# Supplementary material for: Crystal structure and Hirshfeld surface analysis of N-{[diphen­yl(vin­yl)sil­yl]meth­yl}-2-methyl­propan-2-ammonium chloride
Source: Acta Crystallogr E Crystallogr Commun. 2022 Sep 22;78(Pt 10):1039–43. doi: 10.1107/S2056989022009112 (PMC9535837; doi:10.1107/S2056989022009112)
Supplement: Supplementary file 1 [file e-78-01039-sup1.cif]

##############################################################################
#                                                                            #
# This CIF contains the data in a paper accepted for publication in          #
# Acta Crystallographica Section E. It conforms to the requirements of       #
# Notes for Authors for Acta Crystallographica Section E, and has been       #
# peer reviewed under the auspices of the IUCr Commission on Journals.       #
#                                                                            #
# Full details of the Crystallographic Information File format               #
# are given in the paper "The Crystallographic Information File (CIF):       #
# a New Standard Archive File for Crystallography" by S. R. Hall, F. H.      #
# Allen and I. D. Brown [Acta Cryst. (1991), A47, 655-685].                  #
#                                                                            #
# The current version of the core CIF dictionary is obtainable from          #
# ftp://ftp.iucr.org/pub/cif_core.dic.                                       #
#                                                                            #
# Software is freely available for graphical display of the structure(s)     #
# in this CIF. For information consult the CIF software page                 #
# http://www.iucr.org/resources/cif/software.                                #
#                                                                            #
# This file may be used for bona fide research purposes within the           #
# scientific community so long as proper attribution is given to the journal # 
# article from which it was obtained.                                        #
#                                                                            #
##############################################################################
data_I
_audit_creation_method
;
Olex2 1.3
(compiled 2020.11.12 svn.r5f609507 for OlexSys, GUI svn.r6408)
;
_journal_date_recd_electronic     2022-08-05
_journal_date_accepted     2022-09-13
_journal_name_full     'Acta Crystallographica, Section E'
_journal_year     2022
_journal_volume     78
_journal_issue     10
_journal_page_first     0
_journal_page_last     0
_journal_paper_category     GO
_journal_paper_doi     10.1107/S2056989022009112
_journal_coeditor_code     HB8033
_publ_contact_author_name     'Carsten Strohmann'
_publ_contact_author_address
;
TU Dortmund University
Institute of Inorganic Chemistry
Otto-Hahn-Str. 6
44227 Dortmund
;
_publ_contact_author_email     'carsten.strohmann@tu-dortmund.de'
_publ_contact_author_fax     ?
_publ_contact_author_phone     ?
_publ_section_title
;
Crystal structure and Hirshfeld surface analysis of
<i>N</i>-{[diphenyl(vinyl)silyl]methyl}-2-methylpropan-2-ammonium chloride
;
loop_
    _publ_author_name
    _publ_author_footnote
    _publ_author_address
    'Schwab, Christoph' .
;
TU Dortmund University
Faculty of Chemistry and Chemical Biology
Otto-Hahn-Str. 6
44227 Dortmund
Germany
;
    'Voss, Andreas' .
;
TU Dortmund University
Faculty of Chemistry and Chemical Biology
Otto-Hahn-Str. 6
44227 Dortmund
Germany
;
    'Strohmann, Carsten' .
;
TU Dortmund University
Faculty of Chemistry and Chemical Biology
Otto-Hahn-Str. 6
44227 Dortmund
Germany
;
_publ_section_synopsis
;
In the title hydrochloride salt, the cation shows an unusually long Si---C bond
length. In the crystal, the cations and anions are linked by N---H...Cl
hydrogen bonds to generate [001] chains.
;
_chemical_name_systematic
;
<i>tert</i>-Butyl[(ethenyldiphenylsilyl)methyl]azanium chloride
;
_chemical_name_common
;
<i>N</i>-{[Diphenyl(vinyl)silyl]methyl}-2-methylpropan-2-ammonium chloride
;
_chemical_formula_moiety     'C19 H26 N Si, Cl'
_chemical_formula_sum     'C19 H26 Cl N Si'
_chemical_formula_iupac     'C19 H26 N Si +, Cl-'
_chemical_formula_weight     331.95
_chemical_melting_point     ?
_space_group_crystal_system     monoclinic
_space_group_name_H-M_alt     'P 1 21/n 1'
_space_group_name_Hall     '-P 2yn'
loop_
    _space_group_symop_operation_xyz
    'x, y, z'
    '-x+1/2, y+1/2, -z+1/2'
    '-x, -y, -z'
    'x-1/2, -y-1/2, z-1/2'
_cell_length_a     9.7320(11)
_cell_length_b     19.0598(15)
_cell_length_c     10.9186(10)
_cell_angle_alpha     90
_cell_angle_beta     110.526(4)
_cell_angle_gamma     90
_cell_volume     1896.7(3)
_cell_formula_units_Z     4
_cell_measurement_reflns_used     1675
_cell_measurement_theta_min     2.26
_cell_measurement_theta_max     26.29
_cell_measurement_temperature     100
_exptl_crystal_description     block
_exptl_crystal_colour     colourless
_exptl_crystal_size_max     0.17
_exptl_crystal_size_mid     0.104
_exptl_crystal_size_min     0.065
_exptl_crystal_density_diffrn     1.162
_exptl_crystal_density_meas     ?
_exptl_crystal_density_method     ?
_exptl_crystal_F_000     712
_exptl_absorpt_coefficient_mu     0.262
_exptl_absorpt_correction_type     multi-scan
_exptl_absorpt_process_details
;
(SADABS; Bruker, 2016)
;
_exptl_absorpt_correction_T_min     0.6953
_exptl_absorpt_correction_T_max     0.7455
_diffrn_ambient_temperature     100.01
_diffrn_source     ?
_diffrn_radiation_type     MoK\a
_diffrn_radiation_wavelength     0.71073
_diffrn_measurement_device_type     'Bruker D8 Venture'
_diffrn_measurement_device     'four-circle diffractometer'
_diffrn_measurement_method     '\w and \f scans'
_diffrn_detector_area_resol_mean     10.4167
_diffrn_reflns_number     58662
_diffrn_reflns_av_R_equivalents     0.0446
_diffrn_reflns_av_unetI/netI     0.0258
_diffrn_reflns_theta_min     2.137
_diffrn_reflns_theta_max     33.126
_diffrn_reflns_theta_full     25.242
_diffrn_measured_fraction_theta_max     0.998
_diffrn_measured_fraction_theta_full     1.000
_diffrn_reflns_limit_h_min     -14
_diffrn_reflns_limit_h_max     13
_diffrn_reflns_limit_k_min     -29
_diffrn_reflns_limit_k_max     29
_diffrn_reflns_limit_l_min     -16
_diffrn_reflns_limit_l_max     16
_refine_special_details     ?
_reflns_number_total     7200
_reflns_number_gt     5850
_reflns_threshold_expression     'I > 2\s(I)'
_refine_ls_structure_factor_coef     Fsqd
_refine_ls_matrix_type     full
_refine_ls_R_factor_all     0.0504
_refine_ls_R_factor_gt     0.0367
_refine_ls_wR_factor_gt     0.0825
_refine_ls_wR_factor_ref     0.0890
_refine_ls_goodness_of_fit_ref     1.046
_refine_ls_restrained_S_all     1.046
_refine_ls_number_reflns     7200
_refine_ls_number_parameters     213
_refine_ls_number_restraints     0
_refine_ls_hydrogen_treatment     mixed
_refine_ls_weighting_scheme     calc
_refine_ls_weighting_details
              'w=1/[\s^2^(Fo^2^)+(0.0302P)^2^+0.8457P] where P=(Fo^2^+2Fc^2^)/3'
_atom_sites_solution_hydrogens     mixed
_atom_sites_solution_primary     iterative
_atom_sites_solution_secondary     ?
_refine_ls_shift/su_max     0.001
_refine_ls_shift/su_mean     0.000
_refine_diff_density_max     0.383
_refine_diff_density_min     -0.251
_refine_ls_extinction_method     none
_refine_ls_extinction_coef     .
loop_
    _atom_type_symbol
    _atom_type_description
    _atom_type_scat_dispersion_real
    _atom_type_scat_dispersion_imag
    _atom_type_scat_source
    'C' 'C' 0.0033 0.0016
                         'International Tables Vol C Tables 4.2.6.8 and 6.1.1.4'
    'H' 'H' 0.0000 0.0000
                         'International Tables Vol C Tables 4.2.6.8 and 6.1.1.4'
    'Cl' 'Cl' 0.1484 0.1585
                         'International Tables Vol C Tables 4.2.6.8 and 6.1.1.4'
    'N' 'N' 0.0061 0.0033
                         'International Tables Vol C Tables 4.2.6.8 and 6.1.1.4'
    'Si' 'Si' 0.0817 0.0704
                         'International Tables Vol C Tables 4.2.6.8 and 6.1.1.4'
_computing_data_collection
;
APEX2 (Bruker, 2016)
;
_computing_cell_refinement
;
SAINT (Bruker, 2016)
;
_computing_data_reduction
;
SAINT (Bruker, 2016)
;
_computing_structure_solution
;
<i>olex2.solve</i> (Bourhis <i>et al.</i>,  2015)
;
_computing_structure_refinement
;
<i>SHELXL2014/7</i> (Sheldrick, 2015)
;
_computing_molecular_graphics
;
<i>OLEX2</i> (Dolomanov <i>et al.</i>,  2009)
;
_computing_publication_material
;
<i>OLEX2</i> (Dolomanov <i>et al.</i>,  2009)
;
loop_
    _atom_site_type_symbol
    _atom_site_label
    _atom_site_fract_x
    _atom_site_fract_y
    _atom_site_fract_z
    _atom_site_U_iso_or_equiv
    _atom_site_adp_type
    _atom_site_calc_flag
    _atom_site_occupancy
    _atom_site_disorder_assembly
    _atom_site_disorder_group
    Cl Cl1 0.5000 0.5000 0.5000 0.02034(7) Uani d 1 . .
    Cl Cl2 0.5000 0.5000 0.0000 0.03673(12) Uani d 1 . .
    Si Si1 0.70004(3) 0.35895(2) 0.32477(3) 0.01456(6) Uani d 1 . .
    N N1 0.42114(9) 0.43180(4) 0.22648(7) 0.01257(14) Uani d 1 . .
    H H1A 0.4520(16) 0.4537(8) 0.3070(14) 0.023(4) Uiso d 1 . .
    H H1B 0.4530(17) 0.4584(8) 0.1722(15) 0.027(4) Uiso d 1 . .
    C C1 0.78182(12) 0.44067(6) 0.28760(11) 0.0215(2) Uani d 1 . .
    H H1 0.7881 0.4451 0.2031 0.026 Uiso calc 1 . .
    C C2 0.83213(14) 0.49340(6) 0.37106(14) 0.0298(3) Uani d 1 . .
    H H2A 0.8276 0.4908 0.4564 0.036 Uiso calc 1 . .
    H H2B 0.8726 0.5337 0.3453 0.036 Uiso calc 1 . .
    C C3 0.75986(11) 0.28120(5) 0.25064(10) 0.01589(17) Uani d 1 . .
    C C4 0.72391(13) 0.27683(6) 0.11477(11) 0.0212(2) Uani d 1 . .
    H H4 0.6756 0.3151 0.0612 0.025 Uiso calc 1 . .
    C C5 0.75786(14) 0.21724(6) 0.05711(11) 0.0249(2) Uani d 1 . .
    H H5 0.7325 0.2152 -0.0351 0.030 Uiso calc 1 . .
    C C6 0.82860(13) 0.16072(6) 0.13383(12) 0.0237(2) Uani d 1 . .
    H H6 0.8505 0.1199 0.0941 0.028 Uiso calc 1 . .
    C C7 0.86709(13) 0.16410(6) 0.26881(12) 0.0225(2) Uani d 1 . .
    H H7 0.9162 0.1258 0.3218 0.027 Uiso calc 1 . .
    C C8 0.83342(12) 0.22401(5) 0.32627(10) 0.01833(18) Uani d 1 . .
    H H8 0.8609 0.2261 0.4187 0.022 Uiso calc 1 . .
    C C9 0.75476(11) 0.34357(5) 0.50486(10) 0.01573(17) Uani d 1 . .
    C C10 0.90359(11) 0.34952(5) 0.58312(10) 0.01859(18) Uani d 1 . .
    H H10 0.9723 0.3637 0.5441 0.022 Uiso calc 1 . .
    C C11 0.95274(12) 0.33515(6) 0.71661(11) 0.0212(2) Uani d 1 . .
    H H11 1.0538 0.3399 0.7678 0.025 Uiso calc 1 . .
    C C12 0.85334(13) 0.31377(6) 0.77462(11) 0.0222(2) Uani d 1 . .
    H H12 0.8863 0.3038 0.8656 0.027 Uiso calc 1 . .
    C C13 0.70528(13) 0.30706(6) 0.69892(11) 0.0221(2) Uani d 1 . .
    H H13 0.6372 0.2924 0.7383 0.027 Uiso calc 1 . .
    C C14 0.65699(12) 0.32180(5) 0.56568(11) 0.01951(19) Uani d 1 . .
    H H14 0.5558 0.3170 0.5150 0.023 Uiso calc 1 . .
    C C15 0.49188(11) 0.36139(5) 0.23862(10) 0.01691(17) Uani d 1 . .
    H H15A 0.4685 0.3417 0.1497 0.020 Uiso calc 1 . .
    H H15B 0.4470 0.3301 0.2866 0.020 Uiso calc 1 . .
    C C16 0.25301(11) 0.43398(5) 0.17306(9) 0.01689(17) Uani d 1 . .
    C C17 0.19498(13) 0.39711(7) 0.26910(11) 0.0244(2) Uani d 1 . .
    H H17A 0.2192 0.3471 0.2726 0.037 Uiso calc 1 . .
    H H17B 0.0882 0.4028 0.2401 0.037 Uiso calc 1 . .
    H H17C 0.2402 0.4178 0.3562 0.037 Uiso calc 1 . .
    C C18 0.21343(15) 0.51187(6) 0.16345(13) 0.0292(3) Uani d 1 . .
    H H18A 0.2562 0.5336 0.2499 0.044 Uiso calc 1 . .
    H H18B 0.1065 0.5171 0.1322 0.044 Uiso calc 1 . .
    H H18C 0.2522 0.5349 0.1021 0.044 Uiso calc 1 . .
    C C19 0.19597(13) 0.39877(6) 0.03909(10) 0.0230(2) Uani d 1 . .
    H H19A 0.2439 0.4196 -0.0176 0.035 Uiso calc 1 . .
    H H19B 0.0896 0.4056 -0.0001 0.035 Uiso calc 1 . .
    H H19C 0.2177 0.3484 0.0489 0.035 Uiso calc 1 . .
loop_
    _atom_site_aniso_label
    _atom_site_aniso_U_11
    _atom_site_aniso_U_22
    _atom_site_aniso_U_33
    _atom_site_aniso_U_12
    _atom_site_aniso_U_13
    _atom_site_aniso_U_23
    Cl1 0.02810(18) 0.01878(15) 0.01229(13) -0.00014(13) 0.00477(12)
                                                                    -0.00446(11)
    Cl2 0.0490(3) 0.0444(3) 0.01419(15) -0.0234(2) 0.00777(16) 0.00500(15)
    Si1 0.01262(12) 0.01221(11) 0.01785(12) -0.00029(9) 0.00410(9) -0.00132(9)
    N1 0.0159(4) 0.0105(3) 0.0101(3) 0.0012(3) 0.0030(3) 0.0000(2)
    C1 0.0188(5) 0.0170(4) 0.0285(5) -0.0015(4) 0.0080(4) 0.0023(4)
    C2 0.0261(6) 0.0172(5) 0.0414(7) -0.0045(4) 0.0058(5) -0.0013(5)
    C3 0.0149(4) 0.0143(4) 0.0196(4) -0.0002(3) 0.0074(3) -0.0010(3)
    C4 0.0247(5) 0.0187(4) 0.0214(5) 0.0008(4) 0.0096(4) 0.0005(4)
    C5 0.0305(6) 0.0249(5) 0.0231(5) -0.0014(4) 0.0143(5) -0.0046(4)
    C6 0.0249(5) 0.0189(5) 0.0326(6) -0.0011(4) 0.0168(5) -0.0067(4)
    C7 0.0215(5) 0.0171(4) 0.0312(5) 0.0039(4) 0.0121(4) 0.0006(4)
    C8 0.0173(5) 0.0171(4) 0.0212(4) 0.0021(3) 0.0075(4) 0.0002(3)
    C9 0.0136(4) 0.0136(4) 0.0191(4) 0.0010(3) 0.0046(3) -0.0027(3)
    C10 0.0147(4) 0.0181(4) 0.0218(4) -0.0001(3) 0.0050(4) -0.0040(3)
    C11 0.0184(5) 0.0183(4) 0.0222(5) 0.0030(4) 0.0012(4) -0.0030(4)
    C12 0.0276(6) 0.0163(4) 0.0201(5) 0.0059(4) 0.0052(4) 0.0005(4)
    C13 0.0233(5) 0.0193(5) 0.0255(5) 0.0031(4) 0.0107(4) 0.0040(4)
    C14 0.0161(5) 0.0182(4) 0.0240(5) 0.0010(3) 0.0067(4) 0.0009(4)
    C15 0.0142(4) 0.0114(4) 0.0221(4) 0.0009(3) 0.0026(3) -0.0024(3)
    C16 0.0148(4) 0.0166(4) 0.0155(4) 0.0040(3) 0.0006(3) -0.0014(3)
    C17 0.0187(5) 0.0310(6) 0.0255(5) -0.0009(4) 0.0100(4) -0.0024(4)
    C18 0.0294(6) 0.0188(5) 0.0300(6) 0.0112(4) -0.0015(5) -0.0022(4)
    C19 0.0223(5) 0.0231(5) 0.0164(4) 0.0014(4) -0.0024(4) -0.0034(4)
_geom_special_details
;
 All esds (except the esd in the dihedral angle between two l.s. planes)
 are estimated using the full covariance matrix.  The cell esds are taken
 into account individually in the estimation of esds in distances, angles
 and torsion angles; correlations between esds in cell parameters are only
 used when they are defined by crystal symmetry.  An approximate (isotropic)
 treatment of cell esds is used for estimating esds involving l.s. planes.
;
loop_
    _geom_bond_atom_site_label_1
    _geom_bond_atom_site_label_2
    _geom_bond_site_symmetry_2
    _geom_bond_distance
    _geom_bond_publ_flag
    Si1 C1 . 1.8577(11) ?
    Si1 C3 . 1.8763(10) ?
    Si1 C9 . 1.8713(10) ?
    Si1 C15 . 1.9117(10) ?
    N1 H1A . 0.923(15) ?
    N1 H1B . 0.912(15) ?
    N1 C15 . 1.4928(12) ?
    N1 C16 . 1.5330(13) ?
    C1 H1 . 0.9500 ?
    C1 C2 . 1.3293(16) ?
    C2 H2A . 0.9500 ?
    C2 H2B . 0.9500 ?
    C3 C4 . 1.4022(15) ?
    C3 C8 . 1.4028(14) ?
    C4 H4 . 0.9500 ?
    C4 C5 . 1.3933(15) ?
    C5 H5 . 0.9500 ?
    C5 C6 . 1.3899(17) ?
    C6 H6 . 0.9500 ?
    C6 C7 . 1.3890(17) ?
    C7 H7 . 0.9500 ?
    C7 C8 . 1.3961(14) ?
    C8 H8 . 0.9500 ?
    C9 C10 . 1.4047(14) ?
    C9 C14 . 1.4006(14) ?
    C10 H10 . 0.9500 ?
    C10 C11 . 1.3926(15) ?
    C11 H11 . 0.9500 ?
    C11 C12 . 1.3902(17) ?
    C12 H12 . 0.9500 ?
    C12 C13 . 1.3931(17) ?
    C13 H13 . 0.9500 ?
    C13 C14 . 1.3917(15) ?
    C14 H14 . 0.9500 ?
    C15 H15A . 0.9900 ?
    C15 H15B . 0.9900 ?
    C16 C17 . 1.5256(15) ?
    C16 C18 . 1.5281(15) ?
    C16 C19 . 1.5260(14) ?
    C17 H17A . 0.9800 ?
    C17 H17B . 0.9800 ?
    C17 H17C . 0.9800 ?
    C18 H18A . 0.9800 ?
    C18 H18B . 0.9800 ?
    C18 H18C . 0.9800 ?
    C19 H19A . 0.9800 ?
    C19 H19B . 0.9800 ?
    C19 H19C . 0.9800 ?
loop_
    _geom_angle_atom_site_label_1
    _geom_angle_atom_site_label_2
    _geom_angle_atom_site_label_3
    _geom_angle_site_symmetry_1
    _geom_angle_site_symmetry_3
    _geom_angle
    _geom_angle_publ_flag
    C1 Si1 C3 . . 110.28(5) ?
    C1 Si1 C9 . . 112.03(5) ?
    C1 Si1 C15 . . 109.47(5) ?
    C3 Si1 C15 . . 104.04(4) ?
    C9 Si1 C3 . . 108.21(4) ?
    C9 Si1 C15 . . 112.51(5) ?
    H1A N1 H1B . . 107.2(13) ?
    C15 N1 H1A . . 109.6(9) ?
    C15 N1 H1B . . 107.8(10) ?
    C15 N1 C16 . . 117.10(7) ?
    C16 N1 H1A . . 107.3(9) ?
    C16 N1 H1B . . 107.4(10) ?
    Si1 C1 H1 . . 117.7 ?
    C2 C1 Si1 . . 124.56(10) ?
    C2 C1 H1 . . 117.7 ?
    C1 C2 H2A . . 120.0 ?
    C1 C2 H2B . . 120.0 ?
    H2A C2 H2B . . 120.0 ?
    C4 C3 Si1 . . 120.21(8) ?
    C4 C3 C8 . . 117.59(9) ?
    C8 C3 Si1 . . 122.09(8) ?
    C3 C4 H4 . . 119.5 ?
    C5 C4 C3 . . 121.04(10) ?
    C5 C4 H4 . . 119.5 ?
    C4 C5 H5 . . 119.8 ?
    C6 C5 C4 . . 120.35(10) ?
    C6 C5 H5 . . 119.8 ?
    C5 C6 H6 . . 120.1 ?
    C7 C6 C5 . . 119.72(10) ?
    C7 C6 H6 . . 120.1 ?
    C6 C7 H7 . . 120.1 ?
    C6 C7 C8 . . 119.76(10) ?
    C8 C7 H7 . . 120.1 ?
    C3 C8 H8 . . 119.2 ?
    C7 C8 C3 . . 121.52(10) ?
    C7 C8 H8 . . 119.2 ?
    C10 C9 Si1 . . 118.64(8) ?
    C14 C9 Si1 . . 123.67(8) ?
    C14 C9 C10 . . 117.55(9) ?
    C9 C10 H10 . . 119.2 ?
    C11 C10 C9 . . 121.55(10) ?
    C11 C10 H10 . . 119.2 ?
    C10 C11 H11 . . 120.1 ?
    C12 C11 C10 . . 119.74(10) ?
    C12 C11 H11 . . 120.1 ?
    C11 C12 H12 . . 120.1 ?
    C11 C12 C13 . . 119.79(10) ?
    C13 C12 H12 . . 120.1 ?
    C12 C13 H13 . . 119.9 ?
    C14 C13 C12 . . 120.10(10) ?
    C14 C13 H13 . . 119.9 ?
    C9 C14 H14 . . 119.4 ?
    C13 C14 C9 . . 121.26(10) ?
    C13 C14 H14 . . 119.4 ?
    Si1 C15 H15A . . 108.2 ?
    Si1 C15 H15B . . 108.2 ?
    N1 C15 Si1 . . 116.21(7) ?
    N1 C15 H15A . . 108.2 ?
    N1 C15 H15B . . 108.2 ?
    H15A C15 H15B . . 107.4 ?
    C17 C16 N1 . . 109.21(8) ?
    C17 C16 C18 . . 110.46(10) ?
    C17 C16 C19 . . 111.00(9) ?
    C18 C16 N1 . . 105.20(9) ?
    C19 C16 N1 . . 109.50(8) ?
    C19 C16 C18 . . 111.30(9) ?
    C16 C17 H17A . . 109.5 ?
    C16 C17 H17B . . 109.5 ?
    C16 C17 H17C . . 109.5 ?
    H17A C17 H17B . . 109.5 ?
    H17A C17 H17C . . 109.5 ?
    H17B C17 H17C . . 109.5 ?
    C16 C18 H18A . . 109.5 ?
    C16 C18 H18B . . 109.5 ?
    C16 C18 H18C . . 109.5 ?
    H18A C18 H18B . . 109.5 ?
    H18A C18 H18C . . 109.5 ?
    H18B C18 H18C . . 109.5 ?
    C16 C19 H19A . . 109.5 ?
    C16 C19 H19B . . 109.5 ?
    C16 C19 H19C . . 109.5 ?
    H19A C19 H19B . . 109.5 ?
    H19A C19 H19C . . 109.5 ?
    H19B C19 H19C . . 109.5 ?
loop_
    _geom_torsion_atom_site_label_1
    _geom_torsion_atom_site_label_2
    _geom_torsion_atom_site_label_3
    _geom_torsion_atom_site_label_4
    _geom_torsion_site_symmetry_1
    _geom_torsion_site_symmetry_2
    _geom_torsion_site_symmetry_3
    _geom_torsion_site_symmetry_4
    _geom_torsion
    _geom_torsion_publ_flag
    Si1 C3 C4 C5 . . . . -175.22(9) ?
    Si1 C3 C8 C7 . . . . 174.88(8) ?
    Si1 C9 C10 C11 . . . . -176.56(8) ?
    Si1 C9 C14 C13 . . . . 176.07(8) ?
    C1 Si1 C3 C4 . . . . -61.36(10) ?
    C1 Si1 C3 C8 . . . . 122.47(9) ?
    C1 Si1 C9 C10 . . . . -48.03(9) ?
    C1 Si1 C9 C14 . . . . 136.36(9) ?
    C3 Si1 C1 C2 . . . . -141.05(11) ?
    C3 Si1 C9 C10 . . . . 73.75(9) ?
    C3 Si1 C9 C14 . . . . -101.86(9) ?
    C3 C4 C5 C6 . . . . -0.07(18) ?
    C4 C3 C8 C7 . . . . -1.38(16) ?
    C4 C5 C6 C7 . . . . -0.76(18) ?
    C5 C6 C7 C8 . . . . 0.50(17) ?
    C6 C7 C8 C3 . . . . 0.59(17) ?
    C8 C3 C4 C5 . . . . 1.12(16) ?
    C9 Si1 C1 C2 . . . . -20.47(12) ?
    C9 Si1 C3 C4 . . . . 175.80(8) ?
    C9 Si1 C3 C8 . . . . -0.37(10) ?
    C9 C10 C11 C12 . . . . 0.57(16) ?
    C10 C9 C14 C13 . . . . 0.42(15) ?
    C10 C11 C12 C13 . . . . -0.17(16) ?
    C11 C12 C13 C14 . . . . -0.10(16) ?
    C12 C13 C14 C9 . . . . -0.04(16) ?
    C14 C9 C10 C11 . . . . -0.69(15) ?
    C15 Si1 C1 C2 . . . . 105.06(11) ?
    C15 Si1 C3 C4 . . . . 55.95(9) ?
    C15 Si1 C3 C8 . . . . -120.22(9) ?
    C15 Si1 C9 C10 . . . . -171.88(7) ?
    C15 Si1 C9 C14 . . . . 12.52(10) ?
    C15 N1 C16 C17 . . . . 65.05(11) ?
    C15 N1 C16 C18 . . . . -176.39(9) ?
    C15 N1 C16 C19 . . . . -56.69(11) ?
    C16 N1 C15 Si1 . . . . -172.72(6) ?
loop_
    _geom_hbond_atom_site_label_D
    _geom_hbond_atom_site_label_H
    _geom_hbond_atom_site_label_A
    _geom_hbond_site_symmetry_A
    _geom_hbond_distance_DH
    _geom_hbond_distance_HA
    _geom_hbond_distance_DA
    _geom_hbond_angle_DHA
    N1 H1A Cl1 . 0.923(15) 2.179(15) 3.0968(8) 172.8(13)
    N1 H1B Cl2 . 0.912(15) 2.231(15) 3.1184(8) 164.0(13)
_shelx_space_group_comment
;
The symmetry employed for this shelxl refinement is uniquely defined
by the following loop, which should always be used as a source of
symmetry information in preference to the above space-group names.
They are only intended as comments.
;
_shelx_estimated_absorpt_T_min     0.957
_shelx_estimated_absorpt_T_max     0.983
_shelx_hkl_file
;
  -1   0   0 0.59670 0.79972   5
  -1   0   0 0.67250 0.76753   6
  -1   0   0 -0.7956 0.68175   2
  -2   0   0 9938.81 183.809   5
   2   0   0 9999.99 183.759   2
  -2   0   0 9822.38 183.319   6
   2   0   0 9742.92 183.232   6
  -2   0   0 9890.03 182.565   8
   2   0   0 9907.27 182.343   7
   2   0   0 9963.36 183.632   5
  -2   0   0 9288.00 183.571   2
   3   0   0 2.19309 1.62422   6
  -3   0   0 1.48924 1.61020   2
  -3   0   0 1.09068 1.29934   7
   3   0   0 2.53255 1.50954   7
  -3   0   0 3.16456 1.43396   8
   3   0   0 1.11363 1.54527   5
   3   0   0 1.39259 1.69449   2
  -3   0   0 2.22793 1.74333   6
   4   0   0 3740.08 73.4617   7
  -4   0   0 3787.82 75.8340   6
  -4   0   0 3767.80 73.5662   7
  -5   0   0 9.59653 2.77576   6
  -5   0   0 5.98065 2.72257   2
  -5   0   0 9.97226 2.47733   7
  -6   0   0 273.402 12.2901   2
  -6   0   0 263.268 11.6494   6
  -6   0   0 244.665 9.59162   7
  -7   0   0 16.6990 3.42186   7
  -7   0   0 13.3814 4.28445   6
  -7   0   0 20.3652 5.31159   2
  -8   0   0 4.61730 3.20825   7
  -8   0   0 8.40565 4.57282   2
  -9   0   0 1.58050 3.11674   7
 -10   0   0 184.960 10.6942   7
 -10   0   0 184.905 14.2852   2
 -11   0   0 8.83152 6.51498   2
 -11   0   0 -1.4563 5.77819   3
 -11   0   0 11.5324 4.86196   7
 -12   0   0 52.9118 11.2517   2
 -12   0   0 52.9706 8.04751   7
 -12   0   0 48.1341 11.1671   3
 -13   0   0 4.57284 5.41590   7
 -13   0   0 -10.960 6.15755   2
 -13   0   0 9.59564 6.94599   3
  -1  -1   0 2334.89 44.0146   5
  -1  -1   0 2336.97 43.6177   7
  -1   1   0 2276.55 44.0414   2
   1   1   0 2328.98 43.7890   8
  -1   1   0 2272.48 44.0754   3
  -1   1   0 2258.71 43.7018   7
  -2  -1   0 623.838 14.9210   2
  -2  -1   0 655.758 13.6593   7
  -2  -1   0 639.462 14.8552   6
   2  -1   0 629.309 14.0808   7
   2  -1   0 609.698 14.3824   6
  -2  -1   0 637.817 14.2061   8
   2  -1   0 625.810 14.9988   5
  -2  -1   0 653.423 15.0412   5
  -2   1   0 626.902 14.5550   6
   2   1   0 649.546 13.6771   7
   2   1   0 646.523 14.8535   5
  -2   1   0 636.739 14.1435   7
  -2   1   0 623.559 14.9982   2
   2   1   0 633.993 14.8726   2
   2   1   0 636.855 14.2953   8
  -3  -1   0 2490.33 49.7701   8
   3  -1   0 2454.99 49.5041   7
  -3  -1   0 2553.01 49.0791   7
  -3  -1   0 2507.46 51.3079   2
   3  -1   0 2620.21 52.9331   2
   3  -1   0 2444.54 51.1395   5
   3  -1   0 2467.74 50.4155   6
  -3  -1   0 2491.12 50.8606   6
  -3  -1   0 2575.70 51.3701   5
   3   1   0 2530.66 49.0913   7
   3   1   0 2469.55 50.7134   6
   3   1   0 2463.29 50.9036   5
   3   1   0 2459.09 50.8907   2
  -3   1   0 2485.52 51.1764   2
  -3   1   0 2503.03 49.6301   7
  -3   1   0 2491.92 50.6479   6
   3   1   0 2582.46 50.0769   8
  -4  -1   0 1379.41 31.5618   6
  -4  -1   0 1389.99 29.3314   7
   4  -1   0 1377.72 30.0121   7
  -4  -1   0 1375.44 32.1238   5
  -4   1   0 1387.54 33.3721   6
  -4   1   0 1378.62 29.9514   7
  -4   1   0 1348.19 29.8848   8
  -4   1   0 1429.47 34.1947   2
   4   1   0 1353.84 29.3111   7
  -5  -1   0 276.115 11.1290   6
  -5  -1   0 277.525 11.6312   2
  -5  -1   0 290.870 9.42382   7
  -5   1   0 274.622 9.73232   7
  -5   1   0 269.306 10.8281   6
  -5   1   0 265.686 11.4090   2
  -6  -1   0 591.495 16.4286   7
  -6  -1   0 583.120 19.4924   2
  -6  -1   0 577.333 18.9447   6
  -6   1   0 593.198 19.0830   7
  -6   1   0 591.348 19.5411   2
  -7  -1   0 342.451 12.0291   7
  -7  -1   0 319.862 14.7851   2
  -7  -1   0 322.041 14.3768   6
  -7   1   0 324.982 14.8421   2
  -7   1   0 326.848 12.2827   7
  -8  -1   0 225.645 10.3673   7
  -8  -1   0 196.033 12.0650   6
  -8  -1   0 196.197 12.9134   2
  -8   1   0 220.400 13.2500   2
  -8   1   0 225.767 10.6009   7
  -9  -1   0 62.1289 6.45789   7
  -9   1   0 71.7668 10.3103   3
  -9   1   0 61.1692 6.96853   7
 -10  -1   0 -6.2983 4.03115   2
 -10   1   0 3.28114 5.85577   3
 -10   1   0 3.02127 3.97247   7
 -10   1   0 11.3399 6.09213   2
 -11  -1   0 107.378 12.6340   2
 -11  -1   0 100.628 8.95107   7
 -11   1   0 88.2804 12.3550   3
 -11   1   0 119.551 12.9459   2
 -11   1   0 117.091 9.88821   7
 -12  -1   0 24.2744 8.93299   2
 -12  -1   0 51.4395 11.1902   3
 -12  -1   0 28.9274 7.18914   7
 -12   1   0 53.8981 8.29423   7
 -12   1   0 59.3800 11.1252   2
 -12   1   0 32.4738 9.47095   3
 -13  -1   0 32.5052 7.54210   7
 -13  -1   0 18.4363 8.64044   3
 -13  -1   0 6.56883 7.07861   2
 -13   1   0 30.1546 9.37508   2
 -13   1   0 23.9033 8.43538   3
 -13   1   0 29.0279 6.82741   7
   0  -2   0 62.8714 2.25960   2
   1  -2   0 430.926 10.6908   2
  -1  -2   0 522.750 11.0714   5
  -1   2   0 510.790 10.9946   7
   1   2   0 516.886 11.0317   8
  -1   2   0 492.493 11.1557   3
   1   2   0 431.738 10.7267   5
   1   2   0 510.151 10.8325   2
  -1   2   0 501.398 10.9508   2
  -2  -2   0 3263.57 63.2615   6
   2  -2   0 3172.43 62.5183   6
  -2  -2   0 3231.60 63.1503   5
   2  -2   0 3197.94 62.5003   7
   2  -2   0 3205.61 63.2391   2
  -2  -2   0 3338.98 61.6040   7
  -2  -2   0 3280.21 63.2039   2
  -2  -2   0 3250.36 62.5958   8
   2   2   0 3257.91 63.0373   5
   2   2   0 3284.66 62.7239   8
   2   2   0 3238.36 63.0102   2
  -2   2   0 3244.48 63.2304   2
   2   2   0 3253.00 61.5543   7
  -2   2   0 3292.70 63.3425   3
  -2   2   0 3174.09 62.4972   7
  -3  -2   0 404.748 9.95318   7
  -3  -2   0 413.323 11.8112   6
  -3  -2   0 401.173 11.7547   5
   3  -2   0 378.869 10.6046   7
   3  -2   0 378.775 10.9189   6
  -3  -2   0 390.157 10.7737   8
  -3  -2   0 384.931 11.6830   2
  -3   2   0 388.328 10.7297   7
   3   2   0 376.532 11.4101   2
  -3   2   0 390.802 11.8251   3
   3   2   0 409.778 11.0878   8
  -3   2   0 380.663 11.7291   2
   3   2   0 383.184 9.85768   7
   3   2   0 387.614 11.3760   5
  -4  -2   0 661.397 18.0772   6
  -4  -2   0 672.009 18.4616   5
  -4  -2   0 649.725 15.7511   7
  -4  -2   0 672.373 20.1887   2
  -4   2   0 667.009 16.8677   7
   4   2   0 634.896 15.6795   7
   4   2   0 660.765 17.2444   8
  -4   2   0 657.724 18.3456   2
  -5  -2   0 50.8951 3.90244   7
  -5  -2   0 56.3077 5.10330   6
  -5  -2   0 58.8142 6.03878   2
  -5  -2   0 49.2245 5.06361   5
  -5   2   0 44.6598 5.18694   2
  -5   2   0 59.4186 4.71386   7
  -6  -2   0 115.546 6.16236   7
  -6  -2   0 119.870 8.21020   2
  -6  -2   0 118.171 8.20366   5
  -6  -2   0 115.077 7.80855   6
  -6   2   0 121.333 6.87387   7
  -6   2   0 119.792 8.32078   2
  -7  -2   0 8.76022 2.87172   7
  -7  -2   0 5.31765 3.44645   2
  -7  -2   0 6.23320 3.47265   6
  -7   2   0 6.30979 2.88889   7
  -7   2   0 9.00612 4.26027   3
  -7   2   0 8.54960 4.21674   2
  -8  -2   0 31.3336 4.48872   7
  -8  -2   0 26.5225 5.69572   6
  -8  -2   0 30.3663 6.49673   2
  -8   2   0 27.6441 6.66332   3
  -8   2   0 24.3082 4.76556   7
  -8   2   0 19.4379 5.51594   2
  -9  -2   0 39.9369 7.66005   6
  -9  -2   0 32.9056 5.21503   7
  -9   2   0 27.4245 8.36395   2
  -9   2   0 37.8614 6.07527   7
  -9   2   0 42.2161 8.15457   3
 -10  -2   0 218.295 11.3014   7
 -10  -2   0 174.432 14.1577   2
 -10   2   0 202.240 11.7109   7
 -10   2   0 195.908 15.0107   2
 -10   2   0 214.152 15.3644   3
 -11  -2   0 61.7492 10.9282   2
 -11  -2   0 60.7208 7.55226   7
 -11   2   0 55.0689 9.41468   7
 -11   2   0 43.7026 9.51533   3
 -11   2   0 42.8165 9.06567   2
 -12  -2   0 8.67524 8.53537   3
 -12  -2   0 11.9953 6.34935   2
 -12   2   0 12.9869 5.97904   7
 -12   2   0 10.0931 7.42228   2
 -12   2   0 1.85621 6.77246   3
 -13  -2   0 18.1948 8.80401   2
 -13  -2   0 33.4214 9.91677   3
 -13  -2   0 38.7332 7.36286   7
 -13   2   0 24.0217 6.68394   7
 -13   2   0 30.4916 9.98660   2
 -13   2   0 22.4359 9.52672   3
   0  -3   0 -0.5547 0.70939   2
   0  -3   0 1.30772 0.66587   2
   0  -3   0 -0.4762 0.86032   3
   0  -3   0 1.87031 0.82910   7
   0  -3   0 -0.2943 0.57636   9
   0  -3   0 0.72283 0.75584   8
   0   3   0 0.15476 1.16658   3
   0   3   0 1.63568 0.58022   9
   0   3   0 0.34258 0.94854   7
   0   3   0 0.10029 0.95120   8
  -1  -3   0 167.401 5.40651   2
   1  -3   0 164.638 5.19917   7
   1  -3   0 169.238 5.08986   2
  -1  -3   0 172.329 5.29006   8
   1  -3   0 168.538 5.53968   3
  -1  -3   0 170.055 5.30602   5
  -1  -3   0 170.725 5.39820   3
   1   3   0 164.905 5.42996   3
   1   3   0 169.133 5.31070   8
   1   3   0 174.636 4.93038   2
  -1   3   0 165.708 5.29618   7
  -1   3   0 168.586 5.54128   3
  -1   3   0 161.203 5.02997   2
   1   3   0 173.007 5.24404   5
  -1   3   0 161.484 5.02161   8
  -2  -3   0 27.6897 3.01889   5
   2  -3   0 24.6163 2.85147   3
   2  -3   0 27.2877 2.75855   2
  -2  -3   0 24.1623 2.45521   8
  -2  -3   0 27.7285 3.02706   2
   2  -3   0 24.2183 2.50910   7
  -2  -3   0 26.2945 2.16076   7
  -2   3   0 23.9682 2.62937   7
   2   3   0 23.7343 2.67398   8
  -2   3   0 30.2596 3.31042   2
   2   3   0 27.8794 2.98148   2
  -2   3   0 25.0258 2.91289   3
  -3  -3   0 8326.81 154.104   5
  -3  -3   0 8153.02 154.019   6
   3  -3   0 7804.68 152.845   6
  -3  -3   0 8502.94 151.538   7
  -3  -3   0 7944.56 152.834   8
  -3  -3   0 8121.91 153.876   2
   3  -3   0 7934.86 152.838   7
   3   3   0 7905.45 153.466   5
  -3   3   0 8087.61 154.029   3
  -3   3   0 7870.93 152.798   7
   3   3   0 8120.24 151.395   7
   3   3   0 8043.41 153.149   8
  -3   3   0 8267.74 154.065   2
   3   3   0 8106.82 153.574   2
  -4  -3   0 784.919 20.7901   6
  -4  -3   0 771.376 20.8912   2
  -4  -3   0 799.518 20.9787   5
  -4  -3   0 798.453 18.1809   7
  -4   3   0 791.249 21.0279   3
   4   3   0 810.571 21.3979   8
  -4   3   0 786.899 20.9595   2
   4   3   0 770.533 18.0536   7
  -5  -3   0 663.941 16.4009   7
  -5  -3   0 655.019 19.5939   5
  -5  -3   0 641.192 19.2265   6
  -5  -3   0 656.245 21.8204   2
   5   3   0 675.408 20.2265   8
   5   3   0 581.882 17.2582   7
  -5   3   0 630.040 19.3782   2
  -5   3   0 681.179 19.8642   3
  -5   3   0 653.037 17.9706   7
  -6  -3   0 24.5829 4.66525   5
  -6  -3   0 21.6306 4.38055   2
  -6  -3   0 30.1326 4.90907   6
  -6  -3   0 29.6845 3.66641   7
  -6   3   0 19.2949 3.60466   7
  -6   3   0 24.2522 4.48882   2
  -6   3   0 25.8057 4.90785   3
  -7  -3   0 191.424 10.8007   7
  -7  -3   0 232.269 12.5858   2
  -7  -3   0 220.860 12.0710   6
  -7   3   0 251.911 13.0959   3
  -7   3   0 232.668 12.4808   2
  -7   3   0 238.081 10.7888   7
  -8  -3   0 17.1798 3.60589   7
  -8  -3   0 24.6871 5.72425   6
  -8  -3   0 12.2766 4.88221   2
  -8   3   0 27.8159 6.44921   3
  -8   3   0 9.95219 4.96546   2
  -8   3   0 12.7323 4.08543   7
  -9  -3   0 39.2139 5.53063   7
  -9  -3   0 41.0381 7.83994   6
  -9   3   0 46.5853 6.77550   7
  -9   3   0 34.2322 7.30967   3
  -9   3   0 36.7295 7.53069   2
 -10  -3   0 11.4908 4.32106   7
 -10  -3   0 0.47116 4.90081   2
 -10   3   0 14.5269 6.49731   2
 -10   3   0 8.29583 5.92121   3
 -10   3   0 7.95872 4.70142   7
 -11  -3   0 12.1748 6.99053   2
 -11  -3   0 6.80695 4.12126   7
 -11   3   0 2.62462 6.03413   3
 -11   3   0 6.71950 4.88402   7
 -11   3   0 8.88756 6.27109   2
 -12  -3   0 38.8111 6.56873   7
 -12   3   0 45.6516 11.1868   3
 -12   3   0 53.4253 8.68095   7
 -12   3   0 52.8490 10.6650   2
 -13  -3   0 8.40304 7.85973   2
 -13  -3   0 34.0278 6.57815   7
 -13  -3   0 19.9043 9.31021   3
 -13   3   0 27.2096 9.75792   2
 -13   3   0 29.4129 7.06769   7
 -13   3   0 13.5471 8.32732   3
   0  -4   0 83.0385 3.84808   3
   0  -4   0 82.2120 2.56265   9
   0  -4   0 81.3417 3.47054   7
   0  -4   0 81.4608 3.03609   2
   0  -4   0 79.7526 2.91453   2
   0  -4   0 77.2214 3.47996   8
   0   4   0 76.2688 3.95498   3
   0   4   0 76.6350 3.51135   8
   0   4   0 79.5977 2.69013   9
   1  -4   0 3430.00 65.7843   8
   1  -4   0 3711.18 68.1017   3
  -1  -4   0 3398.08 65.4048   9
   1  -4   0 3403.08 66.2523   7
  -1  -4   0 3427.54 66.2123   5
  -1  -4   0 3478.93 65.5699   2
  -1  -4   0 3456.39 66.5714   3
  -1  -4   0 3577.17 67.1678   8
   1  -4   0 3336.44 65.6550   2
  -1   4   0 3365.78 66.2027   7
  -1   4   0 3373.51 65.7198   8
  -1   4   0 3369.44 66.6508   3
   1   4   0 3471.47 66.6889   3
   1   4   0 3425.14 65.1281   2
   1   4   0 3403.40 66.3204   8
  -1   4   0 3415.93 65.4853   2
   1   4   0 3424.51 66.0956   5
  -2  -4   0 189.465 6.62540   2
  -2  -4   0 188.497 6.74060   3
   2  -4   0 188.571 6.65457   2
   2  -4   0 184.910 6.58716   7
   2  -4   0 183.400 6.91487   3
  -2  -4   0 182.308 6.50948   8
  -2  -4   0 191.376 6.80368   5
   2   4   0 187.157 6.35450   2
  -2   4   0 180.172 7.11376   3
   2   4   0 185.667 4.49222   4
   2   4   0 180.011 6.56247   5
   2   4   0 190.698 6.79173   8
  -2   4   0 193.000 6.77951   7
  -2   4   0 178.089 6.54146   2
  -3  -4   0 3.12699 2.01848   2
  -3  -4   0 1.57530 1.28880   7
  -3  -4   0 1.91352 1.81067   5
   3   4   0 1.45184 1.84061   8
   3   4   0 2.70837 1.68376   2
   3   4   0 3.80908 1.30405   4
  -3   4   0 3.81556 2.24224   3
  -3   4   0 1.16995 1.72777   7
  -3   4   0 2.78031 2.08750   2
  -4  -4   0 542.208 16.5087   6
  -4  -4   0 557.904 13.8244   7
  -4  -4   0 570.321 16.5717   5
  -4  -4   0 563.670 16.5791   2
  -4   4   0 538.123 15.3029   7
   4   4   0 562.160 15.7757   8
  -4   4   0 565.943 16.5877   2
   4   4   0 548.111 13.4180   4
  -4   4   0 567.394 16.8979   3
  -5  -4   0 302.581 12.0680   6
  -5  -4   0 311.769 9.68356   7
  -5  -4   0 296.065 13.6606   2
  -5  -4   0 317.517 12.4014   5
  -5   4   0 309.266 12.3143   3
   5   4   0 287.529 9.51249   7
  -5   4   0 309.802 12.3814   2
   5   4   0 308.535 11.4592   8
  -5   4   0 324.657 11.3515   7
  -6  -4   0 59.0937 6.00182   6
  -6  -4   0 65.8866 5.71337   7
  -6  -4   0 62.5772 6.41999   2
  -6  -4   0 62.6223 6.35352   5
  -6   4   0 76.4504 6.03190   7
   6   4   0 58.7400 5.90021   8
  -7  -4   0 11.4044 3.91751   2
  -7  -4   0 8.20771 3.91303   5
  -7  -4   0 11.6482 3.85353   7
  -7  -4   0 14.0930 4.39051   6
  -7   4   0 16.5975 4.78469   2
  -7   4   0 15.0816 3.89930   7
  -7   4   0 19.4752 5.07967   3
  -8  -4   0 564.788 17.1830   7
  -8  -4   0 574.317 22.4152   2
  -8  -4   0 571.060 21.6437   6
  -8   4   0 547.997 21.8208   2
  -8   4   0 582.126 22.2127   3
  -8   4   0 555.874 19.1037   7
  -9  -4   0 46.7173 8.63778   6
  -9  -4   0 45.3783 5.56807   7
  -9   4   0 41.1377 8.15870   3
  -9   4   0 47.2810 8.36808   2
  -9   4   0 46.0170 6.80267   7
 -10  -4   0 94.5773 7.51989   7
 -10  -4   0 72.3461 10.5876   2
 -10  -4   0 95.7062 10.8129   6
 -10   4   0 93.3999 12.0972   2
 -10   4   0 82.7315 11.0905   3
 -10   4   0 95.1381 9.00923   7
 -11  -4   0 13.5924 7.09542   2
 -11  -4   0 6.33790 4.41636   7
 -11   4   0 15.8203 6.85586   2
 -11   4   0 13.9310 5.94633   7
 -11   4   0 6.96076 6.11740   3
 -12  -4   0 125.291 9.51945   7
 -12  -4   0 106.741 14.6078   2
 -12   4   0 116.869 16.1481   2
 -12   4   0 113.289 13.7760   3
 -12   4   0 126.585 11.0079   7
 -13  -4   0 4.24631 6.39233   2
 -13  -4   0 8.86986 4.93809   7
 -13   4   0 0.07229 5.99292   2
 -13   4   0 7.51287 4.91507   7
 -13   4   0 -18.786 6.77742   3
   0  -5   0 -1.6505 1.08109   7
   0  -5   0 -1.4875 1.47174   3
   0  -5   0 1.49123 1.09942   2
   0   5   0 0.58971 1.75649   3
   0   5   0 -0.0007 0.86926   9
   0   5   0 0.90742 1.37577   8
   1  -5   0 1094.96 23.8651   8
  -1  -5   0 1103.21 23.6303   5
   1  -5   0 1063.63 23.6207   2
   1  -5   0 1087.09 23.6425   7
  -1  -5   0 1121.59 22.6414   9
  -1  -5   0 1119.39 24.2144   3
  -1  -5   0 1089.55 23.7219   8
  -1  -5   0 1101.32 22.8559   2
   1  -5   0 1055.29 23.9863   3
   1   5   0 1116.76 24.2204   3
   1   5   0 1074.59 22.1332   2
  -1   5   0 1097.82 23.2619   8
  -1   5   0 1087.05 22.5747   2
   1   5   0 1096.15 23.5570   5
  -1   5   0 1102.78 24.2961   3
   1   5   0 1081.89 23.7815   8
  -1   5   0 1089.93 23.7527   7
  -2  -5   0 61.2345 4.03026   3
   2  -5   0 56.9677 4.12330   3
  -2  -5   0 53.2373 3.81181   2
  -2  -5   0 58.4093 3.80686   8
   2  -5   0 50.3676 3.67044   7
   2  -5   0 60.0913 3.78361   2
  -2  -5   0 66.3583 4.15108   5
  -2   5   0 65.9201 4.60219   3
  -2   5   0 59.3299 3.83217   8
  -2   5   0 56.0556 4.04836   7
   2   5   0 56.8948 4.05176   8
   2   5   0 62.0946 3.66032   2
   2   5   0 56.4554 3.80236   5
  -2   5   0 56.4414 3.81445   2
  -3  -5   0 40.5041 3.86331   2
  -3  -5   0 37.8507 3.84562   5
  -3  -5   0 45.6625 3.09904   7
  -3   5   0 41.5285 4.12585   2
   3   5   0 36.9850 3.58391   2
  -3   5   0 45.5024 5.13569   3
   3   5   0 40.8203 2.25729   4
  -4  -5   0 1188.49 25.6110   7
  -4  -5   0 1130.17 28.9745   2
  -4  -5   0 1205.94 28.7761   5
  -4  -5   0 1163.28 30.8698   6
   4   5   0 1173.83 28.1271   8
  -4   5   0 1173.56 28.5694   2
  -4   5   0 1172.49 27.7773   7
  -4   5   0 1238.99 31.7442   3
  -5  -5   0 1045.42 27.2697   6
  -5  -5   0 1003.75 29.0650   2
  -5  -5   0 1027.70 27.0865   5
  -5  -5   0 1014.51 23.2549   7
  -5   5   0 1003.92 25.6149   7
   5   5   0 996.357 22.9174   4
  -5   5   0 1055.71 27.1844   2
   5   5   0 1015.41 25.9870   8
  -5   5   0 1000.23 27.1893   3
  -6  -5   0 593.016 19.5640   5
  -6  -5   0 551.657 19.0632   6
  -6  -5   0 566.755 19.3826   2
   6   5   0 557.631 18.0231   8
  -6   5   0 568.050 17.7835   7
  -6   5   0 553.859 19.3938   3
  -6   5   0 559.364 19.2647   2
  -7  -5   0 129.707 9.72577   5
  -7  -5   0 126.404 6.85958   7
  -7  -5   0 134.975 9.65818   6
  -7  -5   0 133.618 9.90390   2
  -7   5   0 134.907 8.60980   7
  -7   5   0 125.710 9.99162   3
  -7   5   0 117.396 9.48026   2
  -8  -5   0 243.774 10.2194   7
  -8  -5   0 234.522 13.6457   6
  -8  -5   0 251.886 14.2715   5
  -8  -5   0 239.009 14.1113   2
  -8   5   0 227.813 13.8297   2
  -8   5   0 229.634 12.0812   7
  -8   5   0 234.054 14.1359   3
  -9  -5   0 88.0032 6.75845   7
  -9  -5   0 101.758 10.3538   6
  -9   5   0 85.6579 11.0428   3
  -9   5   0 88.6507 8.67317   7
  -9   5   0 77.7654 10.3943   2
 -10  -5   0 18.9360 6.83907   2
 -10  -5   0 22.4494 6.93385   6
 -10  -5   0 14.2521 4.57779   7
 -10   5   0 12.5326 7.60013   7
 -10   5   0 27.3013 7.66636   2
 -10   5   0 19.6261 7.46356   3
 -11  -5   0 45.5672 9.37043   2
 -11  -5   0 67.3989 7.22468   7
 -11   5   0 46.2577 9.48621   3
 -11   5   0 49.6545 10.1302   2
 -11   5   0 43.4174 8.36825   7
 -12  -5   0 1.41939 5.47337   2
 -12  -5   0 0.04011 4.53946   7
 -12   5   0 5.67564 5.11907   7
 -12   5   0 0.11382 6.47174   3
 -12   5   0 7.26769 6.97644   2
 -13  -5   0 -0.5330 6.04212   2
 -13   5   0 -10.738 6.58805   3
 -13   5   0 7.14431 4.77815   7
 -13   5   0 4.96279 6.94805   2
   0  -6   0 9071.75 167.530   2
   0  -6   0 9027.15 166.482   9
   0  -6   0 8871.74 168.887   8
   0  -6   0 8879.61 169.724   3
   0   6   0 9009.15 166.437   9
   0   6   0 9080.92 169.082   8
  -1  -6   0 416.706 10.4909   2
   1  -6   0 407.017 10.5355   2
  -1  -6   0 414.581 11.7438   3
  -1  -6   0 425.647 10.1665   9
  -1  -6   0 413.070 11.3900   8
   1  -6   0 405.807 11.2259   7
  -1  -6   0 419.906 11.4350   5
   1  -6   0 410.631 11.0209   8
   1  -6   0 404.613 11.7438   3
   1   6   0 402.768 9.54154   2
  -1   6   0 412.046 11.0322   8
   1   6   0 409.829 11.4269   8
  -1   6   0 407.955 8.95271   9
   1   6   0 423.112 11.8989   3
  -1   6   0 406.706 11.9221   3
  -1   6   0 401.151 10.0735   2
  -1   6   0 413.291 11.4340   7
  -2  -6   0 1045.44 23.2611   9
  -2  -6   0 1057.95 23.5924   2
  -2  -6   0 1091.96 24.2971   5
   2  -6   0 1035.12 24.7383   2
   2   6   0 1063.11 24.3084   8
   2   6   0 1009.21 22.5594   2
  -2   6   0 1084.05 23.4023   8
  -2   6   0 1041.67 24.1564   7
   2   6   0 1021.28 23.7777   5
  -2   6   0 1036.81 23.1835   2
  -2   6   0 1043.38 24.7192   3
  -3  -6   0 126.026 7.16020   5
  -3  -6   0 132.369 6.50613   2
  -3   6   0 128.853 7.12196   3
  -3   6   0 134.901 6.56884   7
   3   6   0 132.512 6.60947   8
  -3   6   0 126.031 6.43263   2
   3   6   0 128.586 3.75738   4
   3   6   0 129.201 6.08241   2
  -4  -6   0 41.2271 3.35017   7
  -4  -6   0 43.4648 5.41091   5
  -4  -6   0 39.7962 4.44050   6
  -4  -6   0 42.4605 5.03799   2
  -4   6   0 38.6775 4.63352   3
  -4   6   0 39.2302 5.04297   2
  -4   6   0 39.4026 4.37996   7
   4   6   0 36.6556 2.58994   4
   4   6   0 34.1169 4.38362   8
  -5  -6   0 14.7425 3.98733   2
  -5  -6   0 22.7184 3.03704   7
  -5  -6   0 17.0268 3.87829   6
  -5  -6   0 17.9754 3.82839   5
   5   6   0 21.4453 2.58923   4
   5   6   0 23.5939 4.00505   8
  -5   6   0 17.8489 4.16712   2
  -5   6   0 24.3678 4.80955   3
  -5   6   0 22.6856 4.16794   7
  -6  -6   0 1388.06 35.7152   6
  -6  -6   0 1370.47 35.6383   5
  -6  -6   0 1371.12 35.6141   2
  -6   6   0 1362.93 33.8538   7
  -6   6   0 1370.25 35.8724   3
   6   6   0 1337.55 34.1345   8
  -6   6   0 1373.95 35.4140   2
  -7  -6   0 9.20834 4.28089   2
  -7  -6   0 5.69881 3.86353   6
  -7  -6   0 8.83997 4.11666   5
  -7  -6   0 5.85800 2.42932   7
  -7   6   0 4.03478 3.93174   3
  -7   6   0 0.26718 3.29832   7
  -7   6   0 8.93935 4.44570   2
   7   6   0 6.67149 3.69526   8
  -8  -6   0 60.1320 8.35285   2
  -8  -6   0 46.4318 7.76577   6
  -8  -6   0 67.5703 5.49697   7
  -8  -6   0 53.5113 8.02006   5
  -8   6   0 56.2055 8.72570   2
  -8   6   0 53.1437 7.36266   7
  -8   6   0 58.1442 8.62264   3
  -9  -6   0 86.4459 9.62880   6
  -9  -6   0 94.8547 6.81566   7
  -9   6   0 70.7170 10.4548   2
  -9   6   0 75.5942 10.6129   3
  -9   6   0 73.7515 8.80054   7
 -10  -6   0 56.5587 6.31636   7
 -10  -6   0 60.8692 10.6806   2
 -10  -6   0 43.5646 8.78997   6
 -10   6   0 65.1584 10.7592   2
 -10   6   0 62.6889 10.7902   3
 -10   6   0 63.1739 9.09967   7
 -11  -6   0 3.47990 3.77808   7
 -11  -6   0 3.15108 5.89847   2
 -11  -6   0 6.41316 6.14012   6
 -11   6   0 2.90173 5.73036   3
 -11   6   0 6.36885 5.16399   7
 -11   6   0 -1.3898 5.31541   2
 -12  -6   0 -1.7837 4.03766   7
 -12  -6   0 5.61313 6.74518   2
 -12   6   0 7.43337 7.40638   2
 -12   6   0 13.7661 7.59685   3
 -12   6   0 -4.4789 4.74188   7
 -13  -6   0 3.51503 6.16833   2
 -13   6   0 5.20394 7.44402   2
 -13   6   0 7.94778 5.70097   7
 -13   6   0 -7.2419 7.04791   3
   0  -7   0 0.63571 1.39683   2
   0  -7   0 0.85003 1.00428   9
   0  -7   0 1.69696 1.64061   8
   0  -7   0 1.49610 1.32659   7
   0  -7   0 -0.0030 1.13207   2
   0   7   0 0.91615 1.79802   3
   0   7   0 2.27975 0.99746   9
   0   7   0 3.08949 1.72916   8
  -1  -7   0 418.152 10.8866   2
  -1  -7   0 403.868 11.7804   5
  -1  -7   0 397.673 10.8721   7
  -1  -7   0 392.629 10.1830   9
   1  -7   0 421.963 11.6020   8
   1  -7   0 391.103 10.7904   2
  -1   7   0 418.920 10.2705   2
   1   7   0 427.227 12.5195   3
   1   7   0 415.628 9.63743   2
  -1   7   0 415.583 9.05676   9
  -1   7   0 429.819 12.7250   3
   1   7   0 407.166 11.9350   8
  -1   7   0 427.858 11.6093   8
  -1   7   0 417.399 11.8619   7
  -2  -7   0 899.663 20.9187   2
  -2  -7   0 928.325 21.8252   5
  -2  -7   0 870.309 20.5083   9
  -2   7   0 892.951 20.5359   2
  -2   7   0 905.525 20.9523   8
   2   7   0 885.955 19.8545   2
  -2   7   0 878.559 21.6379   7
   2   7   0 906.815 22.2310   3
   2   7   0 891.902 21.9128   8
  -2   7   0 906.498 22.6117   3
  -3  -7   0 424.467 12.9345   2
  -3  -7   0 427.065 13.2610   5
  -3   7   0 422.385 15.5685   3
   3   7   0 409.528 12.0104   2
   3   7   0 414.487 14.3296   8
  -3   7   0 411.500 12.2879   8
  -3   7   0 422.983 12.6846   2
  -3   7   0 399.096 13.7226   7
  -4  -7   0 67.9742 4.15772   7
  -4  -7   0 69.5741 5.60939   5
  -4   7   0 64.1634 6.14983   2
  -4   7   0 67.9328 5.34888   7
   4   7   0 62.2451 2.89638   4
  -4   7   0 58.3960 5.89448   3
   4   7   0 56.8840 5.06126   8
  -5  -7   0 1767.85 41.6906   6
  -5  -7   0 1729.30 41.1797   2
  -5  -7   0 1748.49 41.2050   5
  -5  -7   0 1719.31 36.8724   7
  -5   7   0 1749.63 41.7752   3
   5   7   0 1708.50 35.3420   4
  -5   7   0 1752.91 40.3061   7
  -5   7   0 1729.09 40.9092   2
   5   7   0 1715.72 40.5223   8
  -6  -7   0 65.3951 6.96004   2
  -6  -7   0 71.7036 6.09071   7
  -6  -7   0 62.4734 6.73203   5
  -6  -7   0 81.3425 7.32434   6
  -6   7   0 69.3908 6.55884   7
  -6   7   0 76.9793 7.81669   3
   6   7   0 73.8045 6.85746   8
  -6   7   0 73.9840 7.26781   2
  -7  -7   0 222.254 9.11468   7
  -7  -7   0 213.280 12.4344   2
  -7  -7   0 232.374 12.8343   6
  -7  -7   0 221.215 12.6422   5
  -7   7   0 243.811 13.0046   2
  -7   7   0 243.985 13.5890   3
   7   7   0 242.717 12.2928   8
  -7   7   0 238.749 11.9841   7
  -8  -7   0 38.6038 6.94185   5
  -8  -7   0 35.6461 7.24032   2
  -8  -7   0 41.3637 7.27782   6
  -8  -7   0 46.7728 4.87817   7
  -8   7   0 33.8212 7.38368   2
  -8   7   0 41.8787 6.64729   7
  -8   7   0 30.4407 6.91557   3
  -9  -7   0 256.156 10.9503   7
  -9  -7   0 263.894 16.0914   6
  -9  -7   0 243.776 15.5927   5
  -9  -7   0 293.340 19.6869   2
  -9   7   0 264.189 16.4039   3
  -9   7   0 286.889 16.4099   2
  -9   7   0 290.569 14.8531   7
 -10  -7   0 -2.9760 4.36788   6
 -10  -7   0 4.90819 3.40813   7
 -10  -7   0 3.11185 5.69217   2
 -10   7   0 4.11918 5.27634   7
 -10   7   0 16.8472 7.51470   3
 -10   7   0 -2.2416 5.60732   2
 -11  -7   0 53.6033 6.44069   7
 -11  -7   0 38.7706 9.21038   6
 -11  -7   0 54.9429 9.96433   2
 -11   7   0 49.9904 10.6943   3
 -11   7   0 44.8590 8.22597   7
 -11   7   0 50.0175 10.5505   2
 -12  -7   0 6.37553 7.35791   2
 -12  -7   0 3.60596 4.06129   7
 -12   7   0 -0.2273 5.03110   7
 -12   7   0 -4.0969 5.83299   2
 -13  -7   0 13.3445 7.97433   2
 -13   7   0 18.7806 8.16554   3
 -13   7   0 7.96824 6.17222   7
 -13   7   0 22.3730 8.53571   2
   0  -8   0 167.964 4.91908   9
   0  -8   0 173.729 6.07955   2
   0  -8   0 175.091 6.16985   2
   0   8   0 173.538 8.81701   3
   0   8   0 161.917 6.98614   8
   1  -8   0 2326.17 47.7865   2
  -1  -8   0 2419.50 49.2542   5
  -1  -8   0 2379.97 47.7262   2
  -1  -8   0 2346.25 48.0472   7
  -1  -8   0 2333.85 46.7519   9
  -1   8   0 2430.17 50.3247   3
   1   8   0 2332.27 45.7032   2
   1   8   0 2406.73 49.4433   8
  -1   8   0 2361.88 48.7406   8
   1   8   0 2379.46 50.0904   3
  -1   8   0 2388.76 45.1842   9
  -1   8   0 2395.62 46.4823   2
  -1   8   0 2407.07 51.1110   7
  -2  -8   0 575.354 14.8489   9
  -2  -8   0 578.279 16.1564   5
  -2  -8   0 597.234 15.4788   2
   2   8   0 585.832 16.3522   8
   2   8   0 577.872 13.9211   2
  -2   8   0 587.700 15.5432   8
  -2   8   0 581.213 14.7377   2
  -2   8   0 593.766 17.0125   3
   2   8   0 593.401 16.8692   3
  -2   8   0 591.363 16.4676   7
  -3  -8   0 133.041 7.07287   5
  -3  -8   0 131.344 6.72877   2
   3   8   0 131.933 7.11494   8
  -3   8   0 133.755 7.23354   7
   3   8   0 148.206 7.06759   2
  -3   8   0 141.947 8.74998   2
  -3   8   0 129.984 7.74770   3
  -4  -8   0 759.921 18.3337   7
  -4  -8   0 749.924 21.1475   5
  -4  -8   0 760.576 24.9111   2
  -4   8   0 747.440 21.9185   3
  -4   8   0 744.979 20.8771   7
   4   8   0 679.755 22.3084   2
  -4   8   0 742.527 19.5382   8
   4   8   0 753.350 21.1156   8
  -5  -8   0 90.9166 5.16008   7
  -5  -8   0 97.1726 7.08767   5
  -5  -8   0 85.5566 6.82113   2
  -5  -8   0 80.4532 6.74083   6
  -5   8   0 83.8581 6.74201   7
  -5   8   0 99.2817 7.93766   3
  -5   8   0 92.8849 7.01195   2
   5   8   0 84.3759 4.76493   4
   5   8   0 84.9247 6.74566   8
  -6  -8   0 890.599 26.5749   2
  -6  -8   0 911.458 26.8127   5
  -6  -8   0 893.000 21.9462   7
  -6  -8   0 890.495 26.9643   6
   6   8   0 894.380 25.9030   8
  -6   8   0 917.625 26.3593   2
   6   8   0 832.336 20.1338   4
  -6   8   0 883.371 25.3830   7
  -6   8   0 871.583 26.8274   3
  -7  -8   0 64.3728 7.55379   5
  -7  -8   0 66.6565 7.79713   2
  -7  -8   0 76.2532 5.53792   7
  -7  -8   0 73.4314 7.83760   6
  -7   8   0 79.4351 7.76076   7
  -7   8   0 72.0968 8.15680   2
   7   8   0 76.4019 7.55100   8
  -7   8   0 84.3400 9.09400   3
  -8  -8   0 18.5666 5.83057   2
  -8  -8   0 13.9876 6.84387   6
  -8  -8   0 19.5425 5.57210   5
  -8  -8   0 8.97112 2.98643   7
  -8   8   0 11.4848 5.37922   2
   8   8   0 12.2487 4.86423   8
  -8   8   0 16.9876 5.19607   7
  -9  -8   0 138.195 11.8782   6
  -9  -8   0 147.713 12.4871   5
  -9  -8   0 141.885 8.12451   7
  -9  -8   0 137.676 12.2420   2
  -9   8   0 158.874 12.7993   2
  -9   8   0 138.733 12.1058   3
  -9   8   0 149.017 11.4083   7
 -10  -8   0 540.043 17.1608   7
 -10  -8   0 532.452 24.5261   6
 -10  -8   0 537.780 25.1453   2
 -10   8   0 527.025 24.3439   2
 -10   8   0 547.730 24.7834   3
 -10   8   0 571.180 22.4413   7
 -11  -8   0 13.0266 7.31329   2
 -11  -8   0 12.9655 4.04297   7
 -11  -8   0 8.42388 5.92205   6
 -11   8   0 2.94716 6.07527   3
 -11   8   0 6.81400 6.11949   2
 -11   8   0 18.4037 6.30105   7
 -12  -8   0 -2.5459 6.18009   2
 -12  -8   0 2.60603 4.15603   7
 -12  -8   0 -0.4545 5.20387   6
 -12   8   0 -2.9273 4.92773   7
 -12   8   0 3.00023 6.70123   3
 -12   8   0 5.98058 6.36519   2
 -13  -8   0 16.3193 8.02816   2
 -13   8   0 4.42506 7.51535   3
 -13   8   0 -2.3100 6.35710   2
   0  -9   0 -0.6481 1.41199   2
   0  -9   0 1.66560 1.69590   2
   0  -9   0 0.26519 1.07302   9
   0   9   0 1.17289 2.54552   3
   0   9   0 -1.8411 1.59966   8
  -1  -9   0 191.366 4.87733   4
  -1  -9   0 185.101 6.15659   9
  -1  -9   0 186.984 7.00913   2
  -1  -9   0 192.473 8.14708   5
   1   9   0 178.195 7.88015   8
  -1   9   0 185.576 8.63018   3
  -1   9   0 178.519 7.65273   8
   1   9   0 193.117 8.52778   3
  -1   9   0 171.172 7.69141   7
  -2  -9   0 14.4376 2.92214   2
  -2  -9   0 15.7950 2.54567   9
  -2  -9   0 19.0716 3.44517   5
  -2   9   0 12.2919 3.09269   7
  -2   9   0 18.0561 3.28805   8
   2   9   0 15.5148 3.55219   3
  -2   9   0 14.5924 3.58143   3
   2   9   0 13.1666 2.97389   8
   2   9   0 20.2786 2.43275   2
  -2   9   0 15.3148 1.92899   9
  -2   9   0 19.2386 2.99129   2
  -3  -9   0 1643.63 37.2378   2
  -3  -9   0 1663.78 40.2698   5
  -3   9   0 1673.31 36.7534   8
  -3   9   0 1675.14 39.1808   3
  -3   9   0 1638.25 38.0363   7
   3   9   0 1708.44 38.5357   8
  -4  -9   0 11.5304 3.23475   2
  -4  -9   0 16.1582 2.75834   7
  -4  -9   0 14.4358 3.58872   5
  -4   9   0 11.0363 3.35993   3
  -4   9   0 12.4850 3.52818   2
   4   9   0 8.88376 3.08197   8
  -4   9   0 10.3066 3.25460   7
  -4   9   0 12.8911 3.66467   8
   4   9   0 17.5867 3.25387   2
  -5  -9   0 72.4176 6.50341   6
  -5  -9   0 70.8005 6.55191   5
  -5  -9   0 87.8680 6.88831   2
  -5   9   0 87.4305 7.77691   3
  -5   9   0 79.7387 6.75180   2
  -5   9   0 82.5746 6.27424   8
   5   9   0 70.1020 6.47589   8
   5   9   0 80.8753 3.35409   4
  -5   9   0 87.7335 7.09753   7
  -6  -9   0 56.3818 4.55253   7
  -6  -9   0 57.9904 6.69398   5
  -6  -9   0 58.8053 6.63496   2
  -6  -9   0 51.1757 7.24365   6
  -6   9   0 55.0623 6.38622   7
  -6   9   0 58.3443 6.83283   2
   6   9   0 54.5602 3.45343   4
   6   9   0 61.2104 6.81895   8
  -6   9   0 63.0746 8.24739   3
  -7  -9   0 134.193 10.2214   2
  -7  -9   0 115.989 9.56277   5
  -7  -9   0 122.256 9.77918   6
  -7  -9   0 135.789 10.0269   7
   7   9   0 106.510 9.16616   8
  -7   9   0 115.333 9.24432   7
  -7   9   0 135.510 11.0598   3
  -7   9   0 133.833 9.93397   2
  -8  -9   0 34.7428 7.20125   6
  -8  -9   0 29.0185 6.68120   5
  -8  -9   0 31.9544 4.29144   7
  -8  -9   0 32.6409 6.88812   2
  -8   9   0 28.3064 6.38931   2
  -8   9   0 31.4812 7.33009   3
  -8   9   0 32.1064 6.55314   7
   8   9   0 42.3599 7.02848   8
  -9  -9   0 186.337 13.8034   5
  -9  -9   0 179.484 8.82521   7
  -9  -9   0 164.355 13.5180   2
  -9  -9   0 183.157 13.9123   6
  -9   9   0 201.706 12.9714   7
  -9   9   0 191.790 14.7204   3
  -9   9   0 189.897 13.8132   2
 -10  -9   0 0.42703 5.46763   2
 -10  -9   0 2.42545 2.76856   7
 -10  -9   0 -2.3244 4.38471   6
 -10   9   0 2.19595 5.86160   2
 -10   9   0 3.06445 4.87074   7
 -10   9   0 7.96953 6.38827   3
 -11  -9   0 -8.0689 3.05565   7
 -11  -9   0 -3.9727 4.59135   6
 -11  -9   0 -3.9367 4.77030   2
 -11   9   0 7.30434 5.91284   2
 -11   9   0 5.17456 6.21170   3
 -11   9   0 2.45056 5.09528   7
 -12  -9   0 -1.3060 5.10036   6
 -12  -9   0 5.85792 6.23316   2
 -12   9   0 3.93217 7.17043   3
 -12   9   0 9.11369 6.33444   2
 -12   9   0 2.15279 5.55304   7
 -13  -9   0 12.6427 7.77436   2
 -13   9   0 19.9188 6.59327   7
 -13   9   0 23.3215 9.37125   2
 -13   9   0 14.6510 9.82449   3
   0 -10   0 3.41981 1.89266   2
   0 -10   0 3.49622 1.22059   9
   0  10   0 0.11844 2.02855   8
   0  10   0 1.77295 2.67512   3
  -1 -10   0 242.830 9.70371   5
   1 -10   0 249.753 8.76724   2
  -1 -10   0 253.825 8.73083   2
  -1 -10   0 250.679 6.29902   4
   1  10   0 255.993 10.5890   3
  -1  10   0 255.758 9.62779   8
  -1  10   0 258.412 9.93232   7
   1  10   0 240.641 9.74115   8
  -1  10   0 253.808 10.8221   3
  -2 -10   0 117.059 5.51455   9
  -2 -10   0 118.009 6.78854   5
  -2 -10   0 126.313 6.24349   2
  -2  10   0 122.237 6.58496   8
  -2  10   0 124.513 7.07323   7
   2  10   0 117.173 6.85487   8
  -2  10   0 123.431 7.65674   3
   2  10   0 123.200 7.14729   3
  -2  10   0 115.538 5.44379   2
  -2  10   0 125.525 4.33612   9
   2  10   0 117.109 4.52547   2
  -3 -10   0 104.850 6.39356   2
  -3 -10   0 115.630 7.11000   5
   3  10   0 114.401 5.34153   2
  -3  10   0 107.084 6.12472   2
   3  10   0 104.437 6.91482   8
  -3  10   0 116.233 7.76368   3
  -3  10   0 118.050 7.39966   7
  -4 -10   0 62.7046 5.51364   2
  -4 -10   0 53.9013 5.42987   5
   4  10   0 48.9910 5.31466   8
  -4  10   0 66.0390 5.49938   8
  -4  10   0 62.3755 6.59004   3
   4  10   0 55.4377 4.68555   2
  -4  10   0 53.9038 5.59097   7
  -4  10   0 72.3184 5.71205   2
  -5 -10   0 159.775 7.30967   7
  -5 -10   0 160.957 9.50613   5
  -5 -10   0 176.105 9.71576   2
  -5  10   0 167.731 9.33583   2
  -5  10   0 170.070 9.66582   7
   5  10   0 169.306 9.69285   8
  -5  10   0 181.642 10.9185   3
  -5  10   0 169.932 8.83979   8
  -6 -10   0 476.730 18.2978   5
  -6 -10   0 462.001 18.5879   6
  -6 -10   0 489.873 14.4560   7
  -6 -10   0 479.429 18.2554   2
   6  10   0 454.097 17.8028   8
  -6  10   0 483.926 19.2962   3
  -6  10   0 504.924 18.3133   7
   6  10   0 477.379 11.9111   4
  -6  10   0 482.733 16.4770   8
  -6  10   0 501.858 18.0672   2
  -7 -10   0 50.1601 7.62641   5
  -7 -10   0 44.9804 7.69893   6
  -7 -10   0 34.4012 6.67077   2
  -7  10   0 49.6056 8.13176   3
  -7  10   0 43.1837 6.15607   8
  -7  10   0 45.7151 7.24209   2
  -7  10   0 40.2918 6.72809   7
   7  10   0 55.8362 7.56142   8
   7  10   0 32.6968 3.42343   4
  -8 -10   0 50.8483 9.10903   5
  -8 -10   0 67.0319 9.18035   2
  -8 -10   0 62.8176 9.02916   6
  -8 -10   0 54.3072 5.20810   7
  -8  10   0 69.1045 13.7175   7
  -8  10   0 64.4235 9.65840   3
  -8  10   0 80.6535 10.3216   2
   8  10   0 50.4772 8.17572   8
  -9 -10   0 53.3297 9.33417   2
  -9 -10   0 43.0694 8.59822   5
  -9 -10   0 54.6609 5.30848   7
  -9 -10   0 35.3244 7.99175   6
  -9  10   0 43.1791 8.53187   2
  -9  10   0 45.9874 9.47078   3
  -9  10   0 54.2966 8.49766   7
   9  10   0 58.7327 8.93682   8
 -10 -10   0 27.6857 7.69241   2
 -10 -10   0 8.49463 6.22413   6
 -10 -10   0 16.1297 3.79788   7
 -10 -10   0 19.9317 7.45005   5
 -10  10   0 15.9105 7.80672   3
 -10  10   0 18.8922 6.73361   7
 -10  10   0 19.5470 7.53229   2
 -11 -10   0 13.2339 4.39021   7
 -11 -10   0 36.7558 8.92744   2
 -11 -10   0 11.6204 6.81332   6
 -11  10   0 3.49011 6.19213   2
 -11  10   0 15.7912 8.13236   3
 -11  10   0 6.75448 6.15551   7
 -12 -10   0 23.5741 8.19915   6
 -12 -10   0 -3.9491 6.86678   2
 -12  10   0 8.52036 6.00064   8
 -12  10   0 8.67890 8.09606   3
 -12  10   0 21.1766 7.55953   7
 -13  10   0 -1.3920 5.64782   8
 -13  10   0 -2.7052 7.41728   3
 -13  10   0 -5.0020 6.04644   2
 -13  10   0 3.12025 5.50337   7
   0 -11   0 -1.4867 1.57466   2
   0 -11   0 -0.7946 0.87454   9
   0  11   0 -0.7694 2.38084   3
   0  11   0 0.30588 1.80748   8
  -1 -11   0 2.51194 2.15385   5
   1 -11   0 2.71539 1.88127   2
  -1 -11   0 -1.5910 1.39976   2
  -1 -11   0 -0.1337 1.08831   9
  -1 -11   0 1.44035 0.80210   4
  -1  11   0 4.65983 2.81049   3
  -1  11   0 4.11222 2.19872   8
   1  11   0 2.67150 2.61817   3
   1  11   0 -0.8288 1.76114   8
  -2 -11   0 442.562 14.5898   5
  -2 -11   0 452.003 13.5866   2
   2  11   0 435.059 10.5118   2
  -2  11   0 429.406 13.8579   8
   2  11   0 452.376 15.0924   8
  -2  11   0 447.385 14.8232   7
  -2  11   0 459.879 15.9111   3
  -2  11   0 446.649 10.2886   9
  -2  11   0 435.237 11.8647   2
   2  11   0 437.210 15.2607   3
  -3 -11   0 1479.48 35.6142   5
  -3 -11   0 1510.09 34.7449   2
  -3  11   0 1493.04 36.9905   3
  -3  11   0 1505.52 34.3479   8
   3  11   0 1419.13 31.2246   2
  -3  11   0 1454.81 35.7082   7
  -3  11   0 1456.91 30.5555   9
  -3  11   0 1506.13 32.9809   2
   3  11   0 1476.56 36.0506   8
  -4 -11   0 93.1128 7.08242   5
  -4 -11   0 106.566 7.15023   2
  -4  11   0 113.325 7.09412   8
  -4  11   0 110.752 8.52699   3
  -4  11   0 98.1372 6.66522   2
   4  11   0 109.546 7.79626   8
   4  11   0 98.1582 5.93239   2
  -4  11   0 114.103 7.89112   7
  -5 -11   0 206.512 10.8424   2
  -5 -11   0 206.068 8.60365   7
  -5 -11   0 209.633 11.0512   5
  -5  11   0 207.870 9.97402   8
  -5  11   0 215.350 12.1707   3
  -5  11   0 206.561 10.2422   2
  -5  11   0 203.766 11.1586   7
   5  11   0 181.853 10.6070   8
  -6 -11   0 29.1062 5.75426   5
  -6 -11   0 30.7106 5.80020   2
  -6 -11   0 35.8636 6.42245   6
  -6 -11   0 33.9072 4.79573   7
  -6  11   0 34.8638 6.31998   7
  -6  11   0 32.6697 6.71552   3
  -6  11   0 28.8211 5.16334   8
   6  11   0 34.7917 6.04211   8
  -6  11   0 26.6833 5.69063   2
  -7 -11   0 377.830 17.3857   2
  -7 -11   0 350.761 17.1283   6
  -7 -11   0 366.231 17.1085   5
  -7 -11   0 346.125 12.2758   7
   7  11   0 368.557 16.7705   8
  -7  11   0 356.062 16.3936   2
  -7  11   0 354.125 14.6938   8
  -7  11   0 370.097 16.3485   7
  -8 -11   0 3.63461 2.73305   7
  -8 -11   0 11.0337 5.27423   2
  -8 -11   0 5.81804 4.82532   6
  -8 -11   0 0.65163 4.43484   5
  -8  11   0 2.73384 4.63677   2
   8  11   0 3.82553 3.81126   8
  -8  11   0 -5.4464 3.94132   7
  -8  11   0 9.96581 4.78794   8
  -8  11   0 1.67642 5.06289   3
  -9 -11   0 47.9018 9.13381   2
  -9 -11   0 48.7431 5.11858   7
  -9 -11   0 63.4267 10.1150   6
  -9 -11   0 41.2819 8.34082   5
   9  11   0 64.3681 9.35473   8
  -9  11   0 38.3348 8.36499   2
  -9  11   0 63.9377 8.94159   7
  -9  11   0 41.6551 6.78951   8
  -9  11   0 50.9869 10.1019   3
 -10 -11   0 -6.5713 4.42731   6
 -10 -11   0 -6.0515 4.94000   2
 -10 -11   0 0.77475 2.79320   7
 -10 -11   0 3.51610 5.14288   5
 -10  11   0 5.10557 5.89901   2
 -10  11   0 -1.9462 5.95364   3
 -10  11   0 6.61732 5.50080   7
 -11 -11   0 8.63775 6.24756   6
 -11 -11   0 9.88859 6.76727   2
 -11 -11   0 -1.9905 3.30941   7
 -11  11   0 8.85205 5.68737   8
 -11  11   0 -0.9134 5.24699   7
 -11  11   0 3.65567 6.06204   2
 -11  11   0 11.8431 8.09505   3
 -12 -11   0 9.87606 6.39068   6
 -12  11   0 6.10768 6.04288   8
 -12  11   0 7.33520 7.62111   3
 -12  11   0 1.73108 5.61393   7
   0 -12   0 1121.87 23.1979   9
   0 -12   0 1159.77 26.4936   2
   0 -12   0 1107.97 24.4065   4
   0  12   0 1140.69 29.5333   3
   0  12   0 1101.67 28.0466   8
  -1 -12   0 27.0131 2.61557   9
  -1 -12   0 37.9208 5.16594   5
   1 -12   0 33.6754 4.25744   2
  -1 -12   0 35.7153 4.34320   2
  -1 -12   0 28.8246 2.01088   4
  -1  12   0 32.3537 4.58654   8
   1  12   0 34.1831 4.75797   8
   1  12   0 36.1899 5.25050   3
  -1  12   0 30.6105 5.18990   3
  -2 -12   0 582.251 16.6773   2
  -2 -12   0 578.935 17.9253   5
   2  12   0 587.073 18.3658   8
  -2  12   0 565.190 17.1542   8
  -2  12   0 582.526 14.3361   2
  -2  12   0 578.314 18.1123   7
   2  12   0 594.592 18.9263   3
  -2  12   0 583.184 19.1901   3
  -3 -12   0 412.896 14.3340   2
  -3 -12   0 427.613 15.3716   5
  -3  12   0 427.088 12.9143   2
  -3  12   0 441.301 16.6293   3
  -3  12   0 426.725 10.9515   9
  -3  12   0 461.961 14.7999   8
   3  12   0 443.155 15.8397   8
  -3  12   0 430.758 15.5524   7
   3  12   0 411.779 11.2125   2
  -4 -12   0 2.31613 2.33757   2
  -4 -12   0 2.41929 2.64795   5
  -4  12   0 2.91416 3.03552   8
   4  12   0 -1.4720 2.30303   8
  -4  12   0 -0.3361 2.32796   2
  -4  12   0 -1.2353 2.61057   7
  -4  12   0 -0.7963 2.85634   3
  -5 -12   0 102.660 7.90950   2
  -5 -12   0 101.105 8.08644   5
   5  12   0 95.0238 8.12391   8
  -5  12   0 85.8287 7.74012   7
  -5  12   0 91.8158 8.97307   3
  -5  12   0 92.8651 7.26833   8
  -5  12   0 99.8298 7.46765   2
  -6 -12   0 209.446 9.20548   7
  -6 -12   0 193.234 11.6314   5
  -6 -12   0 226.611 12.8985   6
  -6 -12   0 222.968 12.1784   2
  -6  12   0 226.164 12.7610   7
  -6  12   0 216.025 10.8350   8
   6  12   0 216.217 12.5054   8
  -6  12   0 197.866 13.1229   3
  -6  12   0 214.613 11.4129   2
  -7 -12   0 3.46448 4.40653   6
  -7 -12   0 5.07725 4.21478   2
  -7 -12   0 -4.0142 3.12647   5
  -7 -12   0 2.63072 2.33838   7
  -7  12   0 8.45589 4.57729   2
   7  12   0 2.89647 4.85786   8
  -7  12   0 6.84856 6.14304   7
  -7  12   0 11.1161 5.62322   3
  -7  12   0 1.30528 3.66835   8
  -8 -12   0 45.1033 8.30713   6
  -8 -12   0 40.3493 7.87244   5
  -8 -12   0 45.1518 7.68178   2
  -8 -12   0 45.1435 5.10185   7
   8  12   0 39.1775 7.43249   8
  -8  12   0 47.7920 7.01502   8
  -8  12   0 45.8989 7.51052   7
  -8  12   0 35.4699 8.64860   2
  -8  12   0 44.9514 8.62521   3
  -9 -12   0 302.849 18.1407   2
  -9 -12   0 320.131 18.1363   5
  -9 -12   0 293.345 17.9264   6
  -9 -12   0 293.075 11.4711   7
  -9  12   0 294.626 14.7519   8
  -9  12   0 320.785 17.2696   7
  -9  12   0 295.024 16.8112   2
  -9  12   0 300.163 18.5534   3
   9  12   0 310.035 17.6184   8
 -10 -12   0 -0.5041 5.16963   2
 -10 -12   0 1.30345 4.95172   6
 -10 -12   0 4.87242 3.01109   7
 -10 -12   0 4.57071 5.51704   5
 -10  12   0 4.46695 5.07687   8
 -10  12   0 -7.9174 5.33589   3
 -10  12   0 8.44710 5.79290   2
 -10  12   0 8.51022 5.92395   7
 -11 -12   0 223.959 17.5872   2
 -11  12   0 205.905 15.7689   2
 -11  12   0 190.243 14.4516   7
 -11  12   0 191.072 13.5453   8
 -12 -12   0 25.3683 8.44679   2
 -12 -12   0 26.1175 9.19212   6
 -12  12   0 23.6259 7.33652   8
 -12  12   0 35.3466 8.43608   7
 -12  12   0 21.5121 9.47859   3
 -12  12   0 40.1211 9.37926   2
   0 -13   0 0.32484 1.06622   9
   0 -13   0 -0.2662 2.00595   2
   0 -13   0 -1.8626 1.01545   4
   0  13   0 2.57942 2.46268   8
   0  13   0 1.45602 2.95957   3
  -1 -13   0 541.687 15.7939   2
   1 -13   0 554.298 15.9539   2
  -1 -13   0 534.286 13.6533   9
  -1 -13   0 537.429 12.3359   4
  -1 -13   0 537.675 17.3685   5
   1  13   0 572.331 17.8273   8
  -1  13   0 532.248 18.4400   3
   1  13   0 529.319 18.2652   3
  -1  13   0 530.097 16.9611   8
  -2 -13   0 6.98752 3.22296   5
  -2 -13   0 13.5115 3.26496   2
   2 -13   0 5.44048 2.78464   2
   2  13   0 9.42292 3.44786   3
   2  13   0 8.50383 3.30814   8
  -2  13   0 1.85972 2.93593   7
  -2  13   0 5.35432 2.76557   8
  -2  13   0 7.78226 4.17049   3
  -3 -13   0 16.6494 4.17444   5
  -3  13   0 13.2814 4.06475   7
  -3  13   0 18.1034 2.35656   9
  -3  13   0 16.8398 4.97853   3
  -3  13   0 17.6140 3.97882   8
   3  13   0 16.1873 4.07390   8
  -3  13   0 18.7576 3.27535   2
  -4 -13   0 121.508 8.41354   5
  -4  13   0 132.911 9.03977   7
  -4  13   0 119.708 9.25457   3
  -4  13   0 124.929 5.74331   9
  -4  13   0 131.261 7.46735   2
   4  13   0 121.302 8.88967   8
  -4  13   0 111.109 7.82134   8
   4  13   0 114.852 5.76240   2
  -5 -13   0 382.251 15.5093   2
  -5 -13   0 381.922 16.0236   5
  -5 -13   0 373.799 13.1359   7
  -5  13   0 382.498 14.4375   8
   5  13   0 394.922 16.5136   8
  -5  13   0 373.600 16.9382   3
   5  13   0 356.672 12.3219   2
  -5  13   0 375.742 14.0719   2
  -5  13   0 375.780 16.1217   7
  -6 -13   0 2.35169 3.70787   5
  -6 -13   0 3.98721 3.79199   6
  -6 -13   0 11.2596 2.95786   7
  -6 -13   0 4.50358 3.76358   2
   6  13   0 4.00667 3.77869   8
  -6  13   0 10.1205 4.35540   2
  -6  13   0 6.23108 5.13353   3
  -6  13   0 13.4258 4.27383   8
  -6  13   0 4.75475 3.83029   7
  -7 -13   0 148.475 11.5788   5
  -7 -13   0 155.299 11.6263   2
  -7 -13   0 152.803 11.8770   6
  -7 -13   0 154.057 8.09676   7
  -7  13   0 154.688 11.3927   7
   7  13   0 137.343 11.2257   8
  -7  13   0 161.948 10.2058   8
  -7  13   0 164.416 13.0957   3
  -7  13   0 156.693 10.8966   2
  -8 -13   0 2.84260 4.47709   6
  -8 -13   0 8.55022 3.03728   7
  -8 -13   0 4.41621 4.31077   5
  -8 -13   0 4.00212 4.69287   2
  -8  13   0 -3.5563 5.05833   3
   8  13   0 4.65250 4.56157   8
  -8  13   0 3.77969 4.28477   8
  -8  13   0 1.30606 4.40080   7
  -9 -13   0 26.0902 7.81171   2
  -9 -13   0 38.0773 8.08357   5
  -9 -13   0 39.6351 4.75731   7
  -9 -13   0 33.7037 7.71663   6
  -9  13   0 29.1218 9.14161   3
   9  13   0 31.4762 7.30436   8
  -9  13   0 39.4773 7.76152   7
  -9  13   0 35.1955 6.39919   8
  -9  13   0 32.2208 7.77007   2
 -10 -13   0 -1.5788 4.71221   5
 -10 -13   0 -0.0049 2.72489   7
 -10 -13   0 6.04765 6.02691   2
 -10 -13   0 7.21528 5.06915   6
 -10  13   0 0.90781 5.26404   2
 -10  13   0 3.56727 4.63949   8
 -10  13   0 4.67766 7.03090   3
 -10  13   0 -0.0385 4.53956   7
 -11 -13   0 48.3684 10.6181   6
 -11 -13   0 48.1900 10.8700   2
 -11  13   0 51.2147 8.44733   8
 -11  13   0 42.0530 9.04500   2
 -11  13   0 36.0989 9.65948   3
 -11  13   0 64.7291 10.0068   7
 -12 -13   0 -1.7366 6.00282   6
 -12 -13   0 3.07308 6.49659   2
 -12  13   0 -2.7234 4.55702   7
 -12  13   0 -2.0499 5.36445   8
 -12  13   0 1.07227 7.69864   3
 -12  13   0 -5.7850 5.51865   2
   0 -14   0 3027.41 63.4133   4
   0 -14   0 3048.85 65.3260   5
   0 -14   0 3021.53 62.7155   2
   0  14   0 2987.74 64.9554   8
   0  14   0 3008.91 66.5999   3
  -1 -14   0 58.1753 3.08427   4
   1 -14   0 58.0649 5.27850   2
  -1 -14   0 56.5391 6.02553   5
  -1 -14   0 62.1139 3.00249   4
  -1 -14   0 63.8022 3.83187   9
  -1 -14   0 61.7902 5.17369   2
  -1  14   0 60.5377 5.85991   8
   1  14   0 62.4959 6.11678   8
  -1  14   0 66.0141 7.07204   3
   1  14   0 59.7349 6.68641   3
   2 -14   0 27.5234 7.16592   2
  -2 -14   0 31.5344 4.63833   2
  -2 -14   0 36.9782 5.63155   5
   2  14   0 26.2680 4.74562   8
  -2  14   0 35.8926 5.38845   8
   2  14   0 39.8469 5.97742   3
  -2  14   0 56.5581 7.64919   3
  -3 -14   0 8.58301 3.63703   5
  -3 -14   0 13.5090 3.64692   2
  -3  14   0 6.99286 3.34445   8
  -3  14   0 7.94938 4.50764   3
   3  14   0 8.20354 3.92391   3
   3  14   0 19.1053 4.40012   8
  -3  14   0 11.7158 2.79062   2
  -3  14   0 6.40822 3.83051   7
  -4 -14   0 1240.51 33.2966   5
  -4 -14   0 1237.58 32.5048   2
  -4  14   0 1239.53 33.6519   7
  -4  14   0 1254.77 35.2336   3
   4  14   0 1173.33 26.3651   2
  -4  14   0 1254.83 31.5959   8
   4  14   0 1217.00 33.7784   8
  -4  14   0 1228.57 29.2750   2
  -4  14   0 1208.64 26.6430   9
  -5 -14   0 414.763 17.2191   5
  -5 -14   0 409.565 16.6250   2
  -5  14   0 403.400 15.6138   8
  -5  14   0 458.772 18.0258   7
  -5  14   0 428.427 18.9226   3
   5  14   0 423.706 17.7962   8
  -5  14   0 426.335 15.0681   2
  -6 -14   0 0.82981 2.25231   7
  -6 -14   0 -0.5674 3.17414   5
  -6 -14   0 -0.2644 3.12194   2
  -6 -14   0 -2.2726 3.09123   6
  -6  14   0 1.28282 4.47367   7
  -6  14   0 1.11050 3.80951   8
  -6  14   0 2.20646 4.96125   3
  -6  14   0 -2.2061 3.49517   2
   6  14   0 1.01684 3.63662   8
  -7 -14   0 78.5210 6.10533   7
  -7 -14   0 101.014 16.0436   5
  -7 -14   0 79.2986 8.90219   2
  -7 -14   0 77.2766 10.1466   6
   7  14   0 82.7587 9.21471   8
  -7  14   0 86.1676 8.65023   2
  -7  14   0 76.7240 8.08937   8
  -7  14   0 70.2880 10.6898   3
  -7  14   0 84.5730 10.2170   7
  -8 -14   0 67.1531 5.84283   7
  -8 -14   0 64.9515 10.0004   2
  -8 -14   0 69.3469 10.2609   6
  -8 -14   0 64.3839 9.55863   5
  -8  14   0 77.1098 10.4852   7
   8  14   0 71.4655 9.62472   8
  -8  14   0 62.9178 8.00796   8
  -8  14   0 69.2916 10.6353   2
  -8  14   0 79.2445 11.6906   3
  -9 -14   0 67.5938 11.1876   2
  -9 -14   0 39.1980 8.27002   5
  -9 -14   0 57.1956 5.67605   7
  -9 -14   0 56.0617 9.88686   6
   9  14   0 63.0558 10.1079   8
  -9  14   0 58.7111 10.3397   3
  -9  14   0 51.8631 10.0706   8
  -9  14   0 47.4004 8.69727   7
  -9  14   0 56.0223 9.61403   2
 -10 -14   0 183.395 16.0604   2
 -10 -14   0 180.563 8.74167   7
 -10 -14   0 194.033 15.5797   6
 -10 -14   0 154.297 14.7533   5
 -10  14   0 186.680 14.2668   2
 -10  14   0 171.977 12.3494   8
  10  14   0 202.605 15.3105   8
 -10  14   0 186.726 14.1570   7
 -10  14   0 187.507 16.4109   3
 -11 -14   0 4.93234 6.65390   5
 -11 -14   0 28.7813 8.84726   6
 -11 -14   0 5.98992 6.58015   2
 -11  14   0 15.9769 9.08162   3
 -11  14   0 16.1266 7.80973   2
 -11  14   0 24.4093 7.18313   8
 -12 -14   0 108.746 15.6348   2
 -12 -14   0 65.6591 13.0427   6
 -12  14   0 62.7926 8.84468   8
 -12  14   0 69.5193 12.8107   3
 -12  14   0 84.3227 12.7497   2
 -12  14   0 73.1252 11.0760   7
   0 -15   0 4.69047 3.50926   5
   0 -15   0 6.45171 2.84061   2
   0  15   0 9.92100 3.39046   8
   0  15   0 3.20065 4.11938   3
  -1 -15   0 587.636 14.1186   4
  -1 -15   0 590.082 14.8369   9
  -1 -15   0 592.026 13.6789   4
   1 -15   0 594.069 18.0408   2
  -1 -15   0 602.366 19.7310   5
  -1 -15   0 599.163 17.8645   2
  -1  15   0 634.734 21.5460   3
   1  15   0 621.117 21.1487   3
  -1  15   0 585.711 19.2534   8
   1  15   0 577.013 19.6659   8
   2 -15   0 47.5077 5.91145   2
  -2 -15   0 43.5911 6.15619   5
  -2 -15   0 43.8486 6.11909   2
   2  15   0 43.2263 6.36697   8
  -2  15   0 42.3246 6.91452   3
  -2  15   0 41.4987 5.87792   8
   2  15   0 43.3150 6.64147   3
   3 -15   0 373.672 14.5724   2
  -3 -15   0 378.155 15.3339   5
  -3 -15   0 359.128 13.9058   2
  -3  15   0 371.715 15.6238   7
  -3  15   0 374.467 14.4450   8
   3  15   0 351.831 15.7323   3
   3  15   0 365.228 15.5631   8
  -3  15   0 370.492 16.7796   3
  -4 -15   0 3.09303 3.00185   2
  -4 -15   0 3.45019 3.25763   5
  -4  15   0 1.84609 4.56478   3
  -4  15   0 0.01922 3.45767   7
  -4  15   0 0.31727 1.84312   9
  -4  15   0 0.79121 3.06226   8
  -4  15   0 -0.3225 2.36201   2
   4  15   0 -0.7628 2.92580   8
  -5 -15   0 464.148 18.1080   2
  -5 -15   0 484.095 18.8824   5
  -5  15   0 465.664 17.1455   8
  -5  15   0 484.942 24.8284   7
  -5  15   0 455.032 13.3192   9
  -5  15   0 461.002 15.7832   2
   5  15   0 433.840 12.7096   2
   5  15   0 501.151 28.3838   8
  -6 -15   0 59.4713 7.94339   2
  -6 -15   0 50.9431 9.27392   6
  -6 -15   0 46.9477 5.22449   7
  -6 -15   0 47.0845 7.25813   5
  -6  15   0 60.4376 8.66555   7
  -6  15   0 60.5579 7.47491   8
   6  15   0 49.9115 5.18370   2
   6  15   0 51.5961 7.90943   8
  -6  15   0 48.6319 6.64264   2
  -6  15   0 42.6266 8.30308   3
  -7 -15   0 65.2317 9.06553   2
  -7 -15   0 61.2253 8.72548   5
  -7 -15   0 60.6506 9.20355   6
  -7 -15   0 59.9617 5.79231   7
  -7  15   0 76.8478 8.26431   8
  -7  15   0 63.3488 10.0426   3
  -7  15   0 51.6012 7.69683   2
  -7  15   0 67.6920 8.93900   7
   7  15   0 61.6259 9.05479   8
  -8 -15   0 10.6256 5.71457   5
  -8 -15   0 9.36969 3.13596   7
  -8 -15   0 1.96901 4.66582   6
   8  15   0 21.8779 6.58144   8
  -8  15   0 9.39329 5.36184   7
  -8  15   0 10.0227 6.75790   3
  -8  15   0 17.2464 6.79240   2
  -8  15   0 13.4375 5.21331   8
  -9 -15   0 147.367 13.7744   6
  -9 -15   0 144.607 13.3723   2
  -9 -15   0 145.587 8.37345   7
  -9 -15   0 142.084 13.0459   5
  -9  15   0 155.347 11.5439   8
  -9  15   0 141.673 14.1061   3
  -9  15   0 143.988 12.4772   2
  -9  15   0 149.078 13.0287   7
   9  15   0 158.327 13.8500   8
 -10 -15   0 34.2239 8.74395   2
 -10 -15   0 11.9238 6.91952   5
 -10 -15   0 31.4738 8.25400   6
  10  15   0 24.2792 7.62349   8
 -10  15   0 24.5308 9.86530   3
 -10  15   0 28.9269 6.72650   8
 -10  15   0 16.5107 6.45064   7
 -10  15   0 11.5737 6.80851   2
 -11 -15   0 91.8280 13.1906   6
 -11 -15   0 85.6936 12.9839   2
 -11 -15   0 72.9068 16.1730   5
 -11  15   0 85.0589 12.1370   7
 -11  15   0 110.417 15.7619   3
 -11  15   0 107.353 11.8904   2
 -11  15   0 86.9346 10.5077   8
 -12 -15   0 -3.6608 5.44724   2
 -12 -15   0 1.16976 6.45918   6
 -12  15   0 7.85413 8.60227   3
 -12  15   0 0.96929 5.99348   8
 -12  15   0 -1.4954 5.85041   2
 -12  15   0 5.19663 6.53838   7
   0 -16   0 29.5110 5.30109   5
   0 -16   0 21.1479 4.68680   2
   0  16   0 28.5827 5.14128   8
   0  16   0 18.9978 5.19086   3
   1 -16   0 534.437 17.7116   2
  -1 -16   0 519.699 13.6853   9
  -1 -16   0 570.133 19.3738   5
  -1 -16   0 533.502 12.7037   4
  -1 -16   0 531.333 18.2553   2
  -1  16   0 557.722 18.8429   8
   1  16   0 533.144 18.9919   8
   1  16   0 534.593 20.0608   3
  -1  16   0 537.275 20.2088   3
   2 -16   0 476.226 16.5392   2
  -2 -16   0 469.917 16.0791   2
  -2 -16   0 468.772 17.6156   5
  -2  16   0 491.467 19.4026   3
  -2  16   0 475.939 17.2676   8
   2  16   0 466.086 17.9966   8
   2  16   0 482.508 18.9416   3
   3 -16   0 91.5837 7.56231   2
  -3 -16   0 86.7048 8.34459   2
  -3 -16   0 107.008 8.39741   5
   3  16   0 99.0064 8.56836   8
   3  16   0 91.5119 8.73618   3
  -3  16   0 102.268 10.1321   3
  -3  16   0 98.2921 7.98061   8
  -4 -16   0 16.8263 4.57127   2
   4 -16   0 21.6974 5.28074   2
  -4 -16   0 20.8712 5.01297   5
   4  16   0 27.3754 5.86886   8
  -4  16   0 26.4939 6.23660   7
  -4  16   0 20.4432 5.10313   8
  -4  16   0 24.1076 4.37550   2
  -4  16   0 26.6199 6.56755   3
  -5 -16   0 68.5745 8.01037   5
  -5 -16   0 58.5843 7.64686   2
  -5  16   0 57.2832 7.28078   8
  -5  16   0 60.4090 9.35372   3
  -5  16   0 57.9141 4.61872   9
   5  16   0 62.5689 8.57814   8
  -5  16   0 77.7649 8.46014   7
  -5  16   0 71.6333 6.57963   2
  -6 -16   0 207.906 13.6411   6
  -6 -16   0 212.262 10.1996   7
  -6 -16   0 216.817 13.1268   2
  -6 -16   0 210.485 13.2258   5
  -6  16   0 237.937 15.5638   3
  -6  16   0 220.011 13.7443   7
   6  16   0 205.524 13.4859   8
  -6  16   0 209.692 11.0788   2
  -6  16   0 211.462 10.2362   9
  -6  16   0 222.332 12.2542   8
  -7 -16   0 125.272 7.84376   7
  -7 -16   0 130.601 11.7243   6
  -7 -16   0 131.352 11.3491   2
  -7 -16   0 137.450 11.6267   5
   7  16   0 126.630 11.6888   8
  -7  16   0 117.194 12.8015   3
  -7  16   0 128.585 9.88734   2
  -7  16   0 132.580 10.1875   8
  -7  16   0 130.951 12.0728   7
  -8 -16   0 14.9094 6.29499   2
  -8 -16   0 6.67366 2.96632   7
  -8 -16   0 7.97532 5.33183   6
  -8 -16   0 11.9335 5.74323   5
   8  16   0 -4.7303 4.14541   8
  -8  16   0 4.35010 5.03516   2
  -8  16   0 7.27696 6.60199   3
  -8  16   0 14.5570 6.33111   7
  -8  16   0 14.3587 8.55192   8
  -9 -16   0 162.254 13.9985   5
  -9 -16   0 153.227 8.61564   7
  -9 -16   0 188.700 14.9645   2
  -9 -16   0 172.519 14.7901   6
   9  16   0 178.882 14.5630   8
  -9  16   0 195.027 13.4439   2
  -9  16   0 174.275 15.4570   3
  -9  16   0 149.171 13.0251   7
  -9  16   0 184.354 12.6610   8
 -10 -16   0 60.8150 10.7678   5
 -10 -16   0 66.4897 11.5842   2
  10  16   0 58.0185 13.3336   8
 -10  16   0 79.0547 9.87859   8
 -10  16   0 55.1823 11.4140   7
 -10  16   0 40.2315 10.2427   3
 -10  16   0 59.5055 9.68796   2
 -11 -16   0 133.675 15.3198   6
 -11 -16   0 104.964 16.9490   2
 -11 -16   0 131.025 14.7715   5
 -11  16   0 139.371 12.0974   8
 -11  16   0 115.393 12.9541   2
 -11  16   0 118.291 16.3005   3
 -11  16   0 147.234 13.9757   7
   0 -17   0 16.7330 4.03661   2
   0 -17   0 25.3787 5.29986   5
   0  17   0 23.9670 5.60664   3
   0  17   0 26.9164 5.12599   8
  -1 -17   0 127.326 5.44157   9
   1 -17   0 123.579 8.13757   2
  -1 -17   0 134.986 9.55019   5
  -1 -17   0 128.952 8.08301   2
   1  17   0 134.242 9.52309   8
  -1  17   0 144.100 10.7456   3
  -1  17   0 130.729 9.06358   8
   1  17   0 129.188 10.3412   3
  -2 -17   0 40.4872 5.79800   2
  -2 -17   0 41.6503 6.53863   5
   2 -17   0 39.6916 6.00477   2
  -2  17   0 50.6612 8.04300   3
  -2  17   0 50.4205 6.97647   8
   2  17   0 35.8579 6.46091   3
   2  17   0 38.5640 6.46059   8
   3 -17   0 350.233 14.6422   2
  -3 -17   0 336.032 15.1798   5
  -3 -17   0 317.644 13.6349   2
   3  17   0 328.167 15.6321   8
   3  17   0 308.361 15.5658   3
  -3  17   0 320.546 14.1976   8
  -3  17   0 316.993 16.8754   3
  -4 -17   0 12.1190 4.59333   5
   4 -17   0 14.2344 4.59937   2
  -4 -17   0 9.30214 3.83949   2
  -4  17   0 16.2079 4.72425   8
   4  17   0 16.3766 5.04653   8
  -4  17   0 9.46756 5.74619   3
  -5 -17   0 97.9386 9.25098   5
  -5 -17   0 95.5413 8.49711   2
  -5  17   0 98.5908 12.0244   3
   5  17   0 64.7833 8.98611   8
  -5  17   0 86.0938 6.61408   2
  -5  17   0 89.8913 9.83658   7
  -5  17   0 98.9777 8.61484   8
  -6 -17   0 18.8664 4.19210   7
  -6 -17   0 33.4485 6.40642   2
  -6 -17   0 28.5481 6.87580   6
  -6 -17   0 25.2732 6.60302   5
  -6  17   0 20.6033 4.89565   2
  -6  17   0 24.5453 5.88597   8
  -6  17   0 26.8497 4.01594   9
  -6  17   0 27.5592 8.12040   3
  -6  17   0 16.9594 6.12880   7
   6  17   0 23.8295 6.20127   8
  -7 -17   0 173.749 9.24898   7
  -7 -17   0 166.663 13.4574   6
  -7 -17   0 182.329 13.2607   5
  -7 -17   0 194.330 13.5460   2
  -7  17   0 180.452 14.8832   3
  -7  17   0 184.602 11.9651   8
  -7  17   0 166.029 13.2252   7
  -7  17   0 171.957 8.90925   9
  -7  17   0 169.617 10.8541   2
   7  17   0 161.314 13.1413   8
  -8 -17   0 3.45561 5.29675   6
  -8 -17   0 17.7762 3.93193   7
  -8 -17   0 12.1889 5.88131   2
  -8 -17   0 19.1430 6.56055   5
  -8  17   0 28.8723 6.66213   8
  -8  17   0 14.4648 7.05461   3
  -8  17   0 18.8604 6.53708   2
  -8  17   0 13.7060 6.08352   7
   8  17   0 2.09678 4.79810   8
  -9 -17   0 4.61463 4.98035   5
  -9 -17   0 -3.0983 2.97895   7
  -9 -17   0 -0.1607 5.18695   2
  -9 -17   0 3.95132 5.37410   6
  -9  17   0 25.1329 6.48784   8
   9  17   0 12.1200 5.78205   8
  -9  17   0 11.4281 5.73827   2
  -9  17   0 -0.7675 5.42126   7
  -9  17   0 11.8925 7.42088   3
 -10 -17   0 -1.6221 5.30753   6
 -10 -17   0 0.73072 4.81167   5
 -10 -17   0 11.8079 6.68416   2
 -10  17   0 16.3271 7.39020   7
 -10  17   0 3.00979 7.10526   3
  10  17   0 10.8058 6.20600   8
 -10  17   0 2.69422 5.35163   2
 -10  17   0 -1.2352 5.20518   8
 -11 -17   0 6.53438 7.39664   6
 -11 -17   0 14.5646 9.74259   2
 -11 -17   0 11.6842 7.07362   5
 -11  17   0 9.06943 6.08016   2
 -11  17   0 -5.0220 7.39412   3
 -11  17   0 5.74172 6.68469   7
 -11  17   0 13.3761 6.28211   8
   0 -18   0 534.766 20.1543   5
   0 -18   0 554.208 18.4106   2
   0  18   0 547.724 20.0088   8
   0  18   0 549.883 21.4973   3
  -1 -18   0 29.1535 2.99079   9
  -1 -18   0 38.2195 6.45115   5
  -1 -18   0 38.0038 5.94502   2
   1  18   0 40.2564 6.59186   8
  -1  18   0 37.4185 7.70758   3
   1  18   0 35.6135 7.08129   3
  -1  18   0 37.4831 6.36641   8
   2 -18   0 18.6748 4.72486   2
  -2 -18   0 18.8169 4.92763   5
   2  18   0 11.3707 4.79008   8
  -2  18   0 12.1914 4.37327   8
  -3 -18   0 8.23028 4.12404   5
  -3 -18   0 5.53888 3.41230   2
   3 -18   0 7.60152 3.81903   2
  -3  18   0 1.96086 3.53140   8
   3  18   0 7.42724 4.08938   8
   3  18   0 4.13018 4.28305   3
  -3  18   0 6.74088 5.75868   3
  -4 -18   0 108.416 8.50120   2
   4 -18   0 83.3399 8.58839   2
  -4 -18   0 93.4863 8.84392   5
  -4  18   0 79.1454 8.09103   8
  -4  18   0 96.8008 11.1216   3
   4  18   0 91.0614 9.30026   8
   5 -18   0 170.556 12.2642   2
  -5 -18   0 168.940 11.2831   2
  -5 -18   0 162.634 11.8624   5
   5  18   0 161.492 12.3542   8
  -5  18   0 149.406 11.8678   7
  -5  18   0 156.193 13.8595   3
  -5  18   0 173.392 10.9420   8
  -5  18   0 182.831 8.08784   2
  -6 -18   0 2.47958 4.09252   5
  -6 -18   0 7.55445 4.41842   2
  -6 -18   0 8.00646 3.32641   7
   6 -18   0 0.93760 4.24223   2
  -6 -18   0 6.74023 4.79650   6
  -6  18   0 5.00786 6.52280   3
  -6  18   0 4.44669 2.62262   9
   6  18   0 -0.9157 4.00458   8
  -6  18   0 3.89642 3.47110   2
  -6  18   0 8.00451 5.66731   7
  -6  18   0 2.23623 4.27968   8
  -7 -18   0 202.558 14.7310   6
  -7 -18   0 186.740 13.6782   2
  -7 -18   0 200.209 10.3409   7
  -7 -18   0 204.767 14.1480   5
  -7  18   0 199.385 11.4374   2
  -7  18   0 193.645 12.2712   8
   7  18   0 182.591 14.2297   8
  -7  18   0 195.908 15.5428   3
  -7  18   0 156.652 9.07494   9
  -7  18   0 194.495 14.1740   7
  -8 -18   0 124.885 12.5247   6
  -8 -18   0 125.118 8.27292   7
  -8 -18   0 131.553 12.2031   5
  -8 -18   0 126.721 12.4318   2
  -8  18   0 139.483 11.0569   8
   8  18   0 150.577 13.4376   8
  -8  18   0 152.627 17.5070   2
  -8  18   0 142.225 13.2519   7
  -8  18   0 131.361 8.54944   9
  -8  18   0 141.295 14.1246   3
  -9 -18   0 8.41669 5.55529   6
  -9 -18   0 10.7585 6.04475   2
  -9 -18   0 -2.6868 4.34790   5
  -9 -18   0 -2.5884 3.90457   7
  -9  18   0 -0.4611 4.46126   9
  -9  18   0 0.46912 4.87950   2
   9  18   0 1.76179 5.89165   8
  -9  18   0 1.18105 7.34681   7
  -9  18   0 -1.5117 4.93597   8
 -10 -18   0 132.615 13.9411   6
 -10 -18   0 114.490 17.8782   5
 -10 -18   0 113.412 15.0466   2
 -10  18   0 99.3702 10.8707   2
 -10  18   0 127.917 11.2937   8
 -10  18   0 135.757 13.8159   7
  10  18   0 112.677 12.6780   8
 -10  18   0 104.739 14.6020   3
 -11 -18   0 8.62582 7.57233   5
 -11 -18   0 14.6584 7.69038   2
 -11 -18   0 3.02321 6.90243   6
 -11  18   0 8.47847 7.48393   7
 -11  18   0 30.9305 10.5321   3
 -11  18   0 4.71084 6.58880   2
 -11  18   0 13.7055 6.24526   8
   0 -19   0 20.0025 5.38966   2
   0 -19   0 23.4521 5.48981   5
   0  19   0 21.1349 5.15945   8
   0  19   0 22.5491 6.13338   3
   1 -19   0 -0.2558 3.44854   5
  -1 -19   0 9.34530 4.23081   5
   1 -19   0 7.26092 3.60176   2
  -1 -19   0 4.95592 3.78072   2
   1  19   0 -3.5758 3.75569   3
  -1  19   0 6.14065 5.27572   3
   1  19   0 7.51832 6.91926   8
  -1  19   0 1.63097 3.82786   8
  -2 -19   0 331.444 15.6196   5
   2 -19   0 341.228 14.7479   2
  -2 -19   0 336.494 14.2860   2
  -2  19   0 343.037 17.7665   3
  -2  19   0 336.777 15.4063   8
   2  19   0 359.512 16.6693   8
   2  19   0 321.786 16.8968   3
  -3 -19   0 245.959 13.6366   5
   3 -19   0 248.721 12.9796   2
  -3 -19   0 222.282 11.8142   2
   3  19   0 229.864 14.2416   3
   3  19   0 244.883 14.2924   8
  -3  19   0 211.746 12.5072   8
  -3  19   0 239.746 15.4581   3
  -4 -19   0 351.114 16.7815   5
  -4 -19   0 339.932 15.4217   2
   4 -19   0 350.998 16.4766   2
  -4  19   0 331.883 18.9070   3
   4  19   0 361.276 17.7609   8
  -4  19   0 307.835 15.2047   8
  -5 -19   0 35.0340 7.23454   5
  -5 -19   0 25.9857 5.86838   2
   5 -19   0 20.8558 6.00317   2
  -5  19   0 29.0195 7.83535   3
   5  19   0 23.9154 6.55956   8
  -6 -19   0 214.895 11.4690   7
  -6 -19   0 236.250 15.2218   6
  -6 -19   0 225.795 14.5792   5
  -6 -19   0 226.106 14.0090   2
   6 -19   0 243.170 15.6399   2
  -6  19   0 222.357 13.0181   8
  -6  19   0 216.929 16.6866   3
  -6  19   0 242.882 10.0009   2
   6  19   0 212.747 14.8133   8
  -7 -19   0 317.298 18.4716   6
   7 -19   0 327.206 18.7835   2
  -7 -19   0 321.999 13.7738   7
  -7 -19   0 346.927 18.3040   5
  -7  19   0 336.982 18.5190   7
  -7  19   0 316.546 13.3794   2
  -7  19   0 259.603 10.9375   9
  -7  19   0 317.975 19.9431   3
  -7  19   0 331.883 16.1215   8
   7  19   0 321.943 18.6020   8
   8 -19   0 90.1318 12.0513   2
  -8 -19   0 82.5582 7.51360   7
  -8 -19   0 105.851 11.8546   6
  -8 -19   0 83.9798 11.2597   2
  -8 -19   0 90.4122 11.7947   5
  -8  19   0 99.8976 12.4686   7
  -8  19   0 90.4514 9.75214   8
  -8  19   0 74.3216 6.85947   9
  -8  19   0 57.6838 11.1505   3
   8  19   0 86.9671 12.0493   8
  -9 -19   0 -2.4454 4.97598   2
  -9 -19   0 -2.3851 4.80957   5
  -9 -19   0 25.6475 11.5503   6
   9 -19   0 10.5570 6.29828   2
  -9  19   0 11.0570 6.72913   9
  -9  19   0 4.99900 5.66103   2
  -9  19   0 5.57013 6.19399   7
   9  19   0 0.78329 5.05604   8
  -9  19   0 3.73572 4.88878   8
  -9  19   0 -5.3730 6.57749   3
  10 -19   0 6.03413 8.71164   2
 -10 -19   0 4.07502 6.11608   6
 -10 -19   0 9.61373 6.99094   2
 -10 -19   0 11.7496 6.69009   5
 -10  19   0 -2.4314 5.42553   2
  10  19   0 -2.0938 5.41416   8
 -10  19   0 0.94128 6.12192   7
 -10  19   0 6.27809 5.29862   8
 -10  19   0 3.90157 7.39179   3
   0 -20   0 204.238 11.2052   2
   0 -20   0 206.162 12.9790   5
   0 -20   0 196.672 7.86402   4
   0  20   0 217.511 12.9366   8
   0  20   0 207.620 13.8994   3
  -1 -20   0 218.200 12.8217   5
  -1 -20   0 178.499 10.5285   2
   1 -20   0 195.776 11.0048   2
   1 -20   0 202.227 12.9819   5
   1  20   0 186.263 13.3473   3
  -1  20   0 187.481 12.2085   8
  -1  20   0 182.728 13.4485   3
   1  20   0 201.578 12.6504   8
  -2 -20   0 27.9081 5.42822   2
  -2 -20   0 41.9617 7.38280   5
   2 -20   0 27.9837 5.93999   2
   2  20   0 33.0211 6.96296   8
  -2  20   0 37.3283 8.37778   3
   2  20   0 35.6446 7.46704   3
  -2  20   0 29.3867 6.96628   8
   3 -20   0 -1.6627 3.62294   2
  -3 -20   0 2.97388 3.67897   5
  -3 -20   0 7.97704 3.55082   2
   3  20   0 6.32908 4.21299   8
   3  20   0 5.41699 4.45015   3
  -3  20   0 4.26781 4.52165   8
  -3  20   0 5.93475 5.94798   3
   4 -20   0 98.7674 9.81855   2
  -4 -20   0 101.117 8.81488   2
  -4 -20   0 100.380 9.58798   5
  -4  20   0 113.911 9.74006   8
   4  20   0 96.3489 10.1394   8
  -4  20   0 115.459 12.7439   3
  -5 -20   0 120.642 10.8394   5
  -5 -20   0 135.653 10.7062   2
   5 -20   0 106.124 10.9033   2
  -5  20   0 146.687 10.8386   8
  -5  20   0 118.818 13.3699   3
   5  20   0 113.776 11.3565   8
   6 -20   0 186.913 16.2220   2
  -6 -20   0 141.446 11.6655   2
  -6 -20   0 146.442 12.8015   6
  -6 -20   0 134.684 9.62584   7
  -6 -20   0 147.844 12.2211   5
  -6  20   0 133.322 10.9393   8
   6  20   0 147.662 12.8022   8
  -6  20   0 169.228 15.3757   3
  -7 -20   0 2.20956 3.87193   5
   7 -20   0 -0.4106 5.83625   2
  -7 -20   0 -0.0486 4.87847   2
  -7 -20   0 9.19567 4.00272   7
  -7 -20   0 6.10585 5.21835   6
  -7  20   0 8.14628 4.94970   8
   7  20   0 12.8285 5.71994   8
  -7  20   0 8.18306 3.93067   2
  -7  20   0 -1.1069 6.77886   3
  -8 -20   0 7.29489 5.93251   2
  -8 -20   0 5.72499 5.56054   5
  -8 -20   0 8.20002 5.69539   6
  -8 -20   0 8.37115 4.03753   7
   8 -20   0 3.27960 6.08541   2
  -8  20   0 13.5783 5.96523   8
  -8  20   0 14.3954 5.07058   2
  -9 -20   0 84.8844 12.6001   6
   9 -20   0 71.0844 11.1992   2
  -9 -20   0 69.9558 9.99976   2
  -9 -20   0 77.9706 11.4762   5
  -9  20   0 64.3218 8.22865   2
  -9  20   0 62.6390 8.97690   8
  -9  20   0 63.6364 12.0604   3
   9  20   0 74.9676 11.7425   8
 -10 -20   0 220.079 18.6000   2
 -10 -20   0 230.648 17.4940   5
 -10 -20   0 254.272 18.8385   6
  10 -20   0 244.445 18.7890   2
  10  20   0 176.004 16.7789   8
 -10  20   0 177.830 12.8751   2
 -10  20   0 213.038 19.1950   3
 -10  20   0 227.065 14.4067   8
   0 -21   0 11.8846 2.64801   4
   0 -21   0 11.9964 3.77545   2
   0 -21   0 3.39905 4.56751   5
   0  21   0 16.2921 5.02632   8
   0  21   0 17.0885 6.12844   3
  -1 -21   0 71.1166 9.46330   5
   1 -21   0 60.9853 7.81242   2
  -1 -21   0 68.5146 7.10302   2
   1  21   0 67.8039 9.55775   3
   1  21   0 70.8994 9.50151   8
  -1  21   0 75.7934 10.4124   3
  -1  21   0 66.9798 8.90551   8
  -2 -21   0 64.5334 6.91101   2
   2 -21   0 71.9980 7.59287   2
  -2  21   0 71.1415 8.25904   8
   2  21   0 61.4991 9.39300   3
   2  21   0 69.1432 9.44703   8
  -2  21   0 67.6672 10.2366   3
  -3 -21   0 202.416 13.0637   5
   3 -21   0 198.987 12.3828   2
  -3 -21   0 200.114 11.7371   2
  -3  21   0 204.676 15.3477   3
  -3  21   0 190.907 12.5856   8
   3  21   0 182.582 13.5639   3
   3  21   0 193.801 13.6840   8
  -4 -21   0 29.7748 6.47513   2
  -4 -21   0 36.3489 6.58876   5
   4 -21   0 24.0393 6.48160   2
  -4  21   0 26.7411 6.32627   8
  -4  21   0 16.6418 7.15423   3
   4  21   0 20.1791 6.22266   8
   5 -21   0 437.823 20.4843   2
  -5 -21   0 439.038 19.5171   2
  -5 -21   0 438.375 20.3874   5
   5  21   0 442.284 21.4739   8
  -5  21   0 400.958 18.4396   8
  -5  21   0 462.544 23.1901   3
  -6 -21   0 8.20004 4.19799   7
   6 -21   0 8.17150 6.12161   2
  -6 -21   0 12.8579 5.66835   5
  -6 -21   0 14.8265 5.56268   2
  -6 -21   0 10.5592 5.69801   6
  -6  21   0 8.70742 5.05299   8
  -6  21   0 13.4148 7.63676   3
   6  21   0 13.5546 5.77396   8
  -7 -21   0 -1.1066 3.33334   7
  -7 -21   0 3.86463 4.92750   2
  -7 -21   0 0.73812 4.64386   6
  -7 -21   0 -3.3824 3.19412   5
   7 -21   0 0.13380 5.82323   2
  -7  21   0 -11.044 4.05685   8
  -7  21   0 13.3507 7.94029   3
   7  21   0 4.74871 5.01326   8
  -8 -21   0 56.6663 10.3054   2
  -8 -21   0 68.2002 16.8159   6
   8 -21   0 44.5266 9.33067   2
  -8 -21   0 50.9090 9.58769   5
  -8 -21   0 53.4920 7.74856   7
  -8  21   0 40.0889 7.79250   8
   8  21   0 43.6446 9.28075   8
  -8  21   0 48.5162 11.1604   3
  -9 -21   0 109.589 14.8808   6
   9 -21   0 93.6837 13.0853   2
  -9 -21   0 113.008 11.5743   2
  -9  21   0 93.7171 14.4465   3
  -9  21   0 76.3710 9.84204   2
  -9  21   0 94.2558 11.0482   8
   9  21   0 84.4478 12.6702   8
   0 -22   0 242.619 12.8675   2
   0 -22   0 215.096 8.50089   4
   0 -22   0 247.939 14.9543   5
   0  22   0 268.033 15.0889   8
   0  22   0 283.143 16.8132   3
  -1 -22   0 188.001 12.7800   5
  -1 -22   0 187.525 11.3221   2
   1 -22   0 189.791 11.6818   2
   1 -22   0 191.031 13.6882   5
  -1  22   0 197.727 14.5500   3
  -1  22   0 227.410 13.7497   8
   1  22   0 182.750 13.9313   3
   1  22   0 191.064 13.1095   8
  -2 -22   0 6.94544 4.13587   2
  -2 -22   0 6.68507 4.46566   5
   2 -22   0 -1.2345 3.72702   2
   2  22   0 -1.2882 3.71373   8
  -2  22   0 7.37210 6.23261   3
  -2  22   0 4.73562 4.39760   8
   2  22   0 5.98689 5.00618   3
  -3 -22   0 3.43564 4.06817   2
  -3 -22   0 16.3887 5.56060   5
   3 -22   0 5.85167 4.76863   2
  -3  22   0 6.21161 6.32993   3
   3  22   0 10.8197 5.58928   8
  -3  22   0 8.39371 4.95674   8
   4 -22   0 85.1537 9.73601   2
  -4 -22   0 76.4359 9.08118   5
  -4 -22   0 70.9855 8.55929   2
  -4  22   0 71.7751 9.43832   8
   4  22   0 91.5617 11.5644   8
  -4  22   0 73.9750 11.1352   3
   5 -22   0 -8.0143 8.22182   2
  -5 -22   0 7.86228 4.75966   5
  -5 -22   0 6.07211 4.44772   2
   5  22   0 10.5883 5.51587   8
  -5  22   0 22.3312 8.41066   3
  -5  22   0 9.29483 5.02996   8
  -6 -22   0 418.025 21.3177   6
  -6 -22   0 395.921 20.3659   5
  -6 -22   0 404.291 16.9499   7
   6 -22   0 371.654 20.4518   2
  -6  22   0 417.875 19.0439   8
   6  22   0 410.001 21.6084   8
  -6  22   0 405.630 23.0334   3
   7 -22   0 1.55038 5.69322   2
  -7 -22   0 5.61914 3.72708   7
  -7 -22   0 -8.4738 4.72041   2
  -7 -22   0 4.62292 5.20016   6
  -7 -22   0 3.22474 4.46105   5
  -7  22   0 -5.5837 4.22947   8
   7  22   0 3.78157 5.41894   8
  -7  22   0 0.93236 5.94041   3
  -8 -22   0 -0.9400 5.88211   2
  -8 -22   0 1.14315 4.99911   6
   8 -22   0 -2.7302 5.36649   2
  -8 -22   0 -0.4635 5.22456   5
   8  22   0 20.5223 8.10161   8
  -8  22   0 -10.783 6.44709   3
  -8  22   0 0.26293 4.53951   8
  -9 -22   0 14.9198 6.15514   2
   9 -22   0 12.1397 8.63028   2
  -9 -22   0 16.2856 7.08443   6
  -9 -22   0 0.78165 5.30917   5
  -9  22   0 5.50967 8.51116   3
   9  22   0 17.9004 7.94469   8
  -9  22   0 0.52113 5.70651   8
   0 -23   0 0.43745 1.88458   4
   0 -23   0 5.89476 3.72584   2
   0 -23   0 6.41735 5.11049   5
   0  23   0 0.61291 4.87026   3
   0  23   0 8.19108 4.52460   8
   1 -23   0 79.7831 5.92002   4
  -1 -23   0 84.5504 8.26682   2
   1 -23   0 76.0929 8.42289   2
  -1 -23   0 95.9305 10.1167   5
   1 -23   0 95.5143 10.2680   5
   1  23   0 92.1617 10.9555   3
  -1  23   0 87.2740 11.6646   3
  -1  23   0 89.4633 9.76856   8
   1  23   0 113.140 10.5085   8
  -2 -23   0 80.1021 10.3296   5
  -2 -23   0 63.1848 8.45892   2
   2 -23   0 70.9694 9.10059   2
  -2  23   0 84.3232 12.0620   3
   2  23   0 87.3510 11.2804   8
   2  23   0 76.5332 11.1696   3
  -2  23   0 76.9102 9.81004   8
  -3 -23   0 10.5361 5.53412   5
  -3 -23   0 24.7394 5.93672   2
   3 -23   0 17.6873 5.85567   2
  -3  23   0 12.7738 5.61781   8
   3  23   0 21.8300 6.63454   8
  -3  23   0 20.8580 7.63824   3
   4 -23   0 23.2477 6.38628   2
  -4 -23   0 28.9967 6.89598   2
  -4 -23   0 30.5512 6.90637   5
   4  23   0 34.6769 7.41701   8
  -4  23   0 38.5749 7.25348   8
  -4  23   0 23.1969 8.26190   3
  -5 -23   0 87.0473 10.1615   5
  -5 -23   0 97.5897 10.4744   2
   5 -23   0 98.3208 11.3372   2
  -5  23   0 95.3957 9.95961   8
   5  23   0 73.1097 10.5962   8
  -5  23   0 116.316 13.6415   3
   6 -23   0 113.970 12.2596   2
  -6 -23   0 111.296 9.75012   7
  -6 -23   0 91.9622 11.6874   2
  -6 -23   0 103.585 11.8700   6
  -6 -23   0 101.727 12.2088   5
  -6  23   0 83.3107 13.9342   3
   6  23   0 97.4842 13.6516   8
  -6  23   0 99.4304 10.1016   8
   7 -23   0 34.9319 8.22507   2
  -7 -23   0 54.0490 12.5315   6
  -7 -23   0 61.9510 10.4110   2
  -7 -23   0 45.2700 8.87662   5
  -7  23   0 38.7397 10.2968   3
  -7  23   0 46.3855 8.28696   8
   7  23   0 50.4948 9.62471   8
  -8 -23   0 14.7292 6.25253   6
   8 -23   0 13.6388 7.33766   2
  -8 -23   0 8.91835 6.69039   2
   8  23   0 1.16051 6.02352   8
  -8  23   0 4.49416 5.26636   8
  -8  23   0 3.32107 7.17169   3
   0 -24   0 147.342 10.9646   2
   0 -24   0 153.560 12.4879   5
   0  24   0 166.087 12.6653   8
   0  24   0 146.146 13.6898   3
   1 -24   0 150.724 8.03507   4
   1 -24   0 157.363 13.0394   5
  -1 -24   0 138.043 10.5937   2
  -1 -24   0 174.478 13.0615   5
   1 -24   0 143.686 11.4900   2
   1  24   0 155.065 12.4984   8
  -1  24   0 166.726 14.0401   3
   1  24   0 158.909 13.7910   3
  -1  24   0 167.971 12.7500   8
  -2 -24   0 375.391 18.8249   5
  -2 -24   0 387.626 17.6785   2
   2 -24   0 375.568 19.8904   5
   2 -24   0 403.942 18.4266   2
  -2  24   0 368.679 18.4084   8
  -2  24   0 384.401 21.5147   3
   2  24   0 380.624 19.8848   8
   2  24   0 354.640 20.0770   3
  -3 -24   0 12.0219 5.40487   2
   3 -24   0 6.71845 5.69707   2
  -3 -24   0 12.1328 5.59821   5
  -3  24   0 12.9832 7.41455   3
  -3  24   0 11.3914 5.18712   8
   3  24   0 21.1689 6.44512   8
  -4 -24   0 -0.2591 4.10353   2
  -4 -24   0 0.90749 3.85804   5
   4 -24   0 5.29934 9.01525   2
   4  24   0 -3.5053 3.24751   8
  -4  24   0 -9.2039 3.49748   8
  -4  24   0 1.72163 6.30299   3
  -5 -24   0 5.46113 5.19381   5
   5 -24   0 -0.7304 5.75983   2
  -5 -24   0 4.29008 5.46131   2
  -5  24   0 -1.6125 4.49312   8
   5  24   0 7.83083 8.56304   8
  -5  24   0 16.0559 8.13592   3
   6 -24   0 28.5241 8.05085   2
  -6 -24   0 38.1026 8.45638   6
  -6 -24   0 38.3657 6.94401   7
  -6 -24   0 41.3690 8.77959   2
  -6 -24   0 40.9205 8.33994   5
   6  24   0 38.8033 8.39783   8
  -6  24   0 19.9189 7.90589   3
  -6  24   0 32.6528 7.68701   8
  -7 -24   0 13.8535 5.48061   5
  -7 -24   0 11.0887 6.39064   2
  -7 -24   0 15.8387 5.96999   6
   7 -24   0 7.78964 6.08246   2
  -7 -24   0 12.0136 6.08790   7
  -7  24   0 18.3895 6.23175   8
   7  24   0 12.4754 6.52617   8
  -7  24   0 30.7292 9.40420   3
   8 -24   0 28.0900 12.2925   2
  -8 -24   0 63.7090 11.0042   6
  -8 -24   0 52.6460 9.64817   5
  -8 -24   0 67.9093 10.8221   2
  -8  24   0 51.9100 9.13447   8
  -8  24   0 41.0244 11.9022   3
   0 -25   0 10.4098 4.90741   5
   0 -25   0 11.4106 5.29779   2
   0  25   0 2.62235 4.06498   8
   0  25   0 -0.6686 5.17751   3
   1 -25   0 4.83078 5.07567   5
  -1 -25   0 -0.7399 4.01046   2
   1 -25   0 7.51923 2.76080   4
  -1 -25   0 5.07133 4.13927   5
   1 -25   0 -3.0782 3.70457   2
  -1  25   0 0.40212 3.92503   8
   1  25   0 1.48797 4.96807   3
  -1  25   0 1.06355 5.31068   3
   1  25   0 -5.0354 3.64527   8
  -2 -25   0 -0.2996 3.71490   5
  -2 -25   0 4.39291 4.16148   2
   2 -25   0 1.78047 4.89756   5
   2 -25   0 2.51794 4.56353   2
  -2  25   0 -2.2009 5.03804   3
   2  25   0 -2.4174 4.43710   3
  -2  25   0 -3.3962 3.61342   8
   2  25   0 -2.1348 3.86077   8
   3 -25   0 34.6477 7.92198   2
  -3 -25   0 46.1850 7.71798   2
  -3 -25   0 40.6168 8.02215   5
   3 -25   0 20.0113 7.21385   5
   3  25   0 28.5027 7.92383   8
  -3  25   0 23.1006 9.01000   3
  -3  25   0 20.9196 6.50250   8
   4 -25   0 66.6479 10.5296   2
  -4 -25   0 71.9095 10.2735   5
  -4 -25   0 83.2544 9.57385   2
  -4  25   0 58.1468 11.3166   3
  -4  25   0 50.6457 8.36350   8
   4  25   0 67.8467 12.2092   8
   5 -25   0 8.32821 6.67600   2
  -5 -25   0 -0.2028 4.62132   5
  -5 -25   0 3.78060 5.22696   2
  -5  25   0 1.89058 6.88250   3
  -5  25   0 -1.0673 4.48661   8
   5  25   0 -5.9904 3.85569   8
  -6 -25   0 44.1659 8.57355   5
  -6 -25   0 27.8142 6.38013   7
  -6 -25   0 36.0559 8.71335   2
   6 -25   0 20.4831 7.33834   2
   6  25   0 46.6633 9.40449   8
  -6  25   0 26.1037 6.88258   8
  -6  25   0 36.4771 10.0585   3
   7 -25   0 27.0828 8.67246   2
  -7 -25   0 46.9401 9.76288   6
  -7 -25   0 28.8925 7.48288   5
  -7 -25   0 33.3939 8.88752   2
   7  25   0 57.3511 10.5525   8
  -7  25   0 39.4147 10.6679   3
  -7  25   0 46.5842 8.39859   8
   0 -26   0 -3.5501 3.49334   5
   0 -26   0 2.34928 4.20188   2
   0  26   0 4.10226 4.31132   8
   1 -26   0 13.4283 6.26143   5
  -1 -26   0 1.80378 4.86268   2
  -1 -26   0 14.0124 5.75009   5
   1 -26   0 6.31122 6.20756   2
  -1  26   0 7.00436 5.09505   8
   1  26   0 13.7339 5.44895   8
   2 -26   0 52.6087 9.38734   5
   2 -26   0 49.1267 6.68303   4
  -2 -26   0 57.7289 9.06852   2
  -2 -26   0 58.5254 9.24051   5
   2 -26   0 57.1282 8.88115   2
   2  26   0 69.5708 15.7375   8
   2  26   0 74.2556 12.8973   3
  -2  26   0 56.3932 11.5501   3
  -2  26   0 57.0410 9.18760   8
   3 -26   0 2.57000 5.04971   5
   3 -26   0 11.1011 6.28728   2
  -3 -26   0 18.3313 6.85297   2
  -3 -26   0 19.5438 5.75075   5
  -3  26   0 14.9094 8.13130   3
   3  26   0 18.7476 7.11343   8
  -3  26   0 17.2045 6.04142   8
   4 -26   0 2.70394 6.35896   2
  -4 -26   0 -1.6001 4.20775   5
   4  26   0 3.12543 5.10599   8
  -4  26   0 0.98609 7.11682   3
  -4  26   0 1.75477 4.70977   8
  -5 -26   0 60.0270 10.0961   5
  -5 -26   0 57.5586 9.73049   2
   5 -26   0 48.6166 9.48482   2
  -5 -26   0 54.3325 9.50973   6
   5  26   0 49.4280 9.80130   8
  -5  26   0 46.5560 10.6130   3
  -5  26   0 56.2435 8.72303   8
   6 -26   0 4.15955 6.17066   2
  -6 -26   0 16.0293 5.27116   7
  -6 -26   0 14.4290 6.69225   6
  -6  26   0 31.2961 9.84915   3
   6  26   0 8.67179 6.64213   8
   0 -27   0 -2.5646 3.85746   5
   0 -27   0 -0.5369 4.92910   2
   0  27   0 2.55440 5.46825   3
  -1 -27   0 47.7828 8.65793   2
  -1 -27   0 37.2866 7.80170   5
   1 -27   0 58.1399 9.60163   5
   1 -27   0 30.0537 7.83027   2
   1  27   0 32.7027 8.96705   3
  -1  27   0 31.4958 8.68791   3
   1  27   0 40.8680 8.55300   8
   2 -27   0 72.5914 10.9332   5
  -2 -27   0 77.5788 11.3551   5
  -2 -27   0 88.2560 10.0583   2
  -2  27   0 90.7065 14.3650   8
   2  27   0 99.2165 12.7367   8
  -2  27   0 73.7095 11.7507   3
   2  27   0 65.1532 10.9884   3
   3 -27   0 16.9728 6.26553   2
   3 -27   0 10.5758 5.96719   5
  -3 -27   0 22.1962 6.63538   5
   3 -27   0 13.8701 4.92048   4
  -3  27   0 17.9555 8.67009   3
   3  27   0 19.7494 6.84205   8
  -3  27   0 28.7314 10.5145   8
   4 -27   0 178.219 15.4715   2
  -4 -27   0 187.047 14.5471   2
  -4 -27   0 171.630 13.5965   5
  -4  27   0 193.310 17.6734   3
   4  27   0 177.633 15.2267   8
  -5 -27   0 104.476 16.4075   2
  -5 -27   0 102.832 11.8167   6
   5 -27   0 73.4811 10.5516   2
  -5  27   0 61.3377 12.4675   3
  -5  27   0 74.8761 9.97074   8
   5  27   0 117.227 15.1723   8
   0 -28   0 180.867 14.4567   5
   0  28   0 205.576 15.3722   8
   0  28   0 199.509 16.8435   3
   1 -28   0 69.1443 10.6405   5
   1 -28   0 57.0207 10.5127   2
  -1 -28   0 65.1266 10.1837   5
  -1  28   0 74.0442 12.1122   3
   1  28   0 84.5401 11.7805   8
  -1  28   0 71.3749 10.7319   8
   1  28   0 68.8990 11.8405   3
  -2 -28   0 3.79615 3.98497   5
   2 -28   0 -5.2784 4.98805   2
   2  28   0 -1.4379 4.20060   8
  -2  28   0 -2.8322 5.77876   3
   2  28   0 1.41226 5.00258   3
  -2  28   0 4.12803 4.52496   8
  -3 -28   0 -6.1718 4.29773   5
   3 -28   0 -0.0047 4.90792   5
   3 -28   0 14.7089 7.04404   2
  -3  28   0 -8.3525 6.95748   3
   3  28   0 -0.5519 4.25415   8
  -3  28   0 8.43666 5.38764   8
   4 -28   0 44.5023 8.74806   2
  -4 -28   0 67.2982 11.8659   5
   4 -28   0 42.6523 6.50005   4
  -4  28   0 43.4412 10.3472   3
   4  28   0 46.7481 9.59916   8
  -4  28   0 54.3896 9.16635   8
   0 -29   0 -6.6670 3.53902   5
   0  29   0 0.16769 5.29618   8
   0  29   0 -2.7547 5.66270   3
   1 -29   0 94.6983 10.5770   5
  -1 -29   0 78.0104 12.4916   5
   1  29   0 74.7635 12.5123   3
  -1  29   0 99.3207 11.4623   8
  -1  29   0 70.9457 12.5002   3
   1  29   0 111.454 12.2069   8
 -14   0   1 -1.1549 6.51001   2
 -14   0   1 -4.0136 5.14818   7
 -14   0   1 -8.6033 6.91651   3
 -13   0   1 -0.7177 6.76496   3
 -13   0   1 1.14924 6.44066   2
 -13   0   1 1.88719 4.84281   7
 -12   0   1 0.50646 4.66984   7
 -12   0   1 2.67603 5.33782   2
 -12   0   1 1.14833 5.88668   3
 -11   0   1 1.66897 6.78916   3
 -11   0   1 3.22341 4.22922   7
 -11   0   1 4.78039 5.66148   2
 -10   0   1 2.86716 4.87137   2
 -10   0   1 -0.4213 3.69034   7
  -9   0   1 13.0086 5.67269   2
  -9   0   1 18.7931 4.87650   7
  -9   0   1 10.9319 5.31250   6
  -8   0   1 -0.4777 2.61009   7
  -8   0   1 0.74922 3.06055   6
  -8   0   1 -4.0686 2.56491   2
  -7   0   1 58.3567 5.46299   7
  -7   0   1 52.3739 6.00074   6
  -7   0   1 62.1567 6.84332   2
  -6   0   1 -0.8505 2.02405   2
  -6   0   1 -2.4509 1.75608   7
  -6   0   1 1.61158 2.27932   6
  -5   0   1 1854.50 41.3623   6
  -5   0   1 1842.57 39.8355   7
  -5   0   1 1872.44 42.5383   5
  -4   0   1 -0.3635 1.75305   2
   4   0  -1 0.63612 1.38974   7
  -4   0   1 -3.6270 1.23277   7
  -4   0   1 0.06440 1.75051   6
  -4   0   1 -0.5071 1.13195   8
   3   0  -1 364.533 10.8436   2
  -3   0   1 372.344 10.9771   5
  -3   0   1 366.178 9.13847   8
   3   0  -1 368.450 10.7402   5
   3   0  -1 379.274 10.1425   7
   3   0  -1 371.683 9.29296   8
  -3   0   1 363.255 10.0357   7
  -3   0   1 352.562 10.2726   6
  -3   0   1 377.160 11.0637   2
   3   0  -1 358.257 9.87680   4
   2   0  -1 1.28525 0.88616   8
   2   0  -1 1.41830 1.03820   4
  -2   0   1 -0.6934 1.17302   5
  -2   0   1 -0.8734 1.02382   4
   2   0  -1 0.77551 1.25094   2
  -2   0   1 0.77580 1.25300   7
   2   0  -1 1.77257 1.20027   5
  -2   0   1 0.47570 1.09997   9
  -2   0   1 0.60485 0.80513   8
   2   0  -1 0.85099 1.11042   7
  -2   0   1 -0.2423 1.29051   2
  -1   0   1 389.336 8.50474   5
   1   0  -1 381.388 8.58890   9
  -1   0   1 358.147 8.60230   2
  -1   0   1 379.308 8.46146   4
  -1   0   1 394.701 8.66461   7
  -1   0  -1 148.371 4.97267   2
   1   0   1 155.227 3.86322   7
   1   0   1 154.406 4.86526   2
   2   0   1 -0.7469 1.35542   2
  -2   0  -1 1.14884 1.65703   2
  -2   0  -1 0.25780 1.05149   7
   2   0   1 -0.9879 1.25618   6
   2   0   1 0.50240 1.01788   7
   3   0   1 3260.69 63.5302   7
  -3   0  -1 3351.84 66.6348   2
   3   0   1 3346.15 68.3602   5
  -3   0  -1 3238.75 65.2399   8
  -3   0  -1 3309.24 63.6157   7
   4   0   1 -1.6537 1.19612   7
  -4   0  -1 2.86840 1.61349   7
  -4   0  -1 0.02879 1.97235   2
  -5   0  -1 1.66881 2.19286   2
  -5   0  -1 0.23453 1.58111   7
  -6   0  -1 0.79372 1.79269   7
  -6   0  -1 1.44878 2.72481   2
  -7   0  -1 -2.2149 2.87795   2
  -7   0  -1 1.67832 2.40148   7
  -8   0  -1 0.93224 2.69540   7
  -8   0  -1 1.85044 3.97947   2
  -9   0  -1 17.8044 4.61405   7
  -9   0  -1 4.94185 5.02201   2
 -10   0  -1 -6.5350 4.84572   3
 -10   0  -1 0.48346 3.33698   7
 -10   0  -1 6.20181 5.87571   2
 -11   0  -1 46.6659 7.13652   7
 -11   0  -1 46.8612 9.94953   2
 -11   0  -1 49.7890 10.6238   3
 -12   0  -1 -4.5843 4.03897   7
 -12   0  -1 12.3826 6.77549   3
 -12   0  -1 0.00672 5.17783   2
 -13   0  -1 23.3627 9.87630   2
 -13   0  -1 17.3950 9.10512   3
 -13   0  -1 22.8195 6.08043   7
 -14  -1   1 67.9320 12.8308   2
 -14  -1   1 71.0420 9.41200   7
 -14  -1   1 83.1720 12.7517   3
 -14   1   1 70.6227 12.9706   3
 -14   1   1 49.5897 11.6812   2
 -14   1   1 70.4171 9.70541   7
 -13  -1   1 -1.6927 6.27390   2
 -13  -1   1 8.01238 7.54005   3
 -13  -1   1 6.27069 5.30575   7
 -13   1   1 10.8664 7.49439   2
 -13   1   1 1.24540 6.28852   3
 -13   1   1 4.00233 5.07358   7
 -12  -1   1 5.04757 4.82672   7
 -12  -1   1 4.27948 5.56684   2
 -12  -1   1 0.07398 6.64882   3
 -12   1   1 6.59901 6.09775   2
 -12   1   1 4.66800 5.95214   3
 -12   1   1 11.8086 5.56271   7
 -11  -1   1 17.2216 5.41296   7
 -11  -1   1 19.3839 7.34572   2
 -11   1   1 6.39397 6.88328   3
 -11   1   1 27.4069 8.49534   2
 -10  -1   1 3.60183 4.82213   2
 -10  -1   1 0.22779 3.47087   7
 -10   1   1 0.26930 4.45389   2
 -10   1   1 2.84681 3.57509   7
 -10   1   1 -0.1445 5.37512   3
  -9  -1   1 4.04886 4.01139   6
  -9  -1   1 8.74384 3.95683   7
  -9  -1   1 6.00390 4.22528   2
  -9   1   1 -0.2132 3.52717   7
  -9   1   1 -0.3106 3.84350   2
  -8  -1   1 6.33262 3.07046   7
  -8  -1   1 4.47043 3.87949   2
  -8  -1   1 9.03935 4.01195   6
  -8   1   1 4.06614 3.78672   6
  -8   1   1 4.32513 4.22259   2
  -8   1   1 6.69416 3.18467   7
  -7  -1   1 19.9549 4.41376   6
  -7  -1   1 15.2282 3.43628   7
  -7  -1   1 20.5302 4.91036   2
  -7   1   1 15.2709 4.17626   2
  -7   1   1 11.0982 3.27432   7
  -7   1   1 15.7803 3.97132   6
  -6  -1   1 -0.4963 2.32289   5
  -6  -1   1 2.76906 2.40559   6
  -6  -1   1 0.54781 2.22545   2
  -6  -1   1 1.22960 2.30760   7
  -6   1   1 6.08245 2.58675   7
  -6   1   1 3.95998 2.56371   6
  -6   1   1 -1.4865 2.08135   2
  -5  -1   1 27.4311 4.26641   5
  -5   1   1 26.4341 3.56427   7
  -5   1   1 20.6618 3.69241   6
  -4  -1   1 356.242 13.4639   5
  -4  -1   1 337.607 11.6850   2
  -4  -1   1 349.674 10.4306   7
  -4  -1   1 369.207 11.5932   6
  -4  -1   1 335.589 9.77737   8
  -4   1   1 325.527 11.5435   2
  -4   1   1 357.844 10.7637   7
  -4   1   1 340.841 9.48963   8
   4   1  -1 359.763 10.1666   8
  -4   1   1 354.629 10.9606   6
   4   1  -1 359.083 10.4386   7
   4   1  -1 344.337 10.1499   4
   3  -1  -1 2189.86 46.2308   2
  -3  -1   1 2285.82 45.2096   7
   3  -1  -1 2296.74 45.4635   4
  -3  -1   1 2292.82 46.6763   2
  -3  -1   1 2285.02 46.0209   6
   3  -1  -1 2248.81 45.4342   7
  -3  -1   1 2248.61 44.4915   8
  -3  -1   1 2300.47 46.5859   5
   3  -1  -1 2238.01 46.2008   5
  -3   1   1 2286.16 46.6033   5
  -3   1   1 2229.29 46.3630   2
   3   1  -1 2289.84 44.6368   8
   3   1  -1 2323.79 45.3643   7
   3   1  -1 2250.46 45.9213   4
  -3   1   1 2255.21 45.4558   7
   3   1  -1 2234.89 46.1623   5
  -3   1   1 2250.38 43.9208   8
   3   1  -1 2223.65 46.4243   2
  -3   1   1 2284.82 45.4835   6
  -2  -1   1 536.968 12.9290   2
  -2  -1   1 536.740 11.7776   4
   2  -1  -1 528.776 12.5166   5
  -2  -1   1 531.543 12.6941   5
  -2  -1   1 529.474 12.5328   9
  -2  -1   1 525.096 12.1571   7
   2  -1  -1 505.849 12.4461   2
  -2  -1   1 515.481 11.4118   8
   2  -1  -1 502.966 12.0998   4
   2  -1  -1 507.273 12.1931   7
   2   1  -1 528.879 12.1494   7
  -2   1   1 518.759 12.1805   4
  -2   1   1 511.636 12.5062   2
   2   1  -1 527.082 11.7238   4
  -2   1   1 514.597 12.3002   7
   2   1  -1 532.106 11.5540   8
   2   1  -1 530.206 12.6103   5
   2   1  -1 509.662 12.7113   2
  -2   1   1 521.176 10.7703   8
  -2   1   1 537.926 12.1975   9
  -2   1   1 523.409 11.7966   6
  -2   1   1 514.405 12.5733   5
  -1  -1   1 889.581 16.6623   8
   1  -1  -1 777.256 16.5845   5
   0  -1   1 421.564 9.58667   2
   0  -1   1 419.732 9.23426   4
   0  -1  -1 441.726 8.65731   2
   0   1  -1 420.264 9.58587   2
   0   1   1 441.416 9.48212   8
   0   1   1 397.626 9.60363   4
   0   1  -1 454.566 8.99665   3
   0   1  -1 436.891 9.75677   9
   1  -1   1 38.5051 2.05121   7
  -1  -1  -1 39.4870 1.28927   7
  -1  -1  -1 43.7707 2.51395   8
  -1  -1  -1 39.4592 2.51998   2
  -1  -1  -1 39.6359 2.56806   6
   1  -1   1 39.0656 2.57289   2
  -1   1  -1 44.4577 2.23674   7
   1   1   1 42.6777 2.50013   6
  -1   1  -1 38.4274 2.83714   2
  -1   1  -1 40.7213 2.48988   3
   1   1   1 43.6001 2.37219   5
   1   1   1 37.4171 2.31618   2
   2  -1   1 137.909 5.63048   2
   2  -1   1 126.701 5.30991   6
  -2  -1  -1 126.078 5.11518   8
  -2  -1  -1 125.705 5.47579   2
  -2  -1  -1 129.234 5.46829   6
  -2  -1  -1 127.316 3.80367   7
   2  -1   1 133.302 4.54059   7
  -2   1  -1 128.025 4.54959   7
  -2   1  -1 127.947 5.67632   2
   2   1   1 134.431 5.95919   5
   2   1   1 127.209 5.36876   6
   2   1   1 130.911 3.82371   7
  -3  -1  -1 571.798 13.0183   7
   3  -1   1 571.835 13.8732   7
  -3  -1  -1 548.440 15.5056   2
  -3  -1  -1 571.452 15.6110   6
  -3   1  -1 591.546 13.8648   7
   3   1   1 590.584 15.5575   5
   3   1   1 584.742 13.0820   7
   3   1   1 574.404 15.5248   2
  -3   1  -1 571.396 15.8774   2
  -4  -1  -1 725.708 19.7497   6
   4  -1   1 672.173 16.9506   7
  -4  -1  -1 735.213 19.8846   2
  -4  -1  -1 727.211 16.5602   7
   4   1   1 688.479 16.3793   7
  -4   1  -1 723.260 17.2426   7
  -4   1  -1 691.324 19.8362   2
  -5  -1  -1 3.28591 2.47607   2
  -5  -1  -1 5.03019 1.84929   7
  -5  -1  -1 1.31466 2.07325   6
   5   1   1 3.05649 1.86094   7
  -5   1  -1 7.42796 3.05496   2
  -6  -1  -1 189.252 7.78597   7
  -6  -1  -1 175.947 10.3043   2
  -6  -1  -1 172.543 9.83677   6
  -6   1  -1 187.962 9.36338   7
  -6   1  -1 191.428 10.7009   2
  -7  -1  -1 179.447 11.2942   2
  -7  -1  -1 190.712 8.67938   7
  -7   1  -1 198.087 9.10138   7
  -7   1  -1 174.923 11.4027   2
  -8  -1  -1 14.7352 5.78087   2
  -8  -1  -1 14.7591 3.62746   7
  -8   1  -1 14.3577 5.64759   2
  -8   1  -1 22.9690 4.32066   7
  -9  -1  -1 77.1570 10.8922   2
  -9  -1  -1 86.2749 6.99382   7
  -9   1  -1 97.8158 7.86844   7
  -9   1  -1 70.0310 10.0833   2
  -9   1  -1 71.7500 9.91198   3
 -10  -1  -1 19.8510 7.75164   2
 -10  -1  -1 21.3824 4.70741   7
 -10   1  -1 11.1090 4.07690   7
 -10   1  -1 10.4502 6.56480   3
 -10   1  -1 6.60774 6.14256   2
 -11  -1  -1 -8.4151 4.48668   2
 -11  -1  -1 5.50739 6.52358   3
 -11  -1  -1 0.42464 3.90255   7
 -11   1  -1 -9.1598 4.87321   3
 -11   1  -1 -5.2050 4.49588   2
 -11   1  -1 -2.3646 3.82691   7
 -12  -1  -1 56.3389 10.8271   2
 -12  -1  -1 70.2266 9.50988   7
 -12  -1  -1 70.9431 12.0216   3
 -12   1  -1 82.4465 9.07775   7
 -12   1  -1 53.3811 11.3002   2
 -12   1  -1 59.5095 11.1889   3
 -13  -1  -1 8.80572 5.67385   7
 -13  -1  -1 16.9134 8.32217   2
 -13  -1  -1 14.8190 7.84373   3
 -13   1  -1 19.9513 9.01388   3
 -13   1  -1 5.47470 7.67466   2
 -13   1  -1 12.0586 5.60775   7
 -14  -2   1 8.50985 7.93804   3
 -14  -2   1 0.15465 6.48061   2
 -14  -2   1 3.07417 4.88368   7
 -14   2   1 2.30240 5.15926   7
 -14   2   1 7.97592 7.87530   3
 -14   2   1 -3.3900 6.00663   2
 -13  -2   1 22.5091 8.85777   3
 -13  -2   1 29.3816 6.76318   7
 -13  -2   1 5.21135 6.94224   2
 -13   2   1 13.6709 5.90642   7
 -13   2   1 31.4898 9.86013   2
 -13   2   1 12.8908 7.29478   3
 -12  -2   1 7.58674 4.81082   7
 -12  -2   1 1.39374 5.65748   2
 -12   2   1 6.38075 6.79420   3
 -12   2   1 16.9952 8.26928   2
 -12   2   1 10.8956 5.38205   7
 -11  -2   1 11.8786 5.09042   7
 -11  -2   1 13.9632 6.86005   2
 -11   2   1 -0.0669 5.79773   3
 -11   2   1 10.1434 5.37525   7
 -11   2   1 7.80927 5.96579   2
 -10  -2   1 309.793 16.9940   6
 -10  -2   1 307.869 13.9988   7
 -10  -2   1 296.341 17.7812   2
 -10   2   1 287.551 17.3143   2
 -10   2   1 311.897 14.8359   7
 -10   2   1 301.929 17.6036   3
  -9  -2   1 45.8293 7.70440   6
  -9  -2   1 50.2920 8.28165   2
  -9  -2   1 51.2672 6.33823   7
  -9   2   1 56.0036 7.14370   7
  -9   2   1 56.1189 8.62234   2
  -8  -2   1 37.7552 5.04992   7
  -8  -2   1 34.7846 6.76189   2
  -8  -2   1 43.1839 6.98546   6
  -8   2   1 49.8332 6.22230   7
  -8   2   1 39.8406 7.17842   2
  -8   2   1 36.6944 6.69458   3
  -7  -2   1 144.637 7.72492   7
  -7  -2   1 152.365 9.92455   5
  -7  -2   1 159.892 10.1408   2
  -7  -2   1 134.870 8.97560   6
  -7   2   1 148.242 8.41415   7
  -7   2   1 154.608 9.94426   2
  -6  -2   1 46.6902 6.03164   5
  -6  -2   1 51.3896 4.55338   7
  -6  -2   1 57.2590 5.56047   6
  -6  -2   1 34.0909 5.23718   2
  -6   2   1 49.7029 4.83722   7
  -6   2   1 49.4784 5.17447   6
  -6   2   1 49.7756 5.63336   2
  -5  -2   1 276.385 10.7928   6
  -5  -2   1 279.245 11.3318   5
  -5  -2   1 266.409 10.4612   7
   5   2  -1 272.092 10.5897   8
  -5   2   1 274.090 10.1338   7
  -5   2   1 273.172 8.85191   8
  -5   2   1 284.566 12.6480   2
  -5   2   1 268.893 10.2600   6
  -4  -2   1 1511.36 32.2497   7
  -4  -2   1 1560.71 34.5020   5
  -4  -2   1 1447.27 31.8884   8
  -4  -2   1 1534.25 34.5630   2
  -4  -2   1 1568.45 35.7856   6
  -4   2   1 1574.83 36.2447   2
   4   2  -1 1507.62 32.2750   8
  -4   2   1 1496.24 32.9589   6
  -4   2   1 1494.27 33.0039   7
  -4   2   1 1476.44 32.1969   8
   4   2  -1 1470.51 32.1679   7
   4   2  -1 1510.88 31.7993   4
  -3  -2   1 208.051 7.71822   5
   3  -2  -1 208.181 7.14456   7
  -3  -2   1 206.520 7.82507   2
  -3  -2   1 209.283 6.88517   7
   3  -2  -1 203.285 7.46657   2
  -3  -2   1 202.002 7.41118   9
   3  -2  -1 199.942 7.49642   5
  -3  -2   1 208.673 7.13043   8
   3  -2  -1 210.477 7.12769   4
   3   2  -1 216.805 6.82943   8
   3   2  -1 198.374 6.70403   7
   3   2  -1 196.479 7.54190   2
   3   2  -1 208.801 6.37841   4
  -3   2   1 207.129 7.54751   2
  -3   2   1 207.619 6.90143   6
   3   2  -1 198.682 7.44289   5
  -3   2   1 201.242 7.65970   3
  -3   2   1 197.292 7.12224   7
   2  -2  -1 1155.14 23.6362   6
   2  -2  -1 1198.42 24.6911   2
  -2  -2   1 1154.07 25.1731   2
  -2  -2   1 1174.99 24.8591   9
   2  -2  -1 1183.93 24.8132   5
  -2  -2   1 1192.56 24.3968   7
   2  -2  -1 1157.74 24.5293   4
  -2  -2   1 1174.09 25.0762   5
  -2  -2   1 1206.48 24.0698   8
   2  -2  -1 1149.81 24.5858   7
  -2  -2   1 1203.75 23.5710   4
   2   2  -1 1181.93 24.1155   8
  -2   2   1 1165.15 23.6976   6
   2   2  -1 1158.46 23.4941   4
  -2   2   1 1163.69 24.6761   7
  -2   2   1 1169.72 24.8732   3
   2   2  -1 1174.23 25.1376   2
  -2   2   1 1195.49 24.5300   2
   2   2  -1 1180.88 25.0449   5
  -1  -2   1 1224.12 23.4796   4
   1  -2  -1 1158.97 23.9913   4
  -1  -2   1 1207.78 24.1761   3
  -1  -2   1 1223.26 24.5416   5
   1  -2  -1 1233.89 22.6826   6
   1  -2  -1 1193.41 24.0371   3
  -1  -2   1 1205.36 24.2785   9
   1  -2  -1 1041.53 23.8569   7
  -1  -2   1 1220.35 24.6713   2
   1  -2  -1 1223.55 23.3623   2
  -1  -2   1 1203.40 23.9877   8
   1  -2  -1 1198.19 22.8631   8
  -1   2   1 1225.38 24.2179   7
   1   2  -1 1187.57 24.5739   2
   1   2  -1 1206.67 23.4637   4
   1   2  -1 1221.05 24.3040   9
   1   2  -1 1212.59 24.0032   8
  -1   2   1 1213.50 23.2774   9
  -1   2   1 1266.70 23.4762   2
  -1   2   1 1219.64 24.1046   4
  -1   2   1 1219.68 24.1505   3
   0  -2  -1 966.246 18.5635   6
   0  -2   1 775.573 18.5481   3
   0  -2  -1 889.851 18.5050   3
   0  -2   1 923.804 19.3012   2
   0  -2  -1 947.702 18.3223   4
   0  -2   1 954.930 18.7290   4
   0  -2  -1 941.514 17.7096   5
   0  -2  -1 964.260 18.1579   7
   0   2   1 939.520 18.3293   4
   0   2  -1 939.619 18.8536   3
   0   2   1 966.830 18.6405   3
   0   2  -1 954.975 19.1652   8
   0   2  -1 921.691 18.8656   9
   0   2   1 953.002 18.7174   8
   0   2  -1 950.381 19.3120   2
   1  -2   1 1508.84 30.4437   3
  -1  -2  -1 1565.92 30.0118   5
   1  -2   1 1469.35 30.0566   7
   1  -2   1 1527.34 30.9811   2
  -1  -2  -1 1500.64 30.5450   8
  -1  -2  -1 1529.89 30.5935   2
  -1  -2  -1 1549.38 30.5604   6
   1   2   1 1534.21 29.8034   2
  -1   2  -1 1527.05 31.0356   2
   1   2   1 1498.34 30.4343   6
   1   2   1 1508.97 30.5986   8
  -1   2  -1 1536.56 30.4972   3
  -1   2  -1 1487.04 30.1246   7
   1   2   1 1527.92 29.3523   4
   1   2   1 1537.09 29.9036   5
  -2  -2  -1 481.968 12.5692   6
  -2  -2  -1 482.572 12.3520   2
  -2  -2  -1 483.253 12.2615   5
  -2  -2  -1 472.664 12.1829   8
  -2  -2  -1 482.201 9.96835   7
   2  -2   1 482.020 12.7278   2
   2  -2   1 452.187 11.3984   7
   2   2   1 470.998 12.3842   6
   2   2   1 479.459 12.1204   5
   2   2   1 475.226 12.3422   8
  -2   2  -1 475.641 12.4133   3
  -2   2  -1 464.524 11.5159   7
   2   2   1 476.086 9.98097   7
  -2   2  -1 473.448 12.8322   2
   2   2   1 475.166 12.0308   2
  -3  -2  -1 794.305 19.8300   6
   3  -2   1 782.504 18.1997   7
  -3  -2  -1 826.735 19.8981   5
  -3  -2  -1 787.935 19.7898   2
  -3  -2  -1 795.102 16.7379   7
   3   2   1 785.189 16.7618   7
   3   2   1 782.492 19.3317   5
  -3   2  -1 790.576 18.3007   7
   3   2   1 763.041 19.1946   2
  -3   2  -1 779.672 19.7026   3
  -3   2  -1 793.431 20.1868   2
  -4  -2  -1 2193.02 43.7288   7
  -4  -2  -1 2270.49 50.6703   6
  -4  -2  -1 2161.83 48.4435   2
  -4   2  -1 2176.16 45.2643   7
  -4   2  -1 2190.01 48.1891   2
  -4   2  -1 2204.86 47.7588   3
  -5  -2  -1 233.475 7.79832   7
  -5  -2  -1 224.401 10.5664   2
  -5  -2  -1 237.537 10.6038   6
   5   2   1 228.095 7.76968   7
  -5   2  -1 212.718 10.4058   3
  -5   2  -1 243.049 10.9800   2
  -5   2  -1 224.959 8.75477   7
  -6  -2  -1 44.0936 5.05195   7
  -6  -2  -1 35.6959 5.73135   2
  -6  -2  -1 35.3218 5.57403   6
  -6   2  -1 41.7850 4.57062   7
  -6   2  -1 37.1467 5.66413   2
  -6   2  -1 38.2910 5.74028   3
  -7  -2  -1 33.9755 6.06171   2
  -7  -2  -1 37.5276 4.27851   7
  -7  -2  -1 40.4108 6.47547   6
  -7   2  -1 39.3420 5.10053   7
  -7   2  -1 36.6978 6.29041   3
  -7   2  -1 32.5531 6.23792   2
  -8  -2  -1 128.762 10.6489   2
  -8  -2  -1 116.024 7.02986   7
  -8   2  -1 116.882 8.09007   7
  -8   2  -1 129.029 10.8243   3
  -8   2  -1 106.950 10.2847   2
  -9  -2  -1 44.7691 5.73318   7
  -9  -2  -1 60.8876 9.86130   2
  -9   2  -1 47.2895 6.35762   7
  -9   2  -1 49.1703 8.27944   3
  -9   2  -1 34.5163 7.86187   2
 -10  -2  -1 302.596 12.8735   7
 -10  -2  -1 276.514 17.7390   2
 -10   2  -1 277.322 17.8042   2
 -10   2  -1 314.038 14.2294   7
 -10   2  -1 310.962 18.2390   3
 -11  -2  -1 6.62842 4.41184   7
 -11  -2  -1 12.0564 7.22962   2
 -11   2  -1 16.3566 7.66165   3
 -11   2  -1 22.4382 9.21635   7
 -11   2  -1 18.9024 7.56884   2
 -12  -2  -1 -0.3183 4.13962   7
 -12  -2  -1 5.21575 7.03056   3
 -12  -2  -1 3.08478 6.50120   2
 -12   2  -1 4.96200 6.72565   3
 -12   2  -1 -6.4026 4.52588   7
 -12   2  -1 -1.1928 5.42535   2
 -13  -2  -1 1.73360 6.93751   3
 -13  -2  -1 9.69510 6.82015   7
 -13  -2  -1 22.2121 9.39948   2
 -13   2  -1 7.73924 6.90866   2
 -13   2  -1 5.01565 7.31340   3
 -13   2  -1 7.63057 5.05683   7
 -14  -3   1 -0.2685 6.69988   3
 -14  -3   1 -2.8158 5.34744   7
 -14  -3   1 3.33332 7.73779   2
 -14   3   1 1.51057 7.15157   2
 -14   3   1 10.8514 8.47678   3
 -14   3   1 -3.8991 4.95738   7
 -13  -3   1 12.2679 7.46892   2
 -13  -3   1 1.84566 5.35957   7
 -13   3   1 12.6705 7.99993   2
 -13   3   1 -6.6469 4.94890   7
 -13   3   1 3.28676 7.15572   3
 -12  -3   1 -0.1517 4.32327   7
 -12  -3   1 4.15201 6.25051   2
 -12   3   1 0.08500 5.63208   2
 -12   3   1 -1.7227 5.68703   3
 -12   3   1 1.13750 5.09380   7
 -11  -3   1 31.3316 8.41489   2
 -11  -3   1 52.0069 9.73178   6
 -11  -3   1 43.8214 7.02297   7
 -11   3   1 49.7732 7.99662   7
 -11   3   1 48.1565 9.54929   2
 -11   3   1 28.4524 8.63863   3
 -10  -3   1 10.1014 6.06431   2
 -10  -3   1 11.5969 4.52585   7
 -10  -3   1 12.3997 5.79659   6
 -10   3   1 1.72686 5.02953   2
 -10   3   1 4.02482 5.64890   3
 -10   3   1 20.1540 5.71396   7
  -9  -3   1 14.2548 4.08131   7
  -9  -3   1 16.7293 6.21619   6
  -9  -3   1 7.36949 4.96051   2
  -9   3   1 14.2966 5.67734   2
  -9   3   1 20.1840 5.06856   7
  -8  -3   1 -0.9469 3.02400   6
  -8  -3   1 7.13596 4.12920   2
  -8  -3   1 9.30157 3.43288   7
  -8  -3   1 8.04547 4.25656   5
  -8   3   1 5.38124 3.75680   2
  -8   3   1 8.80172 4.73371   3
  -8   3   1 9.05834 3.63827   7
  -7  -3   1 80.1329 7.78872   2
  -7  -3   1 104.220 7.97693   6
  -7  -3   1 100.518 6.50100   7
  -7  -3   1 105.535 8.60184   5
  -7   3   1 90.4188 8.54850   3
  -7   3   1 97.6729 8.18706   2
  -7   3   1 102.089 7.31819   7
  -6  -3   1 335.580 13.7754   5
  -6  -3   1 335.709 11.4368   7
  -6  -3   1 318.383 13.5426   2
  -6  -3   1 320.068 13.1241   6
  -6   3   1 343.818 13.9780   3
   6   3  -1 337.309 12.1080   8
  -6   3   1 333.638 12.3694   7
  -6   3   1 343.466 13.7092   2
  -5  -3   1 235.377 9.99322   6
  -5  -3   1 242.655 10.4760   5
  -5  -3   1 231.824 8.64912   7
   5   3  -1 228.344 8.98574   8
  -5   3   1 211.693 10.0499   3
  -5   3   1 224.579 10.0641   2
  -4  -3   1 1109.54 27.0423   2
  -4  -3   1 1128.10 26.9407   5
   4  -3  -1 1106.74 26.4875   6
  -4  -3   1 1137.03 24.9141   7
  -4   3   1 1085.02 29.0445   7
   4   3  -1 1098.63 24.7102   7
   4   3  -1 1100.73 23.9723   4
   4   3  -1 1102.51 25.1921   8
  -4   3   1 1085.12 26.6502   3
  -3  -3   1 292.055 9.58569   5
  -3  -3   1 277.899 9.52527   2
  -3  -3   1 271.320 8.32744   8
   3  -3  -1 278.976 9.83009   2
   3  -3  -1 272.982 8.78093   7
   3  -3  -1 284.158 8.89709   4
  -3  -3   1 279.435 8.36308   7
  -3  -3   1 282.439 9.09625   9
   3   3  -1 266.191 9.13280   5
  -3   3   1 274.871 9.02573   2
  -3   3   1 268.932 8.83727   7
  -3   3   1 292.548 9.58915   3
   3   3  -1 277.776 8.57404   8
   3   3  -1 284.030 7.59652   4
   3   3  -1 272.543 9.26025   2
   2  -3  -1 7900.46 151.806   7
  -2  -3   1 7920.90 152.291   2
   2  -3  -1 8243.12 152.784   4
  -2  -3   1 8194.58 150.026   4
  -2  -3   1 8319.46 152.455   5
   2  -3  -1 8005.40 150.308   6
  -2  -3   1 8083.82 151.336   8
  -2   3   1 7843.08 151.722   7
  -2   3   1 8109.29 151.143   2
   2   3  -1 8463.92 153.633   2
   2   3  -1 7959.85 152.104   5
   2   3  -1 8011.40 149.971   4
   2   3  -1 7983.23 151.372   8
   1  -3  -1 4046.06 74.4531   9
   1  -3  -1 4018.91 76.0908   7
  -1  -3   1 4051.83 76.6769   5
  -1  -3   1 3986.11 74.9401   4
   1  -3  -1 3977.19 74.9829   8
  -1  -3   1 4094.78 76.6687   2
   1  -3  -1 4018.86 75.8064   4
  -1  -3   1 4016.27 76.1236   8
   1  -3  -1 3963.88 76.1677   3
   1  -3  -1 3948.70 74.7207   2
  -1  -3   1 4063.15 76.3788   3
  -1  -3   1 4046.41 76.0909   9
   1   3  -1 3998.44 76.0033   9
  -1   3   1 4042.09 75.8200   4
   1   3  -1 4023.51 76.5874   5
   1   3  -1 3987.04 74.9170   4
   1   3  -1 4030.98 76.1591   8
  -1   3   1 3957.91 76.2020   3
   1   3  -1 4015.01 76.4110   2
  -1   3   1 4003.68 76.0961   7
  -1   3   1 3981.75 75.0065   8
  -1   3   1 3952.45 74.4274   9
   1   3  -1 4011.77 76.3571   3
   0  -3   1 2892.71 56.2480   2
   0  -3   1 2951.30 56.2334   8
   0  -3   1 2926.02 56.1104   3
   0  -3   1 2942.37 55.6351   9
   0  -3  -1 2920.62 54.9353   4
   0  -3   1 2916.74 56.3072   2
   0  -3  -1 2935.67 55.1473   7
   0  -3  -1 2955.58 55.7117   8
   0  -3  -1 2973.33 55.9286   3
   0   3  -1 2942.09 56.2081   8
   0   3  -1 2890.18 56.2233   2
   0   3  -1 2887.45 55.6199   9
   0   3   1 2905.32 55.1359   7
   0   3   1 2951.83 55.7693   8
   0   3   1 2863.21 54.8983   4
   0   3  -1 2912.26 56.1541   2
   0   3  -1 2881.78 56.0750   3
   0   3   1 2953.78 55.8904   3
  -1  -3  -1 266.513 7.66357   8
   1  -3   1 260.500 7.63797   3
   1  -3   1 267.131 7.45115   7
  -1  -3  -1 295.546 8.02681   2
  -1  -3  -1 284.310 7.15060   5
  -1  -3  -1 260.675 7.49226   6
  -1  -3  -1 273.945 5.81304   7
  -1  -3  -1 273.455 7.51989   3
   1   3   1 268.306 6.48107   2
  -1   3  -1 261.605 7.49423   7
   1   3   1 267.833 6.23736   4
  -1   3  -1 263.696 7.79764   3
   1   3   1 276.586 7.04886   5
   1   3   1 270.786 7.79434   8
  -1   3  -1 266.610 8.02102   2
   2  -3   1 1207.96 26.7440   2
  -2  -3  -1 1192.53 26.1198   8
  -2  -3  -1 1256.76 23.8433   7
   2  -3   1 1185.39 26.3236   3
  -2  -3  -1 1212.82 26.4520   6
  -2  -3  -1 1241.90 26.0707   2
  -2  -3  -1 1232.59 25.9868   5
   2  -3   1 1152.06 25.4823   7
  -2   3  -1 1229.01 26.5042   3
   2   3   1 1203.02 26.3519   8
  -2   3  -1 1208.86 26.8609   2
   2   3   1 1198.42 25.5786   2
  -2   3  -1 1185.91 25.6446   7
   3  -3   1 649.604 16.4245   7
  -3  -3  -1 682.856 17.5416   5
  -3  -3  -1 705.313 17.8216   2
  -3  -3  -1 686.640 14.5461   7
  -3  -3  -1 680.690 18.5645   6
   3   3   1 701.998 17.4764   5
  -3   3  -1 669.678 18.1533   2
   3   3   1 674.999 14.5582   7
   3   3   1 678.115 17.2220   2
   3   3   1 697.222 17.6430   8
  -3   3  -1 686.581 17.8867   3
  -3   3  -1 645.978 16.5203   7
  -4  -3  -1 91.9426 6.08521   5
  -4  -3  -1 85.3666 3.86533   7
  -4  -3  -1 87.0623 9.11198   6
  -4   3  -1 73.9298 5.85385   3
  -4   3  -1 78.3433 6.05341   2
   4   3   1 78.3886 3.78155   7
  -5  -3  -1 264.175 11.5452   2
  -5  -3  -1 262.088 8.34165   7
  -5  -3  -1 264.070 11.5804   6
  -5  -3  -1 275.370 11.6136   5
  -5   3  -1 268.014 11.8373   2
  -5   3  -1 282.069 10.1662   7
  -5   3  -1 274.081 11.6989   3
   5   3   1 253.076 8.24946   7
  -6  -3  -1 9.56590 3.80288   2
  -6  -3  -1 8.83265 2.22064   7
  -6  -3  -1 3.89482 2.91900   6
  -6   3  -1 5.95992 3.52258   2
  -6   3  -1 12.2385 3.20669   7
  -6   3  -1 4.20501 3.44863   3
  -7  -3  -1 9.85047 3.92994   2
  -7  -3  -1 10.4585 2.73600   7
  -7  -3  -1 11.3760 4.38286   6
  -7   3  -1 12.9685 3.61916   7
  -7   3  -1 9.69516 4.29754   3
  -7   3  -1 14.6820 5.02042   2
  -8  -3  -1 4.41867 2.67237   7
  -8  -3  -1 3.64172 4.30966   6
  -8  -3  -1 11.4257 5.30520   2
  -8   3  -1 6.64567 4.70695   2
  -8   3  -1 11.2394 3.85414   7
  -8   3  -1 7.33012 5.21941   3
  -9  -3  -1 5.43012 2.95439   7
  -9  -3  -1 4.80596 4.85831   2
  -9   3  -1 4.26647 4.95884   2
  -9   3  -1 0.47221 3.38149   7
  -9   3  -1 1.10059 4.70900   3
 -10  -3  -1 14.9931 6.64546   2
 -10  -3  -1 19.5585 4.35929   7
 -10   3  -1 16.2380 6.57239   2
 -10   3  -1 25.6790 7.90518   3
 -10   3  -1 23.9130 5.86648   7
 -11  -3  -1 13.9127 6.71892   2
 -11  -3  -1 10.7859 4.47269   7
 -11   3  -1 5.79362 6.38228   3
 -11   3  -1 5.13363 5.86975   2
 -11   3  -1 12.3150 5.30110   7
 -12  -3  -1 -1.6474 4.36551   7
 -12  -3  -1 -3.0428 5.40347   2
 -12   3  -1 1.40220 5.02968   7
 -12   3  -1 -1.2276 5.80959   2
 -12   3  -1 -2.2836 6.20934   3
 -13  -3  -1 11.9136 7.88777   2
 -13  -3  -1 8.48682 8.35895   3
 -13   3  -1 -1.9932 4.60023   7
 -13   3  -1 -5.4471 6.64599   3
 -13   3  -1 3.55270 6.67191   2
 -14  -4   1 8.85406 8.54445   3
 -14  -4   1 24.7213 6.89581   7
 -14  -4   1 2.50520 7.93621   2
 -14   4   1 14.5030 7.68665   7
 -14   4   1 0.94529 8.35295   3
 -14   4   1 4.48897 7.00989   2
 -13  -4   1 24.2639 9.14655   2
 -13  -4   1 20.4611 6.55570   7
 -13   4   1 25.2540 6.80213   7
 -13   4   1 18.0421 8.56487   3
 -13   4   1 26.6167 8.88433   2
 -12  -4   1 6.41418 5.79169   2
 -12   4   1 0.74021 5.89121   2
 -12   4   1 1.22459 5.05674   7
 -12   4   1 -8.8922 5.15949   3
 -11  -4   1 72.3417 11.4438   2
 -11  -4   1 91.0213 10.8383   6
 -11  -4   1 81.8950 8.22852   7
 -11   4   1 86.0329 12.5538   3
 -11   4   1 90.5791 13.1110   2
 -11   4   1 81.2153 10.2779   7
 -10  -4   1 45.1308 8.63527   6
 -10  -4   1 44.3648 8.96163   2
 -10  -4   1 45.3189 6.56972   7
 -10   4   1 35.5843 8.34807   2
 -10   4   1 42.7434 8.86021   3
 -10   4   1 57.3683 8.23766   7
  -9  -4   1 20.8368 10.3642   6
  -9  -4   1 16.5423 4.16399   7
  -9  -4   1 15.5221 5.85974   2
  -9   4   1 11.1809 4.77507   7
  -9   4   1 6.21966 5.15340   3
  -9   4   1 9.52550 5.59311   2
  -8  -4   1 107.986 7.32221   7
  -8  -4   1 106.542 9.54304   5
  -8  -4   1 102.869 9.54716   2
  -8  -4   1 100.123 8.88279   6
  -8   4   1 105.787 9.56639   2
  -8   4   1 97.5813 8.10255   7
  -8   4   1 103.514 9.73392   3
  -7  -4   1 60.9932 7.05334   2
  -7  -4   1 54.5205 7.34268   5
  -7  -4   1 53.3247 5.09123   7
  -7  -4   1 57.0560 6.42930   6
  -7   4   1 60.2826 7.29002   3
  -7   4   1 67.0677 7.24584   2
   7   4  -1 55.6336 5.82726   8
  -7   4   1 65.6421 6.39345   7
  -6  -4   1 3.68955 2.80427   2
  -6  -4   1 5.24316 2.95675   5
  -6  -4   1 4.89798 2.87849   6
  -6  -4   1 9.80292 2.58506   7
   6   4  -1 6.98431 2.68874   8
  -6   4   1 5.19403 3.19312   3
  -6   4   1 3.75077 3.20791   2
  -6   4   1 4.73923 2.65227   7
  -5  -4   1 742.312 21.3139   6
  -5  -4   1 777.403 19.4618   7
  -5  -4   1 763.716 21.8098   5
  -5   4   1 750.734 20.4875   7
   5   4  -1 761.424 20.2170   8
  -5   4   1 788.242 21.5021   2
  -5   4   1 769.349 21.7668   3
  -4  -4   1 80.2316 4.52667   7
   4  -4  -1 58.8480 4.09439   6
  -4  -4   1 65.0600 5.83714   2
  -4   4   1 64.2616 5.43925   3
  -4   4   1 59.2324 4.80399   7
  -3  -4   1 793.935 18.9181   8
  -3  -4   1 827.954 20.1450   5
  -3  -4   1 805.997 18.6036   7
  -3  -4   1 826.466 20.2165   2
   3   4  -1 826.122 19.2437   8
   3   4  -1 800.422 19.8230   2
  -3   4   1 811.599 19.2611   2
  -3   4   1 794.199 19.5081   7
  -3   4   1 795.411 19.9895   3
   3   4  -1 802.377 17.1882   4
  -2  -4   1 527.105 13.4714   3
   2  -4  -1 524.830 13.2909   2
  -2  -4   1 532.747 13.0854   8
   2  -4  -1 505.725 13.1539   7
  -2  -4   1 526.985 13.6985   2
   2  -4  -1 521.090 13.5036   3
   2  -4  -1 531.340 13.0253   4
  -2  -4   1 524.696 13.1285   9
  -2  -4   1 530.501 11.1992   4
  -2  -4   1 540.129 13.7924   5
   2   4  -1 530.681 13.1222   8
   2   4  -1 548.599 13.3902   9
  -2   4   1 506.897 13.2164   7
  -2   4   1 536.629 12.4002   2
  -2   4   1 513.539 11.7015   8
   2   4  -1 516.627 11.1949   4
   2   4  -1 499.988 13.3670   5
  -2   4   1 542.681 13.7735   3
  -1  -4   1 267.532 8.07486   5
  -1  -4   1 259.170 7.79813   3
  -1  -4   1 264.798 7.82215   2
  -1  -4   1 265.286 7.24758   9
   1  -4  -1 262.770 7.47112   7
   1  -4  -1 258.654 6.05515   2
  -1  -4   1 275.531 8.21417   8
  -1  -4   1 261.549 6.26571   4
   1  -4  -1 261.809 7.09296   4
   1  -4  -1 257.821 7.63528   3
   1  -4  -1 258.676 6.70671   8
   1   4  -1 257.193 7.26242   9
  -1   4   1 254.325 7.37963   7
   1   4  -1 257.575 7.84604   3
  -1   4   1 256.130 7.71046   3
  -1   4   1 256.567 6.72613   8
   1   4  -1 256.935 7.59545   8
   1   4  -1 272.569 7.68761   2
   1   4  -1 258.875 7.88501   5
   1   4  -1 266.434 6.21154   4
  -1   4   1 261.294 7.07296   4
   0  -4  -1 8083.34 147.608   4
   0  -4  -1 8145.62 149.225   3
   0  -4   1 7991.52 149.337   2
   0  -4   1 7851.84 149.239   2
   0  -4   1 7999.33 149.443   3
   0   4  -1 7716.86 148.921   2
  -1  -4  -1 7.52752 1.83745   8
   1  -4   1 7.60784 2.21040   3
  -1  -4  -1 5.67161 1.95853   3
  -1  -4  -1 8.30081 1.16480   7
   1  -4   1 10.2236 2.13736   2
   1  -4   1 8.15889 1.79277   7
  -1  -4  -1 10.4965 1.71122   5
  -1   4  -1 7.52924 2.05033   8
  -1   4  -1 10.0456 2.27264   2
  -1   4  -1 5.66972 1.69884   7
  -1   4  -1 5.58132 2.10330   3
   1   4   1 9.82553 1.65731   5
   1   4   1 8.96003 1.99748   3
   1   4   1 10.9849 1.99820   8
  -2  -4  -1 0.01892 0.80791   7
   2  -4   1 0.28578 1.34016   7
   2  -4   1 1.82421 1.66751   3
  -2  -4  -1 0.78304 1.47556   5
  -2  -4  -1 1.48176 1.66697   6
  -2  -4  -1 1.28588 1.49548   2
  -2  -4  -1 2.10777 1.47688   8
   2   4   1 3.71163 1.55261   5
  -2   4  -1 -1.1661 1.36469   7
   2   4   1 0.11455 1.53234   8
  -2   4  -1 3.32628 2.06875   3
  -2   4  -1 0.43514 1.90791   2
   2   4   1 0.27413 1.33971   2
  -3  -4  -1 1272.25 29.0582   2
  -3  -4  -1 1306.95 29.0945   5
  -3  -4  -1 1252.75 25.5860   7
  -3  -4  -1 1281.06 33.3328   6
  -3   4  -1 1248.31 28.3412   7
  -3   4  -1 1309.74 32.0693   2
   3   4   1 1309.31 29.3704   8
   3   4   1 1286.91 28.4664   2
  -4  -4  -1 914.116 19.8718   7
  -4  -4  -1 929.301 23.8131   5
  -4  -4  -1 927.177 24.2165   6
  -4   4  -1 911.248 22.6064   7
  -4   4  -1 966.328 26.8572   3
   4   4   1 918.093 25.2766   8
  -5  -4  -1 114.745 4.96635   7
  -5  -4  -1 114.367 7.58718   5
  -5  -4  -1 111.453 7.42368   6
  -5  -4  -1 110.932 7.43924   2
  -5   4  -1 120.235 7.95271   2
  -5   4  -1 111.171 7.57521   3
   5   4   1 113.496 4.99345   7
  -5   4  -1 109.154 6.47776   7
  -6  -4  -1 1.21500 2.61738   5
  -6  -4  -1 6.56137 3.14868   6
  -6  -4  -1 -1.2876 1.43714   7
  -6  -4  -1 0.59802 2.43099   2
  -6   4  -1 2.62251 3.17773   2
  -6   4  -1 3.90889 2.59695   7
  -6   4  -1 -0.3549 3.12603   3
  -7  -4  -1 2.67205 3.32246   6
  -7  -4  -1 -2.3063 1.80975   7
  -7  -4  -1 -2.3463 2.90508   2
  -7   4  -1 1.84582 4.14756   3
  -7   4  -1 0.16236 2.70841   7
  -7   4  -1 0.14287 3.22596   2
  -8  -4  -1 2.30012 2.45533   7
  -8  -4  -1 1.93593 3.69827   2
  -8  -4  -1 6.63350 4.25067   6
  -8   4  -1 9.33784 5.23080   2
  -8   4  -1 3.41724 4.85471   3
  -8   4  -1 2.96849 3.64014   7
  -9  -4  -1 286.956 11.1305   7
  -9  -4  -1 272.695 16.6767   2
  -9  -4  -1 273.392 15.9550   6
  -9   4  -1 277.019 13.4587   7
  -9   4  -1 267.128 16.4347   2
  -9   4  -1 248.355 15.7332   3
 -10  -4  -1 72.3943 10.9084   2
 -10  -4  -1 67.5891 6.22621   7
 -10   4  -1 53.7219 9.68518   2
 -10   4  -1 87.7817 8.48854   7
 -10   4  -1 66.4027 11.1057   3
 -11  -4  -1 99.1466 13.7930   2
 -11  -4  -1 100.499 7.90171   7
 -11   4  -1 79.7644 8.96247   7
 -11   4  -1 76.7486 12.6589   3
 -11   4  -1 82.6187 12.3125   2
 -12  -4  -1 15.6873 5.03062   7
 -12  -4  -1 8.63553 7.28134   2
 -12   4  -1 2.74537 8.14262   3
 -12   4  -1 5.86621 4.90103   7
 -12   4  -1 5.46717 7.23995   2
 -13  -4  -1 153.641 17.3979   3
 -13  -4  -1 172.764 17.2003   2
 -13   4  -1 143.830 11.0413   7
 -13   4  -1 107.710 15.6413   3
 -13   4  -1 141.462 15.7432   2
 -14  -5   1 28.3661 9.93989   2
 -14   5   1 15.3898 9.26710   3
 -14   5   1 24.2872 8.51781   7
 -14   5   1 18.8859 8.96923   2
 -13  -5   1 12.0227 7.55159   2
 -13  -5   1 11.4395 5.70809   7
 -13   5   1 22.0733 8.96687   3
 -13   5   1 13.4036 7.68653   2
 -13   5   1 21.6475 6.53486   7
 -12  -5   1 138.481 12.0164   7
 -12  -5   1 160.096 14.7610   6
 -12  -5   1 155.004 15.1665   2
 -12   5   1 138.258 11.8492   7
 -12   5   1 123.852 13.7564   2
 -12   5   1 123.173 14.0713   3
 -11  -5   1 45.2955 6.94212   7
 -11  -5   1 46.0677 9.60737   2
 -11  -5   1 45.9901 9.51771   6
 -11   5   1 68.1079 9.38525   7
 -11   5   1 41.5196 9.50527   3
 -11   5   1 60.7636 10.2779   2
 -10  -5   1 24.1667 7.18474   6
 -10  -5   1 24.1930 7.65836   2
 -10  -5   1 35.2297 5.71563   7
 -10   5   1 24.9140 6.62187   7
 -10   5   1 13.8630 7.73131   3
 -10   5   1 11.8482 6.83979   2
  -9  -5   1 21.7537 6.35591   2
  -9  -5   1 20.4620 6.30720   5
  -9  -5   1 22.0888 6.24964   6
  -9  -5   1 28.4121 4.89116   7
  -9   5   1 25.1679 5.75274   7
  -9   5   1 16.4710 6.79861   2
  -9   5   1 31.3872 7.84063   3
  -8  -5   1 5.27501 4.04795   2
  -8  -5   1 7.88546 4.60836   6
  -8  -5   1 7.14545 4.25329   5
  -8  -5   1 15.2667 3.70599   7
  -8   5   1 14.5025 5.30197   2
  -8   5   1 8.06162 4.33477   7
  -8   5   1 7.10338 5.16484   3
  -7  -5   1 172.034 10.9654   2
  -7  -5   1 182.455 8.63338   7
  -7  -5   1 182.988 11.1737   5
  -7  -5   1 195.325 11.1570   6
   7   5  -1 182.543 9.70207   8
  -7   5   1 194.777 11.6287   3
  -7   5   1 181.849 9.82651   7
  -7   5   1 186.924 10.9930   2
  -6  -5   1 147.932 7.35536   7
  -6  -5   1 159.112 9.42336   5
  -6  -5   1 158.879 9.56436   2
  -6  -5   1 153.403 9.17498   6
  -6   5   1 153.952 9.60831   3
  -6   5   1 159.274 9.21758   2
  -6   5   1 163.052 8.76362   7
   6   5  -1 169.596 8.64134   8
  -5  -5   1 1931.94 43.7933   5
  -5  -5   1 1844.06 42.5260   7
  -5  -5   1 1891.21 46.3659   2
  -5  -5   1 1935.63 43.7506   6
   5   5  -1 1865.92 41.8820   8
  -5   5   1 1909.88 43.7979   3
   5   5  -1 1857.90 39.0489   4
  -5   5   1 1908.57 42.9960   2
  -5   5   1 1940.84 42.5510   7
  -4  -5   1 142.616 6.16334   7
  -4  -5   1 138.291 7.37559   5
   4  -5  -1 135.168 6.77090   6
  -4   5   1 126.153 7.68449   2
  -4   5   1 129.955 6.86035   7
   4   5  -1 143.842 6.83498   8
  -4   5   1 150.696 8.77013   3
  -3  -5   1 98.2152 5.69211   2
  -3  -5   1 97.2339 5.66600   5
  -3  -5   1 97.6646 4.94150   7
   3  -5  -1 88.6353 4.74873   6
   3   5  -1 99.1281 5.50818   2
  -3   5   1 110.780 5.34040   2
   3   5  -1 98.0070 3.63781   4
  -3   5   1 105.374 6.70428   3
   3   5  -1 102.973 5.39435   8
  -3   5   1 99.2535 4.47933   8
  -3   5   1 99.3973 6.24765   7
   2  -5  -1 322.017 9.33859   4
   2  -5  -1 318.644 8.83715   2
  -2  -5   1 342.150 9.76060   8
  -2  -5   1 327.181 9.98660   3
   2  -5  -1 329.368 9.75820   7
  -2  -5   1 331.978 7.38581   4
   2  -5  -1 303.968 9.77541   3
  -2  -5   1 332.387 9.50520   9
  -2  -5   1 330.714 10.1485   5
  -2  -5   1 305.036 9.79690   2
   2   5  -1 324.866 7.36725   4
   2   5  -1 328.121 9.57718   9
  -2   5   1 328.385 9.76709   7
  -2   5   1 321.392 8.46637   8
  -2   5   1 322.905 10.1057   3
   2   5  -1 331.564 9.76332   8
   2   5  -1 323.028 9.93886   5
  -2   5   1 315.579 8.45670   2
  -1  -5   1 2673.62 52.6216   2
   1  -5  -1 2709.33 52.0810   4
   1  -5  -1 2591.97 53.1087   3
  -1  -5   1 2689.54 52.2259   9
  -1  -5   1 2758.26 53.1946   2
  -1  -5   1 2662.20 53.5058   5
   1  -5  -1 2676.69 52.7265   7
  -1  -5   1 2714.70 50.8986   4
  -1  -5   1 2752.69 53.5576   3
   1  -5  -1 2618.99 50.7482   2
  -1  -5   1 2678.84 53.0954   8
   1  -5  -1 2687.34 51.9788   8
   1   5  -1 2744.76 53.2843   8
   1   5  -1 2588.40 52.5183   2
  -1   5   1 2639.96 52.7537   7
   1   5  -1 2685.69 52.2283   9
   1   5  -1 2713.51 53.5417   3
  -1   5   1 2723.45 53.4043   3
  -1   5   1 2681.97 52.0155   8
   0  -5   1 752.456 17.6965   3
   0  -5   1 768.485 17.3261   2
   0  -5   1 750.898 16.2583   9
   0  -5   1 752.015 17.4783   8
   0  -5  -1 768.749 15.6109   4
   0  -5  -1 733.523 18.0693   3
   0  -5  -1 743.058 16.4252   7
   0  -5   1 763.751 17.4149   2
   0  -5   1 754.036 17.2688   7
   0   5  -1 761.050 17.1031   2
   0   5   1 759.894 17.5467   3
   0   5  -1 762.663 17.7638   3
   0   5  -1 765.437 16.3422   9
   0   5   1 757.742 15.5593   4
   0   5   1 754.476 16.4992   7
   0   5  -1 759.020 17.5365   8
   0   5  -1 756.081 16.9399   2
   0   5   1 779.317 17.1713   8
  -1  -5  -1 229.360 6.20480   2
   1  -5   1 222.068 7.75143   3
  -1  -5  -1 238.194 7.01406   5
  -1  -5  -1 238.560 7.71889   3
   1  -5   1 236.336 7.74522   2
  -1  -5  -1 235.458 7.54626   8
   1  -5   1 222.224 7.41364   7
  -1  -5  -1 231.145 6.10924   7
  -1   5  -1 224.686 7.66758   2
   1   5   1 233.425 7.66586   3
  -1   5  -1 223.807 6.67412   9
  -1   5  -1 240.474 7.82439   8
   1   5   1 235.972 7.73598   8
  -1   5  -1 236.098 8.00649   3
   1   5   1 223.871 6.81870   5
  -1   5  -1 229.624 7.64992   7
  -2  -5  -1 27.3738 3.33125   3
  -2  -5  -1 30.1973 3.64874   6
  -2  -5  -1 26.1358 3.08351   2
  -2  -5  -1 28.6783 3.24801   5
   2   5   1 23.4895 1.71063   4
   2   5   1 28.8274 3.54297   8
   2   5   1 22.9599 2.49118   2
   2   5   1 22.2944 2.63921   5
  -2   5  -1 29.2819 3.18487   7
  -2   5  -1 22.6942 3.32003   2
  -2   5  -1 31.8732 3.90654   3
  -3  -5  -1 78.4077 3.34791   7
  -3  -5  -1 83.8727 5.12979   5
  -3  -5  -1 87.4926 5.59688   6
  -3  -5  -1 77.7661 5.02530   2
  -3   5  -1 79.4709 5.64922   3
   3   5   1 78.2545 4.67875   2
  -3   5  -1 78.1714 5.59298   2
   3   5   1 78.6575 5.30955   8
  -3   5  -1 86.0896 5.65522   7
  -4  -5  -1 306.445 11.2895   5
  -4  -5  -1 288.410 11.3433   6
  -4  -5  -1 289.309 7.99722   7
  -4   5  -1 283.947 11.5839   2
  -4   5  -1 282.541 11.4151   3
   4   5   1 289.362 11.0622   8
  -4   5  -1 297.974 10.7094   7
  -5  -5  -1 155.736 8.94381   6
  -5  -5  -1 159.489 5.89252   7
  -5  -5  -1 143.105 8.44304   5
  -5  -5  -1 148.693 8.80973   2
  -5   5  -1 158.392 9.19248   2
   5   5   1 167.852 8.76624   8
  -5   5  -1 148.272 8.96883   3
  -5   5  -1 163.870 8.02637   7
  -6  -5  -1 38.2427 5.78282   5
  -6  -5  -1 42.8606 6.23995   2
  -6  -5  -1 42.3192 6.33064   6
  -6  -5  -1 40.9377 3.54422   7
  -6   5  -1 39.5259 6.33927   2
  -6   5  -1 38.6692 5.87738   3
  -6   5  -1 38.3325 4.93799   7
  -7  -5  -1 32.3456 6.30887   2
  -7  -5  -1 28.8276 4.31177   7
  -7  -5  -1 28.0952 5.62694   6
  -7   5  -1 20.3948 5.44570   3
  -7   5  -1 35.3114 5.31256   7
  -7   5  -1 29.1481 6.08113   2
  -8  -5  -1 29.4405 6.84081   2
  -8  -5  -1 25.8458 6.85272   6
  -8  -5  -1 36.3378 6.72853   7
  -8   5  -1 24.0275 6.43057   3
  -8   5  -1 32.7936 7.65623   2
  -8   5  -1 26.0074 5.44263   7
  -9  -5  -1 45.3521 8.09719   2
  -9  -5  -1 42.9978 5.06572   7
  -9  -5  -1 54.4950 8.73457   6
  -9   5  -1 45.5360 8.72491   2
  -9   5  -1 58.3329 9.43268   3
  -9   5  -1 58.8414 7.82343   7
 -10  -5  -1 7.62400 6.45182   2
 -10  -5  -1 -0.8416 2.74475   7
 -10   5  -1 7.06666 6.15651   3
 -10   5  -1 1.21877 5.34467   2
 -11  -5  -1 10.8443 6.52401   2
 -11  -5  -1 3.08126 3.85637   7
 -11   5  -1 6.49781 6.18949   2
 -11   5  -1 -0.1581 6.21681   3
 -11   5  -1 3.27735 5.04953   7
 -12  -5  -1 0.70885 5.79201   2
 -12  -5  -1 1.92427 4.16488   7
 -12   5  -1 -1.4280 4.29893   7
 -13  -5  -1 28.2119 9.86077   2
 -13   5  -1 22.8156 9.99027   2
 -13   5  -1 8.88924 4.98093   7
 -13   5  -1 8.02721 8.42639   3
 -13  -6   1 9.69709 5.74503   7
 -13  -6   1 17.9569 8.04970   2
 -13   6   1 8.93116 7.27462   2
 -13   6   1 7.84739 5.87840   7
 -13   6   1 0.18818 7.30153   3
 -12  -6   1 31.3037 6.32305   7
 -12  -6   1 45.6557 9.73206   6
 -12  -6   1 48.3678 11.0329   2
 -12   6   1 48.2099 10.6796   2
 -12   6   1 29.1018 8.97676   3
 -12   6   1 48.7216 9.07531   7
 -11  -6   1 -8.2906 4.68340   2
 -11  -6   1 -0.8833 3.86768   7
 -11  -6   1 0.05631 4.67987   6
 -11   6   1 -6.5201 5.29691   2
 -11   6   1 -6.3712 5.07889   3
 -11   6   1 8.25864 5.26106   7
 -10  -6   1 319.290 18.2526   6
 -10  -6   1 320.630 13.9526   7
 -10  -6   1 328.143 18.9068   2
 -10   6   1 337.741 19.1646   3
 -10   6   1 334.825 16.5335   7
 -10   6   1 323.156 18.2015   2
  -9  -6   1 103.982 7.57208   7
  -9  -6   1 104.478 10.5840   5
  -9  -6   1 95.5471 11.4576   2
  -9  -6   1 105.774 10.3147   6
  -9   6   1 103.980 9.35392   7
  -9   6   1 103.628 10.5569   3
  -8  -6   1 256.154 13.9579   6
  -8  -6   1 226.079 13.8430   2
  -8  -6   1 242.558 10.6289   7
  -8  -6   1 246.458 14.1926   5
  -8   6   1 243.457 12.6066   7
  -8   6   1 264.198 14.8314   3
   8   6  -1 238.044 12.4209   8
  -8   6   1 233.131 13.5306   2
  -7  -6   1 6.73068 3.63597   2
  -7  -6   1 2.14611 3.35491   5
  -7  -6   1 4.63911 2.56842   7
  -7  -6   1 8.67296 4.13013   6
  -7   6   1 6.98759 4.02831   2
  -7   6   1 8.71797 4.56777   3
  -7   6   1 2.33120 3.21413   7
   7   6  -1 3.73731 3.16294   8
  -6  -6   1 1324.14 34.5595   5
  -6  -6   1 1323.47 34.3469   6
  -6  -6   1 1300.27 34.4720   2
  -6  -6   1 1343.54 30.7324   7
  -6   6   1 1251.51 34.0676   3
  -6   6   1 1317.31 33.5826   2
   6   6  -1 1324.94 32.7206   8
  -6   6   1 1340.98 33.0638   7
  -5  -6   1 533.196 16.6412   7
  -5  -6   1 554.522 17.8322   2
  -5  -6   1 545.909 17.5252   5
   5   6  -1 558.605 16.6432   8
  -5   6   1 517.574 17.3727   3
  -5   6   1 535.455 16.7890   2
  -5   6   1 544.407 16.7677   7
   5   6  -1 513.023 13.3303   4
  -4  -6   1 43.6852 3.69195   7
  -4   6   1 43.3885 4.42191   2
  -4   6   1 39.4695 5.18654   3
   4   6  -1 41.1724 2.70116   4
  -4   6   1 43.3241 4.40977   7
   4   6  -1 40.0795 4.15291   8
  -3  -6   1 217.186 8.74521   2
  -3  -6   1 221.066 9.95407   5
   3   6  -1 214.462 5.70833   4
  -3   6   1 222.599 7.75589   2
  -3   6   1 216.943 8.92605   3
  -3   6   1 213.323 8.42513   7
  -3   6   1 210.804 7.10445   8
   3   6  -1 215.545 8.26558   2
   3   6  -1 219.699 9.00907   8
  -2  -6   1 610.509 15.9702   5
  -2  -6   1 602.210 15.6268   2
  -2  -6   1 599.201 14.9478   9
   2  -6  -1 567.763 14.1167   2
   2  -6  -1 595.874 14.8653   4
  -2  -6   1 618.110 12.3642   4
   2   6  -1 564.306 19.2620   2
   2   6  -1 589.897 12.2533   4
   2   6  -1 603.961 15.8873   3
  -2   6   1 579.766 14.0051   8
  -2   6   1 601.929 15.9601   3
  -2   6   1 601.484 15.5301   7
   2   6  -1 615.403 15.6008   8
  -2   6   1 603.907 13.4976   2
   1  -6  -1 18.4842 2.08900   4
   1  -6  -1 22.3797 2.64522   8
  -1  -6   1 23.9889 3.25081   5
  -1  -6   1 25.7346 2.71761   9
   1  -6  -1 19.4592 2.74903   3
  -1  -6   1 19.2150 2.89357   2
  -1  -6   1 25.6959 3.10016   8
  -1  -6   1 23.5851 3.07655   3
   1  -6  -1 18.1055 1.79588   2
  -1  -6   1 21.1903 1.91032   4
   1  -6  -1 25.6253 3.00620   7
  -1  -6   1 21.7615 2.67092   2
   1   6  -1 18.7013 2.84253   3
   1   6  -1 26.4767 2.92707   2
   1   6  -1 22.4411 2.89490   8
   1   6  -1 23.0371 2.66235   9
  -1   6   1 18.5717 2.94546   3
  -1   6   1 22.4840 2.80361   7
  -1   6   1 21.7907 2.59876   8
   0  -6   1 673.101 16.4191   2
   0  -6   1 702.677 16.6245   2
   0  -6   1 690.645 16.8077   8
   0  -6  -1 697.844 16.9579   3
   0  -6   1 698.053 15.3055   9
   0  -6   1 678.819 17.0790   3
   0  -6   1 695.140 16.6804   7
   0  -6  -1 708.641 16.4355   8
   0  -6  -1 708.796 14.6749   4
   0   6   1 686.814 15.8000   7
   0   6  -1 708.408 15.3889   9
   0   6  -1 700.007 17.2973   3
   0   6   1 693.840 16.4181   8
   0   6  -1 683.285 16.8005   8
   0   6  -1 691.800 16.0574   2
   0   6   1 696.380 17.0586   3
  -1  -6  -1 42.3352 2.89623   2
   1  -6   1 36.8594 3.31294   2
  -1  -6  -1 44.5192 3.22236   5
   1  -6   1 38.1347 3.42844   2
   1  -6   1 41.4506 3.97091   3
  -1  -6  -1 39.5275 3.20646   8
  -1  -6  -1 40.4397 2.50887   7
  -1  -6  -1 36.7694 3.37326   3
   1   6   1 38.3587 2.94305   5
  -1   6  -1 40.2810 3.56759   2
   1   6   1 38.2324 3.52043   8
  -1   6  -1 42.5223 3.82249   3
   1   6   1 43.4620 3.66162   3
  -1   6  -1 40.0132 2.94281   9
  -1   6  -1 42.2021 3.71287   7
  -1   6  -1 41.9039 3.73785   8
  -2  -6  -1 1.07630 1.60086   5
  -2  -6  -1 1.65304 1.52040   2
   2   6   1 2.34543 1.39765   2
  -2   6  -1 -0.2625 1.79884   2
   2   6   1 0.27758 1.38683   5
  -2   6  -1 0.32417 1.90058   8
  -2   6  -1 0.36553 2.36087   3
  -3  -6  -1 99.3100 5.67191   5
  -3  -6  -1 88.1316 5.33226   2
  -3  -6  -1 92.5499 5.75146   6
  -3  -6  -1 95.0033 3.86161   7
   3   6   1 92.3552 6.47180   8
  -3   6  -1 91.1022 5.54231   7
  -3   6  -1 100.569 6.48683   3
  -3   6  -1 96.0610 6.17340   2
  -4  -6  -1 2.64122 1.20033   7
  -4  -6  -1 4.24675 2.34678   5
  -4  -6  -1 1.14153 2.17174   6
  -4   6  -1 -0.2515 1.95099   2
  -4   6  -1 0.62294 2.06091   7
  -4   6  -1 0.03970 2.40057   3
   4   6   1 1.03866 1.92129   8
  -5  -6  -1 5.69582 1.74445   7
  -5  -6  -1 5.30741 2.79764   2
  -5  -6  -1 3.89449 2.81683   5
  -5  -6  -1 3.89300 2.83898   6
  -5   6  -1 5.08056 3.21387   2
   5   6   1 7.37951 3.03266   8
  -5   6  -1 4.69426 2.72056   7
  -5   6  -1 5.40286 3.31951   3
  -6  -6  -1 244.953 12.4590   6
  -6  -6  -1 271.060 12.7779   5
  -6  -6  -1 250.786 12.5570   2
  -6  -6  -1 255.005 8.45535   7
  -6   6  -1 277.280 13.2567   3
  -6   6  -1 255.647 12.9151   2
  -6   6  -1 265.492 11.5982   7
   6   6   1 254.499 12.1451   8
  -7  -6  -1 8.87683 4.04052   6
  -7  -6  -1 7.34368 4.15484   2
  -7  -6  -1 7.24217 3.88048   5
  -7   6  -1 11.7181 4.76437   2
  -7   6  -1 17.0670 5.15684   3
  -7   6  -1 9.82001 3.77838   7
  -8  -6  -1 58.6074 5.10801   7
  -8  -6  -1 49.0328 8.10476   2
  -8   6  -1 54.7601 8.74521   2
  -8   6  -1 72.4771 7.70872   7
  -8   6  -1 89.0299 10.6414   3
  -9  -6  -1 80.2982 10.8459   2
  -9  -6  -1 66.8500 9.65834   6
  -9  -6  -1 83.9515 5.82499   7
  -9   6  -1 84.3164 8.71703   7
  -9   6  -1 90.3579 11.4992   3
  -9   6  -1 78.6981 11.1829   2
 -10  -6  -1 80.0537 6.15181   7
 -10  -6  -1 84.9412 12.0136   2
 -10  -6  -1 73.6694 11.0947   6
 -10   6  -1 70.0540 11.2095   2
 -10   6  -1 74.2987 11.0479   3
 -10   6  -1 74.9243 8.66017   7
 -11  -6  -1 5.14062 3.28142   7
 -11  -6  -1 -2.9499 4.66162   2
 -11   6  -1 3.87322 6.60595   3
 -11   6  -1 6.43034 5.44601   7
 -11   6  -1 -0.3447 5.27818   2
 -12  -6  -1 47.3497 10.8702   2
 -12   6  -1 49.6534 11.8736   3
 -12   6  -1 46.1475 7.92188   7
 -13  -6  -1 5.39622 8.13567   2
 -13   6  -1 10.1464 5.25526   7
 -13   6  -1 14.9048 7.94589   2
 -13   6  -1 12.7046 8.79605   3
 -13  -7   1 -0.4344 4.99000   7
 -13  -7   1 1.39037 6.37116   2
 -13   7   1 1.22127 6.74720   3
 -13   7   1 5.43375 6.05494   7
 -13   7   1 -2.8571 5.59434   2
 -12  -7   1 14.1171 8.11678   2
 -12  -7   1 13.1533 7.22456   6
 -12  -7   1 15.7484 5.06747   7
 -12   7   1 19.1494 6.54899   7
 -12   7   1 13.7965 7.73685   2
 -12   7   1 34.2390 9.08285   3
 -11  -7   1 27.4307 7.92656   6
 -11  -7   1 44.0088 9.89065   2
 -11  -7   1 29.1400 5.95419   7
 -11   7   1 28.3576 8.36545   2
 -11   7   1 20.0107 8.06717   3
 -11   7   1 28.7233 7.36353   7
 -10  -7   1 7.01121 5.41448   5
 -10  -7   1 4.73907 3.73195   7
 -10  -7   1 -1.4006 4.62160   2
 -10  -7   1 -5.3994 4.06834   6
 -10   7   1 -3.3606 5.11846   3
 -10   7   1 1.73280 4.68218   7
 -10   7   1 4.46143 5.57795   2
  -9  -7   1 11.6187 8.41941   2
  -9  -7   1 0.39350 4.18279   5
  -9  -7   1 2.75183 2.91857   7
  -9  -7   1 -1.8491 3.65045   6
  -9   7   1 -4.5517 4.61595   3
  -9   7   1 -4.7585 3.82379   7
  -8  -7   1 282.079 15.4384   2
  -8  -7   1 276.584 11.5458   7
  -8  -7   1 287.058 15.2421   5
  -8  -7   1 283.136 15.2470   6
  -8   7   1 297.008 14.9512   2
  -8   7   1 292.653 15.7758   3
   8   7  -1 289.247 13.8612   8
  -8   7   1 286.382 13.9350   7
  -7  -7   1 104.377 6.74280   7
  -7  -7   1 93.7322 8.51332   5
  -7  -7   1 104.854 8.72774   6
  -7  -7   1 116.055 9.39216   2
  -7   7   1 116.862 8.59216   7
  -7   7   1 116.677 9.75126   3
  -7   7   1 120.726 9.17351   2
   7   7  -1 113.716 8.28824   8
  -6  -7   1 296.558 10.9601   7
  -6  -7   1 286.880 13.3148   2
  -6  -7   1 305.464 13.6981   5
  -6  -7   1 304.817 13.5502   6
  -6   7   1 302.902 13.9349   3
   6   7  -1 313.519 12.7554   8
  -6   7   1 277.693 12.6428   2
  -6   7   1 306.455 12.8163   7
  -5  -7   1 4.25582 2.61206   5
  -5  -7   1 2.18978 2.61029   2
  -5  -7   1 4.66886 2.08171   7
  -5   7   1 3.78484 3.03502   3
  -5   7   1 -1.0544 2.28711   2
   5   7  -1 3.08135 2.48822   8
   5   7  -1 2.13592 1.45258   4
  -4  -7   1 50.1375 4.83192   5
  -4  -7   1 50.1777 4.09876   7
  -4  -7   1 51.7318 4.90061   2
  -4   7   1 38.5455 4.44384   7
   4   7  -1 52.6649 4.62821   8
  -4   7   1 55.8527 4.14465   8
   4   7  -1 46.8190 2.66233   4
  -4   7   1 53.3152 6.11333   3
  -4   7   1 48.9740 4.46015   2
  -3  -7   1 15.4996 3.09959   2
  -3  -7   1 21.5542 3.52408   5
  -3   7   1 12.8048 3.41766   3
  -3   7   1 11.4758 2.37876   8
   3   7  -1 20.9977 3.42646   2
   3   7  -1 19.9826 3.35948   8
  -3   7   1 15.4526 2.75869   2
  -3   7   1 12.0919 2.93902   7
   3   7  -1 15.9601 1.58565   4
   2  -7  -1 2055.14 43.5981   4
   2  -7  -1 2008.39 41.4561   8
   2  -7  -1 2004.88 41.2590   2
  -2  -7   1 2074.60 43.0035   2
  -2  -7   1 2108.61 43.7798   5
  -2  -7   1 2000.88 41.9157   9
   2   7  -1 2103.71 43.4101   2
   2   7  -1 2015.25 44.4405   8
   2   7  -1 2068.10 45.1816   3
  -2   7   1 2036.64 39.9541   2
  -2   7   1 2004.27 41.3222   8
  -1  -7   1 345.449 10.5067   2
   1  -7  -1 348.670 10.3574   7
   1  -7  -1 341.949 9.86542   8
  -1  -7   1 358.353 11.2159   5
   1  -7  -1 358.386 9.48458   4
   1  -7  -1 340.545 8.55208   2
  -1  -7   1 348.548 8.36260   4
  -1  -7   1 349.389 10.0992   2
  -1  -7   1 351.728 9.55789   9
   1   7  -1 340.938 9.72767   2
   1   7  -1 350.701 10.8252   8
  -1   7   1 351.689 10.0202   8
   1   7  -1 353.354 11.2198   3
  -1   7   1 361.789 11.2757   3
  -1   7   1 349.619 10.4021   7
   1   7  -1 355.017 9.54347   9
   0  -7   1 1922.54 38.3031   9
   0  -7  -1 1947.65 40.0188   8
   0  -7  -1 1933.01 36.9424   9
   0  -7  -1 1959.96 37.7425   4
   0  -7  -1 1928.71 39.3426   7
   0  -7   1 1873.64 39.8418   2
   0  -7   1 1966.65 40.0626   2
   0   7  -1 1944.13 40.4681   8
   0   7   1 1985.97 40.9281   3
   0   7  -1 1966.60 41.1524   3
   0   7   1 1940.93 40.0938   8
   0   7  -1 1882.48 39.0838   2
   0   7  -1 1920.00 38.2886   9
   0   7   1 1903.37 39.2311   7
   1  -7   1 78.2882 4.87470   2
  -1  -7  -1 84.6351 4.51397   5
  -1   7  -1 77.5606 5.35293   3
   1   7   1 87.3695 5.28148   3
  -1   7  -1 81.6461 3.86859   9
   1   7   1 86.8577 5.03160   8
  -1   7  -1 84.2729 5.14142   8
  -1   7  -1 84.5419 4.86602   2
  -2  -7  -1 207.091 7.25111   2
  -2  -7  -1 201.779 6.13375   7
  -2  -7  -1 203.631 7.72248   5
   2   7   1 196.738 7.50133   5
   2   7   1 205.474 8.45942   8
  -2   7  -1 219.248 8.50620   7
  -2   7  -1 205.275 8.68432   3
  -2   7  -1 204.398 8.20518   2
   2   7   1 209.458 6.03411   2
  -3  -7  -1 55.8555 4.44915   2
  -3  -7  -1 61.5606 4.97870   6
   3   7   1 59.7092 4.03807   2
   3   7   1 51.0577 4.69798   8
  -3   7  -1 47.8759 5.41840   7
  -3   7  -1 53.1497 5.26213   3
  -3   7  -1 54.0257 4.97511   2
  -4  -7  -1 121.421 4.90201   7
  -4  -7  -1 125.312 7.67360   6
  -4  -7  -1 109.817 10.7350   5
  -4   7  -1 126.209 7.02341   7
   4   7   1 137.171 7.69502   8
  -4   7  -1 127.844 7.82752   2
  -4   7  -1 124.843 8.01162   3
   4   7   1 126.665 6.46787   2
  -5  -7  -1 51.2205 5.53763   6
  -5  -7  -1 47.2437 5.40055   2
  -5  -7  -1 63.1740 5.82803   5
  -5  -7  -1 47.5279 3.44026   7
   5   7   1 54.7567 5.82259   8
  -5   7  -1 49.7636 5.91569   2
  -5   7  -1 60.8394 5.80976   7
  -5   7  -1 50.2785 6.38338   3
   5   7   1 56.2808 3.47349   4
  -6  -7  -1 572.543 14.7580   7
  -6  -7  -1 588.784 20.0791   5
  -6  -7  -1 540.154 19.7774   2
  -6  -7  -1 564.373 20.3130   6
  -6   7  -1 596.795 20.8106   2
  -6   7  -1 616.365 19.2988   7
   6   7   1 561.999 19.4552   8
  -6   7  -1 582.459 20.5728   3
  -7  -7  -1 3.13728 3.60294   6
  -7  -7  -1 5.98304 2.52655   7
  -7  -7  -1 2.61218 3.76899   5
  -7  -7  -1 11.6072 4.44374   2
  -7   7  -1 6.03485 3.90468   7
  -7   7  -1 12.3242 5.38199   3
  -7   7  -1 2.83137 3.87971   2
  -8  -7  -1 530.921 15.1563   7
  -8  -7  -1 528.044 22.1081   6
  -8  -7  -1 523.753 22.0915   2
  -8   7  -1 539.166 19.7444   7
  -8   7  -1 548.307 33.2713   3
  -8   7  -1 522.686 23.0389   2
  -9  -7  -1 97.9989 10.8846   2
  -9  -7  -1 67.6387 6.11148   7
  -9  -7  -1 78.0423 10.4226   6
  -9   7  -1 91.1597 9.37919   7
  -9   7  -1 69.3779 10.7170   3
  -9   7  -1 75.3512 11.0899   2
 -10  -7  -1 37.1027 4.58456   7
 -10  -7  -1 37.3930 8.18593   6
 -10  -7  -1 54.3731 9.78097   2
 -10   7  -1 58.7573 8.61787   7
 -10   7  -1 47.6466 9.92144   2
 -10   7  -1 29.1798 8.33332   3
 -11  -7  -1 27.7282 4.69389   7
 -11  -7  -1 13.5579 7.01130   2
 -11   7  -1 23.8343 8.22324   2
 -11   7  -1 21.0356 6.27446   7
 -11   7  -1 23.5429 8.45085   3
 -12  -7  -1 22.7194 9.78888   2
 -12   7  -1 25.1122 6.35355   7
 -12   7  -1 11.6881 9.39307   2
 -12   7  -1 23.4835 9.07271   3
 -13  -7  -1 13.2751 8.31415   2
 -13   7  -1 0.75631 6.98406   3
 -13   7  -1 3.76524 4.90802   7
 -13   7  -1 4.74861 7.48821   2
 -13  -8   1 -0.0594 7.18133   2
 -13  -8   1 -4.3233 6.75755   6
 -13  -8   1 7.20051 5.48968   7
 -13   8   1 5.09347 6.57768   7
 -13   8   1 -5.3038 7.04624   3
 -13   8   1 8.17056 6.69868   2
 -12  -8   1 6.88826 4.68432   7
 -12  -8   1 16.8346 7.89305   2
 -12  -8   1 6.33776 6.79449   6
 -12   8   1 11.1059 6.17842   7
 -12   8   1 5.94063 7.05378   3
 -12   8   1 -0.7407 6.39541   2
 -11  -8   1 44.5545 10.0989   2
 -11  -8   1 50.3214 6.79619   7
 -11  -8   1 29.0835 7.74480   6
 -11   8   1 43.4917 8.19715   7
 -11   8   1 28.6611 8.30852   3
 -11   8   1 48.7612 9.75984   2
 -10  -8   1 161.523 10.0244   7
 -10  -8   1 153.706 13.7078   5
 -10  -8   1 165.870 13.7635   6
 -10  -8   1 182.408 14.8972   2
 -10   8   1 183.377 14.9165   3
 -10   8   1 170.814 12.5736   7
 -10   8   1 180.471 14.1180   2
  -9  -8   1 145.004 12.2964   6
  -9  -8   1 164.112 9.20851   7
  -9  -8   1 147.218 12.2268   5
  -9   8   1 150.565 11.7523   7
  -9   8   1 152.426 13.2808   2
   9   8  -1 159.444 13.2526   8
  -9   8   1 156.110 13.2748   3
  -8  -8   1 210.340 13.2053   6
  -8  -8   1 203.179 13.2533   2
  -8  -8   1 195.969 13.0159   5
  -8  -8   1 200.096 9.73175   7
  -8   8   1 211.840 12.8175   2
   8   8  -1 206.936 12.1245   8
  -8   8   1 202.047 13.7462   3
  -8   8   1 200.879 12.0384   7
  -7  -8   1 209.773 12.3602   2
  -7  -8   1 268.952 13.5862   5
  -7  -8   1 214.627 12.3286   6
  -7  -8   1 217.798 9.52613   7
  -7   8   1 195.660 11.5407   2
  -7   8   1 212.278 11.5560   7
  -7   8   1 182.423 12.2150   3
   7   8  -1 207.175 11.3155   8
  -6  -8   1 604.266 20.3893   2
  -6  -8   1 577.821 20.0848   5
  -6  -8   1 559.423 19.9735   6
   6   8  -1 554.025 14.4865   4
   6   8  -1 604.290 19.3015   8
  -6   8   1 562.816 20.2603   3
  -6   8   1 590.205 19.2105   2
  -6   8   1 586.065 19.3240   7
  -5  -8   1 47.2985 5.97835   5
  -5  -8   1 44.8818 4.26708   7
  -5  -8   1 45.4467 6.03274   2
  -5   8   1 48.2245 5.11822   2
  -5   8   1 53.4708 4.68190   8
  -5   8   1 43.3086 5.96105   3
   5   8  -1 40.2218 4.32922   4
   5   8  -1 46.8299 5.16961   8
  -5   8   1 46.0530 5.67496   7
  -4  -8   1 99.0527 6.68588   5
  -4  -8   1 92.2509 6.48565   2
  -4  -8   1 103.613 6.63065   7
  -4   8   1 106.497 7.30750   3
  -4   8   1 89.9048 5.72230   2
   4   8  -1 95.2755 3.48633   4
   4   8  -1 100.955 6.45548   8
  -4   8   1 119.915 7.21014   7
  -4   8   1 108.857 5.63977   8
  -3  -8   1 -1.1230 1.72293   5
  -3  -8   1 -0.2577 1.80634   2
   3   8  -1 4.72316 2.13343   2
  -3   8   1 1.74561 1.75805   2
  -3   8   1 3.13359 1.98227   8
  -3   8   1 -0.1231 2.27229   3
  -3   8   1 1.01719 1.85797   7
   3   8  -1 -1.9240 1.56327   8
   2  -8  -1 7.58815 2.14464   8
  -2  -8   1 11.4544 2.38768   9
  -2  -8   1 12.1834 2.93059   2
  -2  -8   1 8.34814 2.93677   5
   2  -8  -1 9.74623 2.02236   2
  -2   8   1 8.46528 3.08337   3
   2   8  -1 13.2429 2.71722   2
   2   8  -1 12.1136 3.03912   3
  -2   8   1 6.93468 1.71263   2
  -2   8   1 8.09004 2.19144   8
   2   8  -1 11.2226 2.73707   8
  -2   8   1 9.37300 2.82285   7
   1  -8  -1 1352.00 30.6587   8
   1  -8  -1 1329.41 28.2110   2
   1  -8  -1 1320.47 28.5848   4
  -1  -8   1 1369.91 32.9147   5
  -1  -8   1 1376.14 30.2011   2
  -1  -8   1 1350.44 27.2549   4
  -1   8   1 1375.71 30.2095   7
   1   8  -1 1349.70 31.1143   3
   1   8  -1 1318.20 30.5393   8
  -1   8   1 1373.18 29.6987   8
  -1   8   1 1548.87 34.5840   3
   1   8  -1 1306.96 28.7192   2
   1   8  -1 1374.72 28.6957   9
   0  -8   1 515.858 13.9879   2
   0  -8  -1 510.460 13.3611   7
   0  -8   1 508.407 12.2213   9
   0  -8  -1 519.877 11.4844   2
   0  -8  -1 520.554 11.7739   4
   0  -8  -1 511.735 10.8958   9
   0   8  -1 502.909 12.1441   9
   0   8   1 520.906 14.0430   8
   0   8  -1 487.439 15.2610   8
   0   8  -1 494.995 14.8724   3
   0   8   1 507.563 13.3541   7
   1  -8   1 603.506 16.1736   2
  -1  -8  -1 614.016 14.1288   2
  -1  -8  -1 620.879 15.6690   5
  -1   8  -1 608.148 17.1918   3
   1   8   1 609.828 16.8365   3
  -1   8  -1 598.391 15.5657   2
  -1   8  -1 603.672 16.5941   8
   1   8   1 612.117 16.5114   8
  -1   8  -1 609.438 14.2376   9
  -2  -8  -1 48.5452 3.02965   7
  -2  -8  -1 45.4426 3.59499   2
  -2  -8  -1 48.5415 4.11064   5
  -2   8  -1 43.2164 4.27295   2
  -2   8  -1 47.9144 4.71431   8
  -2   8  -1 47.4029 5.96549   3
  -3  -8  -1 82.3450 5.26589   2
  -3  -8  -1 90.2007 5.68521   5
   3   8   1 82.6836 4.46056   2
   3   8   1 84.3621 5.93699   8
  -3   8  -1 88.2645 6.11810   8
  -3   8  -1 89.3953 6.72878   3
  -3   8  -1 76.9684 5.65659   2
  -3   8  -1 84.2041 5.97560   7
  -4  -8  -1 264.858 10.7269   5
  -4  -8  -1 254.983 11.2334   6
  -4  -8  -1 256.829 7.95709   7
   4   8   1 264.575 11.2246   8
   4   8   1 260.571 9.48824   2
  -4   8  -1 271.617 11.8727   3
   4   8   1 255.772 6.74455   4
   4   8   1 243.199 6.60914   4
  -4   8  -1 263.823 11.3079   2
  -4   8  -1 253.150 10.8401   7
  -5  -8  -1 35.3060 5.50636   6
  -5  -8  -1 35.1467 5.31336   2
  -5  -8  -1 38.1752 3.09764   7
   5   8   1 29.9916 2.65975   4
  -5   8  -1 38.5584 5.25545   7
  -5   8  -1 32.1771 5.47855   3
   5   8   1 27.3567 4.77630   8
  -5   8  -1 36.9124 5.68754   2
  -6  -8  -1 31.5672 5.57137   2
  -6  -8  -1 32.3013 3.26404   7
  -6  -8  -1 32.2962 6.10321   6
  -6  -8  -1 29.0720 5.33277   5
  -6   8  -1 36.3142 6.66367   3
   6   8   1 36.4394 5.93573   8
  -6   8  -1 32.4458 6.05151   2
  -6   8  -1 32.5512 5.36117   7
  -7  -8  -1 -0.0746 3.38967   2
  -7  -8  -1 3.50229 3.81862   5
  -7  -8  -1 4.26941 2.30225   7
  -7  -8  -1 11.8582 4.50784   6
  -7   8  -1 5.73239 4.54443   2
  -7   8  -1 7.85205 4.26959   7
  -7   8  -1 -0.8611 4.21957   3
   7   8   1 2.96874 3.87083   8
  -8  -8  -1 0.60247 3.89322   2
  -8  -8  -1 -1.1179 3.71275   6
  -8  -8  -1 2.83763 4.37141   5
  -8   8  -1 -1.1965 4.72585   3
  -8   8  -1 -4.5274 3.79335   7
  -9  -8  -1 8.38320 5.60953   2
  -9  -8  -1 3.67047 4.86457   6
  -9   8  -1 1.47921 4.95244   7
  -9   8  -1 3.09355 5.61753   2
  -9   8  -1 7.09882 5.70952   3
 -10  -8  -1 24.5869 3.99191   7
 -10  -8  -1 27.0700 7.92117   2
 -10  -8  -1 21.7243 6.82210   6
 -10   8  -1 24.9599 7.49526   2
 -10   8  -1 22.0864 7.96380   3
 -10   8  -1 30.8247 6.97417   7
 -11  -8  -1 13.9118 7.29591   2
 -11  -8  -1 12.5548 3.82536   7
 -11   8  -1 18.1800 6.42190   7
 -11   8  -1 20.2986 8.15847   2
 -11   8  -1 13.3677 8.16484   3
 -12   8  -1 5.41036 6.11249   2
 -12   8  -1 3.20533 4.58689   7
 -12   8  -1 -4.1643 6.40714   3
 -13  -8  -1 3.61991 7.19049   2
 -13   8  -1 0.60957 7.51210   2
 -13   8  -1 5.65104 7.84609   3
  13   8   1 20.8374 6.07898   4
 -13  -9   1 31.5861 9.34236   2
 -13  -9   1 25.8254 8.47061   6
 -13   9   1 37.6609 8.51482   7
 -13   9   1 42.8562 10.9354   2
 -13   9   1 25.6971 9.70411   3
 -13   9   1 30.3526 7.43910   8
 -12  -9   1 4.81526 8.91223   6
 -12  -9   1 2.84220 4.60744   7
 -12  -9   1 4.43982 5.52001   2
 -12   9   1 -4.3636 4.91409   2
 -12   9   1 -2.1688 4.79132   7
 -11  -9   1 32.0551 6.12478   7
 -11  -9   1 27.6304 7.92958   2
 -11  -9   1 28.6380 8.07509   6
 -11   9   1 44.7249 8.93390   7
 -11   9   1 47.1888 9.12056   3
 -11   9   1 29.5110 8.71672   2
 -10  -9   1 3.10321 3.45897   7
 -10  -9   1 2.73505 5.20000   2
 -10  -9   1 5.66437 4.97400   6
 -10  -9   1 -2.2551 4.87169   5
 -10   9   1 -1.3693 5.16322   2
 -10   9   1 7.39786 5.87592   7
 -10   9   1 3.47538 6.04361   3
  -9  -9   1 75.4944 9.97766   5
  -9  -9   1 55.4319 8.94647   6
  -9  -9   1 69.3581 10.1959   2
  -9  -9   1 75.0074 6.51385   7
   9   9  -1 61.0726 8.67676   8
  -9   9   1 81.0341 9.78940   7
  -9   9   1 71.4988 10.7314   3
  -9   9   1 73.7173 10.2208   2
  -8  -9   1 290.540 11.9940   7
  -8  -9   1 295.594 15.9553   5
  -8  -9   1 320.512 16.5798   2
  -8   9   1 315.536 15.1023   7
   8   9  -1 300.964 14.9389   8
  -8   9   1 300.423 15.3563   2
  -7  -9   1 361.793 16.3963   5
  -7  -9   1 326.286 15.8733   2
  -7  -9   1 335.206 16.0649   6
  -7  -9   1 352.170 12.7466   7
  -7   9   1 364.041 16.9283   3
  -7   9   1 347.590 15.3431   7
   7   9  -1 352.527 15.2849   8
  -7   9   1 344.575 15.1562   2
  -7   9   1 353.248 13.1567   8
  -6  -9   1 199.940 11.1740   5
  -6  -9   1 198.246 11.1064   2
  -6  -9   1 193.661 8.74537   7
  -6   9   1 190.048 9.06019   8
  -6   9   1 181.828 11.3634   3
   6   9  -1 184.071 6.50235   4
   6   9  -1 206.336 10.7986   8
  -6   9   1 181.724 10.0566   2
  -6   9   1 188.941 10.7880   7
  -5  -9   1 1007.56 27.8842   2
  -5  -9   1 1012.66 28.1109   5
  -5  -9   1 1042.31 25.1122   7
  -5   9   1 999.424 27.3561   7
  -5   9   1 1003.19 28.4082   3
  -5   9   1 1033.08 24.7282   8
   5   9  -1 987.366 21.0396   4
  -5   9   1 1000.11 26.0635   2
   5   9  -1 1015.74 27.2864   8
  -4  -9   1 112.326 7.14464   2
  -4  -9   1 102.407 7.02797   5
  -4   9   1 108.620 6.97339   7
  -4   9   1 99.0398 6.42663   8
  -4   9   1 98.5145 7.10701   3
   4   9  -1 98.9059 6.71225   8
  -4   9   1 106.673 6.04468   2
  -3  -9   1 147.613 7.59062   2
  -3  -9   1 144.278 7.82734   5
   3   9  -1 151.037 7.77550   8
  -3   9   1 148.804 7.70739   7
  -3   9   1 143.335 7.97959   3
   3   9  -1 152.404 6.98735   2
  -3   9   1 141.264 5.94792   2
  -3   9   1 152.348 6.67796   8
  -2  -9   1 62.8361 4.84165   2
  -2  -9   1 74.7246 5.50413   5
  -2  -9   1 67.4723 4.28253   9
   2   9  -1 59.2207 5.19917   3
   2   9  -1 78.1604 4.94005   2
  -2   9   1 70.4325 4.61606   8
  -2   9   1 70.4375 8.03545   3
   2   9  -1 60.6505 4.90127   8
  -1  -9   1 312.806 11.3036   5
  -1  -9   1 315.039 9.30187   9
   1  -9  -1 320.080 9.27567   4
  -1  -9   1 324.166 8.24071   4
  -1  -9   1 335.000 10.7755   2
   1  -9  -1 311.060 8.70335   2
   1   9  -1 332.076 9.35823   9
  -1   9   1 318.717 11.6904   3
   1   9  -1 321.808 9.35524   2
   1   9  -1 311.165 11.4736   3
  -1   9   1 316.986 11.2813   8
  -1   9   1 306.407 10.5370   7
   1   9  -1 315.976 11.0862   8
   0  -9   1 538.460 12.8829   9
   0  -9   1 547.821 14.8910   2
   0  -9  -1 531.749 12.3854   4
   0   9  -1 518.938 15.0827   8
   0   9   1 541.212 15.8698   3
   0   9  -1 540.528 16.1853   3
   0   9   1 522.079 14.8540   8
   0   9  -1 525.963 12.7700   9
  -1  -9  -1 37.8737 3.78239   5
  -1  -9  -1 46.2932 3.21278   2
  -1  -9  -1 40.2201 2.83594   9
  -1  -9  -1 43.9824 3.25062   7
   1  -9   1 46.4411 4.21929   2
  -1   9  -1 43.8661 3.97359   2
  -1   9  -1 37.1730 4.26998   8
   1   9   1 48.4579 4.72953   3
   1   9   1 43.2727 4.28356   8
  -1   9  -1 38.4581 3.21500   9
  -2  -9  -1 176.284 6.34642   7
  -2  -9  -1 186.333 7.91023   5
  -2  -9  -1 180.535 7.05122   2
   2   9   1 172.822 8.28293   8
  -2   9  -1 186.705 9.10089   2
   2   9   1 187.688 8.63687   3
  -2   9  -1 186.406 8.44514   7
  -2   9  -1 181.612 8.26225   8
  -2   9  -1 178.173 8.86333   3
  -2   9  -1 177.606 6.50936   9
  -3  -9  -1 58.5953 4.58206   2
  -3  -9  -1 61.9082 4.92559   5
  -3   9  -1 56.3052 5.12165   7
   3   9   1 60.4424 5.31012   8
  -3   9  -1 62.3889 5.40753   8
   3   9   1 60.9889 3.73235   2
  -3   9  -1 61.3046 5.89182   3
  -4  -9  -1 13.4183 2.28687   7
  -4  -9  -1 20.9685 4.37271   6
  -4  -9  -1 14.5683 3.60206   5
  -4   9  -1 14.1160 3.60722   2
   4   9   1 16.0868 3.62579   8
  -4   9  -1 13.4990 3.65145   8
  -4   9  -1 14.2712 4.09031   3
   4   9   1 15.7505 3.01211   2
  -4   9  -1 13.5792 3.75370   7
  -5  -9  -1 762.157 23.6907   6
  -5  -9  -1 772.681 18.3196   7
  -5  -9  -1 774.179 22.9436   2
  -5  -9  -1 768.397 23.0710   5
  -5   9  -1 765.791 22.9284   7
  -5   9  -1 755.797 24.0861   3
   5   9   1 789.362 23.7476   8
   5   9   1 778.400 16.8729   4
  -5   9  -1 772.651 23.4523   2
   5   9   1 745.776 16.7346   4
  -6  -9  -1 105.917 8.48924   5
  -6  -9  -1 114.221 8.59998   2
  -6  -9  -1 104.881 5.31656   7
  -6  -9  -1 105.515 8.80138   6
   6   9   1 101.063 8.49713   8
  -6   9  -1 120.902 9.91838   3
   6   9   1 114.509 5.07632   4
  -6   9  -1 114.969 9.21531   2
  -6   9  -1 123.108 8.78812   7
  -7  -9  -1 138.502 10.4659   5
  -7  -9  -1 134.559 7.04362   7
  -7  -9  -1 143.106 10.8312   2
  -7  -9  -1 143.091 10.8945   6
  -7   9  -1 147.317 11.7455   3
  -7   9  -1 143.511 11.1018   2
  -7   9  -1 150.604 10.3695   7
   7   9   1 154.325 10.7737   8
  -8  -9  -1 20.1564 6.20791   6
  -8  -9  -1 17.4782 5.73263   2
  -8  -9  -1 21.0667 3.20310   7
  -8  -9  -1 16.0636 5.67019   5
  -8   9  -1 10.6056 5.92665   2
  -8   9  -1 7.80916 5.84726   3
  -8   9  -1 24.7406 5.79484   7
  -9  -9  -1 238.898 16.0543   6
  -9  -9  -1 247.004 11.4863   7
  -9  -9  -1 239.858 16.0778   2
  -9   9  -1 265.477 14.8142   7
  -9   9  -1 232.979 16.2622   3
  -9   9  -1 263.504 16.4168   2
 -10  -9  -1 5.52856 4.48979   7
 -10  -9  -1 2.06297 5.61345   2
 -10  -9  -1 10.4823 5.60002   6
 -10   9  -1 9.45750 6.85242   3
 -10   9  -1 2.09388 5.83881   2
 -10   9  -1 3.32964 4.61142   7
 -11  -9  -1 2.06039 6.38534   2
 -11  -9  -1 6.04626 6.14925   6
 -11   9  -1 6.22547 5.05208   7
 -11   9  -1 2.66553 7.01295   3
 -11   9  -1 2.24981 7.12003   2
 -12  -9  -1 9.19393 10.2117   2
 -12   9  -1 -2.5123 4.34895   7
  12   9   1 7.68524 4.99046   4
 -12   9  -1 -9.2628 5.66830   2
 -12   9  -1 -7.3548 7.76582   3
 -13 -10   1 46.0144 11.3253   6
 -13 -10   1 41.3760 11.0058   2
 -13  10   1 40.5501 8.86541   7
 -13  10   1 48.5780 8.29951   8
 -13  10   1 53.1747 11.3260   3
 -13  10   1 44.8269 10.9742   2
 -12 -10   1 10.1533 7.16866   2
 -12 -10   1 19.6962 5.64896   7
 -12 -10   1 16.0818 7.42805   6
 -12  10   1 17.9385 5.99332   8
 -12  10   1 -3.3333 6.60567   2
 -12  10   1 17.7959 8.62888   3
 -12  10   1 10.1272 6.16904   7
 -11 -10   1 148.709 10.0461   7
 -11 -10   1 147.172 14.3888   5
 -11 -10   1 145.516 14.4225   6
 -11 -10   1 167.550 14.8206   2
 -11  10   1 144.102 11.0602   8
 -11  10   1 165.218 13.0373   7
 -11  10   1 141.480 14.4743   3
 -11  10   1 145.479 13.2185   2
 -10 -10   1 -3.0452 3.89982   6
 -10 -10   1 -1.6326 4.81038   5
 -10 -10   1 -0.1616 3.10665   7
 -10 -10   1 -0.2515 5.31169   2
 -10  10   1 10.0649 6.17972   2
 -10  10   1 -5.3556 3.63715   8
 -10  10   1 -4.5597 4.56363   7
 -10  10   1 1.55903 5.97452   3
  -9 -10   1 50.9259 9.14224   6
  -9 -10   1 54.3245 6.23786   7
  -9 -10   1 46.8537 8.18907   5
  -9 -10   1 46.6346 8.66455   2
  -9  10   1 48.5435 6.54376   8
   9  10  -1 53.4008 8.35644   8
  -9  10   1 60.1466 9.16492   2
  -9  10   1 37.9837 7.56949   7
  -9  10   1 42.1034 9.20897   3
  -8 -10   1 10.5210 5.01479   5
  -8 -10   1 4.78740 4.00760   6
  -8 -10   1 8.02437 4.59616   2
  -8 -10   1 13.1825 3.59197   7
   8  10  -1 15.9011 5.14200   8
  -8  10   1 16.5955 4.50816   8
  -8  10   1 2.67317 5.11426   3
  -8  10   1 12.1512 5.57311   2
  -7 -10   1 117.965 9.80750   5
  -7 -10   1 121.616 9.97729   2
  -7 -10   1 113.363 9.70435   6
  -7 -10   1 107.486 7.13028   7
   7  10  -1 113.272 9.11864   8
  -7  10   1 115.561 9.58563   7
   7  10  -1 106.716 5.16558   4
  -7  10   1 119.661 9.30491   2
  -7  10   1 119.683 10.7718   3
  -7  10   1 128.855 8.09734   8
  -6 -10   1 231.606 12.3631   2
  -6 -10   1 225.977 12.1560   5
  -6 -10   1 240.539 10.0704   7
  -6  10   1 234.434 12.9329   3
  -6  10   1 226.072 11.2509   2
  -6  10   1 236.633 12.0246   7
  -6  10   1 242.216 10.3353   8
   6  10  -1 228.165 9.13106   4
   6  10  -1 243.825 12.1259   8
  -5 -10   1 370.727 14.9083   5
  -5 -10   1 375.686 14.8152   2
  -5 -10   1 336.764 13.6975   7
  -5  10   1 383.618 15.5679   3
   5  10  -1 376.284 14.5574   8
  -5  10   1 357.439 14.3277   7
  -5  10   1 352.217 12.9520   2
  -4 -10   1 3.79505 2.66544   2
  -4 -10   1 2.85017 2.56412   5
  -4  10   1 1.66985 2.46968   8
  -4  10   1 4.94813 2.42868   2
  -4  10   1 4.74211 3.30159   3
   4  10  -1 3.65188 2.50403   8
  -4  10   1 4.18599 2.87890   7
  -3 -10   1 213.200 9.86140   5
  -3 -10   1 212.315 9.35868   2
  -3  10   1 207.263 8.25325   8
   3  10  -1 207.854 8.12475   2
  -3  10   1 189.564 9.22459   7
   3  10  -1 202.820 9.49512   8
  -3  10   1 216.025 7.22719   2
  -3  10   1 211.641 10.1895   3
  -2 -10   1 38.7792 4.17220   2
  -2 -10   1 49.9784 4.84305   5
   2  10  -1 41.0832 4.71551   3
  -2  10   1 42.9406 4.64770   7
   2  10  -1 44.6389 4.54831   8
   2  10  -1 40.4651 5.88100   2
  -2  10   1 46.6029 5.19513   3
  -2  10   1 40.0006 4.02740   8
   1 -10  -1 1588.45 33.8863   4
  -1 -10   1 1611.90 33.8950   9
  -1 -10   1 1594.15 39.0994   5
   1 -10  -1 1561.18 33.3531   2
  -1 -10   1 1645.81 32.5054   4
  -1 -10   1 1640.77 35.8978   2
  -1  10   1 1626.89 37.3727   3
  -1  10   1 1646.87 36.2440   7
   1  10  -1 1634.36 37.4246   3
   1  10  -1 1614.10 36.7273   8
   1  10  -1 1580.86 33.6857   2
   1  10  -1 1676.99 33.9128   9
  -1  10   1 1601.71 35.5959   8
   0 -10  -1 370.734 11.6609   5
   0 -10   1 361.106 11.7597   2
   0 -10   1 351.034 9.58488   9
   0 -10  -1 353.760 9.35974   2
   0 -10  -1 358.904 9.33939   4
   0 -10  -1 347.544 9.51322   2
   0  10   1 368.535 12.9914   3
   0  10  -1 357.308 9.58094   9
   0  10  -1 366.124 13.0576   3
   0  10   1 346.651 11.7584   8
   0  10  -1 358.212 12.2697   8
   1 -10   1 466.549 14.1407   2
  -1 -10  -1 457.005 11.9859   2
  -1 -10  -1 453.955 13.6662   5
  -1  10  -1 448.191 14.2598   8
  -1  10  -1 455.355 11.5521   9
  -1  10  -1 461.666 15.2824   3
  -1  10  -1 473.105 12.9364   2
   1  10   1 443.031 14.1780   8
   1  10   1 461.282 14.9148   3
  -2 -10  -1 12.4652 2.46451   2
   2 -10   1 11.6506 3.38781   2
  -2 -10  -1 9.95875 2.67379   5
  -2  10  -1 9.33654 3.02890   8
  -2  10  -1 10.3266 3.16070   7
   2  10   1 13.4725 3.32269   3
   2  10   1 13.4166 3.20442   8
  -2  10  -1 11.7946 3.44580   3
  -2  10  -1 8.36787 2.09026   9
  -2  10  -1 12.5692 3.12593   2
  -3 -10  -1 577.557 16.4088   2
  -3 -10  -1 566.398 14.4755   7
  -3  10  -1 583.173 18.6568   3
  -3  10  -1 593.834 17.4609   2
   3  10   1 558.414 17.8797   8
  -3  10  -1 575.193 17.8552   7
   3  10   1 547.642 13.2920   2
  -3  10  -1 578.795 17.2382   8
  -4 -10  -1 27.0975 3.27284   7
  -4 -10  -1 29.7807 4.63887   5
  -4 -10  -1 23.2803 4.51209   6
  -4 -10  -1 25.6973 4.30605   2
   4  10   1 25.3460 4.59313   8
  -4  10  -1 27.7180 5.35395   3
  -4  10  -1 18.6883 4.13017   8
  -4  10  -1 31.5118 4.95010   2
  -4  10  -1 24.5740 4.62320   7
  -5 -10  -1 64.5388 6.39777   2
  -5 -10  -1 66.6572 4.29562   7
  -5 -10  -1 77.4698 6.73849   5
  -5 -10  -1 68.7853 6.99667   6
  -5  10  -1 78.1102 7.85226   3
  -5  10  -1 60.4801 6.63605   2
  -5  10  -1 93.7678 7.74866   7
   5  10   1 64.0600 6.85613   8
  -6 -10  -1 101.822 8.51419   5
  -6 -10  -1 105.454 5.39370   7
  -6 -10  -1 104.341 8.74188   6
  -6 -10  -1 95.9153 8.37986   2
  -6  10  -1 93.4410 8.10229   8
  -6  10  -1 111.908 9.84353   3
   6  10   1 109.163 4.58677   4
   6  10   1 109.948 5.34910   4
  -6  10  -1 98.1263 8.38977   7
  -6  10  -1 107.182 9.15183   2
   6  10   1 106.733 8.92845   8
  -7 -10  -1 165.097 11.5004   2
  -7 -10  -1 152.839 9.32136   7
  -7 -10  -1 167.370 11.7812   6
  -7 -10  -1 144.878 10.7196   5
  -7  10  -1 154.902 11.3964   2
  -7  10  -1 155.129 13.1678   3
   7  10   1 143.839 6.24661   4
  -7  10  -1 141.291 10.3998   7
   7  10   1 143.734 10.8376   8
  -8 -10  -1 5.15368 2.51779   7
  -8 -10  -1 5.95761 5.02807   2
  -8 -10  -1 4.53619 4.74275   6
   8  10   1 2.11472 4.42949   8
  -8  10  -1 6.19244 4.51834   7
   8  10   1 10.4768 2.89242   4
  -8  10  -1 12.8137 6.46788   3
  -8  10  -1 8.06581 5.82915   2
  -9 -10  -1 354.909 12.2377   7
  -9 -10  -1 369.637 19.5071   5
  -9 -10  -1 385.186 20.3247   2
  -9 -10  -1 380.842 20.1176   6
  -9  10  -1 388.792 20.4699   3
  -9  10  -1 370.375 17.8245   7
   9  10   1 371.069 12.6036   4
  -9  10  -1 357.957 19.4256   2
 -10 -10  -1 32.6633 8.94511   2
 -10 -10  -1 13.5209 6.60980   6
 -10  10  -1 16.1695 6.90296   2
 -10  10  -1 13.6157 7.79049   3
 -10  10  -1 20.9259 6.72935   7
  10  10   1 19.3280 4.20471   4
 -11 -10  -1 127.393 14.5613   6
 -11 -10  -1 120.286 13.6914   2
 -11  10  -1 144.143 15.3640   3
  11  10   1 123.442 8.94035   4
 -11  10  -1 142.005 11.8244   7
 -11  10  -1 135.511 14.1367   2
 -12 -10  -1 75.2410 12.7594   2
 -12  10  -1 77.1490 12.8129   2
 -12  10  -1 71.2431 10.1838   7
 -12  10  -1 87.3514 14.1813   3
  12  10   1 80.5496 9.70875   4
 -13 -11   1 -3.9474 6.02199   2
 -13 -11   1 3.59236 6.62919   6
 -13  11   1 -1.2110 5.99252   7
 -13  11   1 -5.5696 5.78987   8
 -13  11   1 11.3377 9.62691   3
 -13  11   1 7.46484 6.76345   2
 -12 -11   1 105.890 9.58756   7
 -12 -11   1 118.641 13.6394   6
 -12 -11   1 128.864 14.7654   2
 -12  11   1 124.135 16.2949   3
 -12  11   1 106.714 12.1607   2
 -12  11   1 91.7442 10.4507   8
 -12  11   1 104.572 12.8863   7
 -11 -11   1 10.1367 6.03401   2
 -11 -11   1 17.8080 7.56265   6
 -11 -11   1 6.34637 6.48595   5
 -11 -11   1 18.8942 5.28660   7
 -11  11   1 29.2384 8.10445   2
 -11  11   1 18.3557 6.04281   8
 -11  11   1 26.7793 7.55852   7
 -11  11   1 23.1405 8.96075   3
 -10 -11   1 191.363 15.4744   2
 -10 -11   1 192.270 15.1420   5
 -10 -11   1 186.028 14.8556   6
 -10 -11   1 185.833 10.3652   7
 -10  11   1 183.566 11.5969   8
 -10  11   1 184.163 13.8144   7
 -10  11   1 187.928 14.1026   2
  10  11  -1 172.085 13.5944   8
 -10  11   1 193.757 15.8392   3
  -9 -11   1 19.9933 4.35841   7
  -9 -11   1 24.4240 6.77824   6
  -9 -11   1 24.6404 7.18064   2
  -9 -11   1 13.1349 6.12875   5
  -9  11   1 15.8501 4.94439   8
  -9  11   1 25.3568 7.37611   3
  -9  11   1 25.1576 6.86396   7
  -9  11   1 12.6191 5.60946   2
   9  11  -1 14.9327 5.43139   8
  -8 -11   1 -1.9122 3.48668   6
  -8 -11   1 4.74210 2.85728   7
  -8 -11   1 -3.5757 3.31148   2
  -8 -11   1 1.48407 4.44865   5
  -8  11   1 3.45099 4.13660   7
  -8  11   1 -2.5144 2.99565   8
  -8  11   1 4.24753 4.37230   2
   8  11  -1 -2.0114 3.78239   8
  -8  11   1 5.69585 5.47255   3
  -7 -11   1 526.118 16.7154   7
  -7 -11   1 504.824 20.7357   6
  -7 -11   1 523.623 20.8223   5
  -7 -11   1 534.294 20.9578   2
  -7  11   1 537.367 19.2764   2
  -7  11   1 498.627 20.8381   3
  -7  11   1 519.066 20.0065   7
  -7  11   1 532.073 17.1932   8
   7  11  -1 512.097 19.9143   8
  -6 -11   1 329.412 12.1340   7
  -6 -11   1 323.143 14.8359   2
  -6 -11   1 328.060 14.9217   5
   6  11  -1 295.959 13.9106   8
  -6  11   1 314.735 12.1870   8
  -6  11   1 317.002 15.4955   3
  -6  11   1 318.127 13.1563   2
  -6  11   1 320.522 14.6183   7
  -5 -11   1 335.621 12.2748   7
  -5 -11   1 346.190 14.3947   2
  -5 -11   1 346.225 14.6080   5
  -5  11   1 332.271 12.0903   8
  -5  11   1 339.311 14.3747   7
  -5  11   1 310.928 12.0457   2
  -5  11   1 330.279 14.9811   3
   5  11  -1 361.501 14.5087   8
  -4 -11   1 429.954 17.2921   2
  -4 -11   1 446.953 16.3142   5
  -4  11   1 449.278 16.0374   7
  -4  11   1 448.410 13.1993   2
   4  11  -1 443.732 15.9101   8
  -4  11   1 441.032 16.6487   3
  -3 -11   1 5.92728 2.68922   5
  -3  11   1 -1.2386 2.46690   3
   3  11  -1 2.10634 1.66146   2
  -3  11   1 0.34788 2.22029   7
  -3  11   1 2.07612 2.34970   8
   3  11  -1 4.73500 2.27041   8
  -3  11   1 0.72022 1.68265   2
  -2 -11   1 207.084 9.67008   5
  -2 -11   1 201.127 9.01900   2
  -2  11   1 205.313 9.33730   7
   2  11  -1 207.316 10.0144   3
  -2  11   1 222.410 10.4244   3
  -2  11   1 206.272 9.56770   8
   2  11  -1 209.617 9.52805   8
  -1 -11   1 1146.04 26.9745   2
  -1 -11   1 1102.67 23.3088   4
  -1 -11   1 1091.55 24.6198   9
  -1 -11   1 1113.98 28.2028   5
  -1  11   1 1060.07 28.1319   3
   1  11  -1 1123.68 27.8416   8
  -1  11   1 1112.54 26.9645   7
   1  11  -1 1124.43 24.5772   9
   1  11  -1 1094.72 28.2733   3
   0 -11  -1 21.3092 2.77517   2
   0 -11  -1 22.4772 3.76443   5
   0 -11  -1 22.4290 2.87986   2
   0 -11  -1 23.3158 2.44446   4
   0 -11   1 27.3149 4.18784   2
   0  11   1 20.8589 3.74931   8
   0  11  -1 23.3019 4.54276   3
   0  11   1 21.5227 4.16342   3
   0  11  -1 24.8730 2.71954   9
   0  11  -1 23.6398 4.09273   8
  -1 -11  -1 12.0115 2.37057   2
  -1 -11  -1 15.8696 3.24942   5
   1 -11   1 12.3672 3.08954   2
  -1  11  -1 8.67043 2.87352   8
   1  11   1 8.16439 2.63484   8
  -1  11  -1 19.2167 3.11709   2
   1  11   1 9.21946 3.11051   3
  -1  11  -1 7.31520 3.50811   3
  -1  11  -1 12.4419 2.18428   9
   2 -11   1 4.05203 2.54006   2
  -2 -11  -1 4.87657 2.36733   5
  -2 -11  -1 1.20302 1.70469   2
  -2  11  -1 1.25918 2.50354   8
   2  11   1 4.26244 2.67330   3
  -2  11  -1 2.78146 2.97805   3
   2  11   1 2.67270 2.45690   8
  -2  11  -1 0.98912 2.35388   2
  -2  11  -1 4.18591 1.92538   9
  -3 -11  -1 122.314 7.24016   5
  -3 -11  -1 105.957 6.40661   2
  -3  11  -1 120.216 7.64960   7
  -3  11  -1 115.413 8.46433   3
  -3  11  -1 119.162 7.53044   8
   3  11   1 105.915 7.47455   8
  -3  11  -1 127.594 7.27081   2
  -3  11  -1 117.777 5.80503   9
  -4 -11  -1 133.671 8.08909   5
  -4 -11  -1 133.959 7.83876   2
  -4 -11  -1 134.987 8.70007   6
  -4  11  -1 120.519 8.23201   7
  -4  11  -1 121.508 8.07076   8
   4  11   1 120.366 8.40912   8
  -4  11  -1 118.858 9.05065   3
   4  11   1 116.690 5.79200   2
  -4  11  -1 133.194 8.24329   2
  -5 -11  -1 172.586 7.03465   7
  -5 -11  -1 168.859 9.71389   2
  -5 -11  -1 159.695 9.55772   5
  -5 -11  -1 176.436 10.6203   6
  -5  11  -1 171.220 10.4218   7
  -5  11  -1 165.361 10.0082   2
   5  11   1 164.122 7.89443   2
   5  11   1 179.275 10.7756   8
  -5  11  -1 178.308 11.4634   3
  -5  11  -1 176.734 9.82536   8
  -6 -11  -1 1.57575 2.85167   5
  -6 -11  -1 -5.8916 2.28312   2
  -6 -11  -1 3.20340 3.56897   6
  -6 -11  -1 -1.0437 1.74356   7
  -6  11  -1 2.44682 3.86207   8
  -6  11  -1 -4.6349 3.03866   7
  -6  11  -1 5.47398 3.88518   2
  -6  11  -1 6.81806 4.78496   3
   6  11   1 -0.3268 3.05149   8
  -7 -11  -1 2.05275 3.88045   5
  -7 -11  -1 0.01096 3.65861   2
  -7  11  -1 2.64697 4.00550   7
   7  11   1 -1.2758 1.76926   4
  -7  11  -1 5.32099 4.51452   8
   7  11   1 1.52821 4.19125   8
  -7  11  -1 7.13820 5.49190   3
  -7  11  -1 3.76900 4.39105   2
  -8 -11  -1 58.4069 9.10707   2
  -8 -11  -1 65.8793 9.50652   5
  -8 -11  -1 53.3605 4.87309   7
  -8 -11  -1 54.0686 8.82328   6
  -8  11  -1 79.2968 9.89118   7
  -8  11  -1 56.6394 7.84915   8
   8  11   1 49.0430 8.37827   8
  -8  11  -1 47.5661 9.17283   3
  -8  11  -1 57.5323 9.04333   2
  -9 -11  -1 57.1613 9.29418   5
  -9 -11  -1 60.3511 10.4822   2
  -9 -11  -1 51.9018 4.45898   7
  -9 -11  -1 77.5716 11.2964   6
  -9  11  -1 60.7285 9.03706   7
  -9  11  -1 49.7274 9.36746   2
  -9  11  -1 68.8929 10.9131   3
 -10 -11  -1 9.76265 6.24704   2
 -10 -11  -1 5.64339 3.82669   7
 -10 -11  -1 3.96199 5.52590   6
 -10  11  -1 0.45737 6.03148   3
 -10  11  -1 -9.8266 4.03839   7
 -10  11  -1 11.5934 6.36161   2
 -10  11  -1 10.5022 6.16471   8
 -11 -11  -1 30.3092 12.6401   6
 -11 -11  -1 34.5255 9.13157   2
 -11  11  -1 17.3243 7.69390   2
  11  11   1 20.1008 4.82020   4
 -11  11  -1 19.3930 7.19286   7
 -11  11  -1 22.9209 6.92024   8
 -12 -11  -1 5.83141 6.95783   2
 -12  11  -1 3.80817 6.58751   2
 -12  11  -1 -4.5787 5.33660   8
 -12  11  -1 6.20572 7.86362   3
 -13 -12   1 4.36098 6.71754   6
 -13 -12   1 -2.0265 6.53026   2
 -13  12   1 -6.5043 4.76462   7
 -13  12   1 -2.3057 6.43697   8
 -13  12   1 -9.4736 5.98399   2
 -13  12   1 -0.3552 7.94831   3
 -12 -12   1 -7.9691 4.85168   6
 -12  12   1 5.63544 6.22615   2
 -12  12   1 9.07439 5.63789   8
 -12  12   1 12.9815 7.70124   3
 -12  12   1 0.57868 7.20854   7
 -11 -12   1 -2.0325 3.79755   7
 -11 -12   1 -0.7138 5.91792   2
 -11 -12   1 -4.7715 5.29203   6
 -11 -12   1 -0.9456 5.64548   5
 -11  12   1 2.38575 5.28607   7
 -11  12   1 0.02217 5.22386   2
 -11  12   1 5.90440 6.96342   3
 -10 -12   1 30.4266 7.87043   6
 -10 -12   1 12.1076 6.24172   5
 -10 -12   1 10.2559 6.51840   2
 -10 -12   1 12.3076 4.29711   7
 -10  12   1 18.7751 6.58545   7
 -10  12   1 19.1671 5.59529   8
 -10  12   1 22.4246 8.09629   3
 -10  12   1 14.3659 6.68254   2
  10  12  -1 24.9616 6.89739   8
  -9 -12   1 9.25827 5.55118   6
  -9 -12   1 8.45172 5.38306   5
  -9 -12   1 3.13634 3.19570   7
  -9 -12   1 16.4718 6.32652   2
  -9  12   1 22.9712 5.41819   8
   9  12  -1 12.2698 5.35503   8
  -9  12   1 1.69276 5.85941   3
  -9  12   1 24.3679 7.39502   7
  -9  12   1 4.67131 4.89873   2
  -8 -12   1 18.3160 5.78783   5
  -8 -12   1 29.6291 4.51885   7
  -8 -12   1 18.0277 6.05661   2
  -8 -12   1 24.9746 6.37323   6
  -8  12   1 19.8645 7.11743   3
  -8  12   1 27.7234 5.36781   8
  -8  12   1 29.5022 6.31664   2
   8  12  -1 23.7938 6.01761   8
  -8  12   1 18.8947 6.00644   7
  -7 -12   1 11.0148 4.46759   5
  -7 -12   1 7.82073 3.20700   7
  -7 -12   1 16.3940 5.31375   2
  -7  12   1 6.88353 4.33014   2
  -7  12   1 4.40242 3.69382   8
  -7  12   1 15.5877 9.67302   7
   7  12  -1 10.0571 4.02958   8
  -7  12   1 4.47044 8.19011   3
  -6 -12   1 0.45854 2.28851   7
  -6 -12   1 -5.2263 2.25656   2
  -6 -12   1 -0.4426 3.04207   5
  -6  12   1 3.14569 3.11655   8
  -6  12   1 5.15493 4.58691   3
   6  12  -1 0.26415 2.98298   8
  -6  12   1 0.30021 2.96906   2
  -6  12   1 -1.6440 3.61466   7
  -5 -12   1 368.000 15.2519   2
  -5 -12   1 381.064 13.5025   7
  -5 -12   1 371.972 15.6378   5
  -5  12   1 366.783 13.0137   2
  -5  12   1 380.020 16.5854   3
  -5  12   1 368.805 15.4810   7
  -5  12   1 370.837 13.2264   8
   5  12  -1 375.246 15.5509   8
  -4 -12   1 253.725 11.9764   5
  -4 -12   1 235.794 12.5176   2
  -4  12   1 248.407 11.6499   7
  -4  12   1 244.842 10.0350   8
  -4  12   1 239.376 12.3578   3
  -4  12   1 225.466 8.78121   2
   4  12  -1 240.888 11.5680   8
  -3 -12   1 42.3297 4.84324   2
  -3 -12   1 44.8723 5.27153   5
   3  12  -1 51.5547 5.82165   3
  -3  12   1 49.1230 4.73930   8
   3  12  -1 50.6539 5.50016   8
  -3  12   1 52.9945 5.65126   7
  -3  12   1 50.6381 5.76863   3
  -3  12   1 50.3979 3.16883   2
   3  12  -1 45.3591 3.92621   2
  -2 -12   1 467.464 15.9586   5
  -2 -12   1 431.492 14.6947   2
   2  12  -1 466.815 16.2698   3
  -2  12   1 461.635 15.2498   7
  -2  12   1 471.091 14.6070   8
  -2  12   1 449.027 16.1965   3
   2  12  -1 466.539 13.2956   2
   2  12  -1 449.897 15.5753   8
  -1 -12   1 242.403 7.22000   4
  -1 -12   1 238.489 8.02328   9
  -1 -12   1 234.079 10.7417   5
   1 -12  -1 237.999 8.20605   2
  -1 -12   1 236.272 9.83879   2
  -1  12   1 244.711 10.0700   7
  -1  12   1 227.383 10.9825   3
  -1  12   1 244.129 9.87459   8
   1  12  -1 230.491 10.9326   3
   1  12  -1 225.965 10.2495   8
   0 -12  -1 1789.20 37.3007   4
   0 -12  -1 1856.24 41.1211   5
   0 -12  -1 1813.41 38.2682   2
   0 -12   1 1955.55 40.3171   9
   0 -12   1 1786.30 40.9897   2
   0  12  -1 1858.29 43.1791   3
   0  12  -1 1814.29 37.3483   9
   0  12   1 1869.95 43.0871   3
   0  12  -1 1855.34 42.1368   8
   0  12   1 1808.13 41.4518   8
  -1 -12  -1 129.449 5.41696   9
   1 -12   1 146.558 7.76654   2
  -1 -12  -1 140.027 7.43577   5
  -1 -12  -1 138.850 6.15536   2
  -1  12  -1 135.400 7.77933   8
  -1  12  -1 138.921 5.29917   9
  -1  12  -1 133.547 8.67390   3
   1  12   1 132.677 7.68576   8
   1  12   1 135.235 8.28372   3
  -2 -12  -1 479.395 15.2940   5
  -2 -12  -1 468.890 13.8201   2
   2 -12   1 488.876 15.8295   2
  -2  12  -1 451.796 12.1004   9
   2  12   1 459.354 15.9857   8
  -2  12  -1 454.062 13.8857   2
  -2  12  -1 472.271 17.0516   3
  -2  12  -1 466.439 15.5274   8
   2  12   1 453.520 16.1932   3
  -3 -12  -1 43.9090 5.46221   5
  -3 -12  -1 47.0997 4.67081   2
  -3  12  -1 45.0304 4.00657   9
  -3  12  -1 51.0781 6.34241   7
  -3  12  -1 46.3536 5.91735   8
  -3  12  -1 49.8855 6.85789   3
   3  12   1 45.2296 6.05008   8
  -3  12  -1 50.2759 5.67809   2
  -4 -12  -1 612.353 19.5198   5
  -4 -12  -1 601.561 18.8290   2
  -4  12  -1 599.910 21.1197   3
  -4  12  -1 620.159 19.1111   2
  -4  12  -1 619.388 20.2839   7
   4  12   1 580.300 14.4933   2
   4  12   1 607.435 20.5353   8
  -4  12  -1 607.436 19.3086   8
  -5 -12  -1 119.509 9.05237   6
  -5 -12  -1 123.798 8.56422   5
  -5 -12  -1 128.546 8.55501   2
  -5  12  -1 118.362 9.56391   3
  -5  12  -1 117.169 8.71546   2
   5  12   1 117.516 9.11174   8
   5  12   1 115.490 7.43789   2
  -5  12  -1 119.050 8.67257   8
  -5  12  -1 112.139 8.80655   7
  -6 -12  -1 193.270 11.2525   2
  -6 -12  -1 166.515 11.4316   6
  -6 -12  -1 198.098 11.7770   5
  -6  12  -1 191.993 11.7263   2
   6  12   1 179.803 11.8464   8
  -6  12  -1 192.593 11.7376   7
  -6  12  -1 179.610 12.7393   3
  -6  12  -1 193.333 11.3425   8
  -7 -12  -1 38.8534 4.58851   7
  -7 -12  -1 41.6169 7.12107   2
  -7 -12  -1 37.0627 7.10501   6
  -7 -12  -1 44.4433 7.25703   5
  -7  12  -1 37.4584 7.07786   7
  -7  12  -1 34.6929 7.38919   2
  -7  12  -1 32.7245 7.54300   3
   7  12   1 32.2003 6.56028   8
  -7  12  -1 37.6365 7.04442   8
  -8 -12  -1 0.90078 1.97596   7
  -8 -12  -1 12.2472 5.33991   5
  -8 -12  -1 2.84505 4.67787   2
  -8 -12  -1 7.47799 4.99128   6
  -8  12  -1 8.86469 5.08635   8
  -8  12  -1 13.5907 6.05647   2
   8  12   1 1.82555 4.48602   8
  -8  12  -1 4.15651 5.91707   3
  -8  12  -1 4.67337 5.07766   7
  -9 -12  -1 -3.4939 4.52908   6
  -9 -12  -1 2.70162 5.58038   2
  -9 -12  -1 11.5742 3.24035   7
  -9 -12  -1 6.57829 5.34479   5
  -9  12  -1 -6.6829 4.31925   7
  -9  12  -1 -0.0978 4.63130   8
  -9  12  -1 11.3004 6.84681   2
  -9  12  -1 8.69295 6.39130   3
 -10 -12  -1 73.8813 11.6398   6
 -10 -12  -1 71.9923 11.4985   2
 -10  12  -1 60.0793 10.4434   2
 -10  12  -1 86.5363 10.0754   7
 -10  12  -1 65.1595 11.5278   3
 -10  12  -1 68.1205 9.72505   8
 -11 -12  -1 4.71467 5.76613   2
 -11 -12  -1 -4.9160 4.87252   6
 -11  12  -1 -13.751 5.57929   2
 -11  12  -1 7.86284 7.94891   3
 -11  12  -1 -0.4574 5.72083   7
 -11  12  -1 -10.098 4.84485   8
 -12 -12  -1 54.8914 10.4885   2
 -12  12  -1 56.5697 9.92976   8
 -12  12  -1 52.5550 9.80313   7
 -12  12  -1 50.6981 11.9919   3
 -12  12  -1 47.6473 11.1713   2
 -12 -13   1 5.30237 6.10104   2
 -12 -13   1 -5.6641 5.03289   6
 -12  13   1 -0.9367 6.33643   2
 -12  13   1 6.13719 6.48664   7
 -12  13   1 -1.1938 5.15720   8
 -12  13   1 -16.327 6.13127   3
 -11 -13   1 247.829 18.0355   5
 -11 -13   1 262.350 19.1147   2
 -11 -13   1 220.553 11.8868   7
 -11  13   1 231.796 14.0305   8
 -11  13   1 263.022 16.8480   2
 -11  13   1 232.708 16.8234   7
 -10 -13   1 -1.9807 3.48027   7
 -10 -13   1 -1.8381 5.19515   6
 -10 -13   1 4.84517 6.00656   2
 -10 -13   1 4.29840 5.26126   5
 -10  13   1 4.66321 5.27466   7
 -10  13   1 4.09468 4.46818   8
 -10  13   1 -7.3092 5.35153   3
 -10  13   1 0.86410 5.63502   2
  10  13  -1 1.87197 4.50072   8
  -9 -13   1 4.65885 4.87891   5
  -9 -13   1 9.27421 6.06479   2
  -9 -13   1 9.94475 5.55064   6
  -9 -13   1 7.70673 3.63406   7
  -9  13   1 9.39250 6.49136   3
   9  13  -1 3.21065 4.86461   8
  -9  13   1 9.39101 4.65156   8
  -9  13   1 12.5820 5.87889   2
  -9  13   1 6.11927 5.50565   7
  -8 -13   1 19.3677 4.17132   7
  -8 -13   1 17.2524 5.93699   6
  -8 -13   1 20.6105 6.17752   2
  -8 -13   1 23.6152 6.63337   5
  -8  13   1 17.2767 5.81898   7
   8  13  -1 14.3470 5.38632   8
  -8  13   1 16.4128 5.91326   2
  -8  13   1 23.0676 5.07081   8
  -8  13   1 15.1004 6.90998   3
  -7 -13   1 3.52626 3.78434   5
  -7 -13   1 6.35863 3.04628   7
  -7 -13   1 6.23361 4.33322   2
  -7 -13   1 1.51347 3.60766   6
  -7  13   1 2.70446 3.41249   8
   7  13  -1 6.22358 3.92438   8
  -7  13   1 6.08023 4.32658   2
  -7  13   1 5.64376 4.45958   7
  -7  13   1 4.12665 5.74091   3
  -6 -13   1 115.874 9.32870   2
  -6 -13   1 104.700 7.21285   7
  -6 -13   1 91.4431 8.95234   5
  -6  13   1 103.502 9.71768   3
   6  13  -1 93.4704 8.68718   8
  -6  13   1 118.657 7.97833   2
  -6  13   1 108.909 7.88569   8
  -6  13   1 93.7071 8.77132   7
  -5 -13   1 183.659 10.5872   2
  -5 -13   1 170.008 10.7072   5
  -5  13   1 174.678 11.4812   3
  -5  13   1 177.098 10.7499   7
   5  13  -1 166.784 10.4845   8
  -5  13   1 167.306 8.84641   8
  -5  13   1 173.673 8.40824   2
  -4 -13   1 228.909 11.9582   5
  -4 -13   1 261.602 12.0194   2
   4  13  -1 245.646 12.1870   8
  -4  13   1 254.094 12.3218   7
  -4  13   1 248.095 7.00956   9
  -4  13   1 246.851 10.4811   8
   4  13  -1 254.556 9.75124   2
  -4  13   1 250.326 13.1753   3
  -4  13   1 249.445 12.6117   2
  -3 -13   1 90.3800 6.70032   2
  -3 -13   1 79.1515 6.96294   5
   3  13  -1 75.6997 7.16757   3
  -3  13   1 82.2123 6.05511   8
  -3  13   1 81.5134 7.78411   3
   3  13  -1 87.9307 6.04799   2
  -3  13   1 78.8758 7.03726   7
   3  13  -1 82.5398 6.92066   8
  -2 -13   1 155.681 9.13559   5
   2  13  -1 143.676 6.00908   2
  -2  13   1 164.903 8.27451   8
   2  13  -1 158.487 8.92895   8
  -2  13   1 161.334 9.87878   3
  -2  13   1 156.945 8.74030   7
   2  13  -1 166.847 9.65698   3
  -1 -13   1 131.335 5.79683   9
  -1 -13   1 137.332 8.54183   5
  -1 -13   1 126.404 5.09570   4
  -1 -13   1 129.880 7.52445   2
   1 -13  -1 129.288 6.25103   2
   1  13  -1 135.240 8.15369   8
   1  13  -1 136.921 8.78794   3
  -1  13   1 133.752 7.57647   8
  -1  13   1 125.191 8.66648   3
   0 -13  -1 187.909 9.02013   5
   0 -13  -1 174.511 6.19557   4
   0 -13  -1 174.847 7.26163   2
   0 -13   1 175.712 6.26877   9
   0 -13   1 168.127 8.60902   2
   0  13   1 171.111 8.86921   8
   0  13  -1 182.223 6.33914   9
   0  13  -1 177.365 10.0935   3
   0  13  -1 188.484 9.48480   8
   0  13   1 172.916 9.83737   3
  -1 -13  -1 150.607 6.69891   2
  -1 -13  -1 140.863 7.82962   5
   1 -13   1 139.726 8.54230   2
  -1 -13  -1 140.815 5.50421   9
   1  13   1 139.292 8.79061   3
  -1  13  -1 137.636 5.31527   9
   1  13   1 139.210 8.21672   8
  -1  13  -1 157.986 9.39209   3
  -1  13  -1 138.711 8.17867   8
  -2 -13  -1 37.2879 3.95025   2
   2 -13   1 42.2009 5.64729   2
  -2 -13  -1 47.4707 5.67587   5
   2  13   1 42.8798 6.30438   3
   2  13   1 43.3607 6.08543   8
  -2  13  -1 40.7846 4.40442   2
  -2  13  -1 44.5106 6.60324   3
  -2  13  -1 40.2181 3.42701   9
  -2  13  -1 40.5980 5.49865   8
   3 -13   1 134.286 8.65117   2
  -3 -13  -1 127.221 7.30693   2
  -3 -13  -1 142.337 8.33327   5
  -3  13  -1 134.377 8.62897   8
  -3  13  -1 123.986 9.50261   3
  -3  13  -1 132.632 7.75997   2
   3  13   1 155.922 9.44958   8
  -3  13  -1 152.593 9.35716   7
  -3  13  -1 139.877 6.25381   9
  -4 -13  -1 86.1683 7.28321   5
  -4 -13  -1 93.8257 6.97707   2
  -4  13  -1 91.0593 8.93156   3
  -4  13  -1 94.9557 7.30423   2
   4  13   1 77.3142 7.64119   8
  -4  13  -1 90.3694 7.84337   8
  -4  13  -1 92.2699 8.15814   7
  -4  13  -1 91.1069 6.10463   9
  -5 -13  -1 61.0003 4.77294   7
  -5 -13  -1 61.6425 6.80761   5
  -5 -13  -1 59.8044 6.38715   2
  -5 -13  -1 77.8514 7.77510   6
  -5  13  -1 72.9530 8.02279   7
  -5  13  -1 69.8068 7.62988   8
   5  13   1 62.8661 4.64833   2
  -5  13  -1 56.2813 7.91298   3
   5  13   1 60.7651 7.96255   8
  -5  13  -1 79.5959 7.54256   2
  -6 -13  -1 77.5451 8.59773   6
  -6 -13  -1 73.3058 7.56975   2
  -6 -13  -1 81.1417 8.30924   5
  -6 -13  -1 70.7065 5.04106   7
  -6  13  -1 79.8301 11.6870   7
  -6  13  -1 91.2383 8.49090   8
  -6  13  -1 70.3685 8.00607   2
   6  13   1 71.8363 12.2402   8
   6  13   1 73.1445 6.39618   2
  -7 -13  -1 16.2811 5.96394   6
  -7 -13  -1 18.5619 5.62484   2
  -7 -13  -1 18.8206 3.14759   7
  -7 -13  -1 22.8765 5.97469   5
  -7  13  -1 30.1044 6.44333   7
  -7  13  -1 28.8205 6.06423   8
   7  13   1 18.6175 5.81297   8
  -7  13  -1 25.3774 7.07059   3
  -7  13  -1 26.5432 6.35699   2
  -8 -13  -1 4.77754 4.70624   2
  -8 -13  -1 1.13823 4.51221   6
  -8 -13  -1 -1.7516 3.97707   5
  -8 -13  -1 7.09721 2.41338   7
  -8  13  -1 4.02997 6.06337   3
  -8  13  -1 -0.7294 4.92807   2
  -8  13  -1 5.82796 5.19087   8
   8  13   1 7.14956 5.39546   8
  -8  13  -1 1.20010 4.63917   7
  -9 -13  -1 32.0710 7.83515   5
  -9 -13  -1 36.0572 5.74322   7
  -9 -13  -1 47.0094 9.44843   2
  -9 -13  -1 36.0776 8.10773   6
  -9  13  -1 33.7875 8.49276   3
   9  13   1 47.0396 8.88371   8
  -9  13  -1 38.2249 7.63046   7
  -9  13  -1 42.9137 7.57958   8
  -9  13  -1 38.2181 8.62999   2
 -10 -13  -1 12.3053 6.76110   2
 -10 -13  -1 16.3107 7.10367   6
 -10  13  -1 29.6733 7.35280   8
 -10  13  -1 13.6567 6.77079   7
 -10  13  -1 17.4397 8.78140   3
 -10  13  -1 18.2566 7.74443   2
 -11 -13  -1 8.94950 6.46921   2
 -11 -13  -1 0.79813 5.89790   6
 -11  13  -1 18.0573 7.97910   2
 -11  13  -1 3.36239 6.29357   8
 -11  13  -1 12.4727 8.38068   3
 -11  13  -1 3.80158 6.08304   7
 -12 -13  -1 34.2132 9.91486   2
 -12 -13  -1 26.9710 9.49838   6
 -12  13  -1 16.0295 7.47451   7
 -12  13  -1 31.1155 7.93227   8
 -12  13  -1 32.7224 9.04870   2
 -12  13  -1 33.0980 10.9942   3
 -12 -14   1 8.85206 6.63995   6
 -12 -14   1 2.00000 6.73607   5
 -12 -14   1 11.4263 6.76062   2
 -12  14   1 4.17941 6.14210   7
 -12  14   1 -1.1750 6.45057   3
 -12  14   1 0.54010 5.24434   2
 -12  14   1 9.01388 5.46275   8
 -11 -14   1 24.0480 8.11534   5
 -11 -14   1 25.6895 7.77431   2
 -11 -14   1 25.7797 8.03820   6
 -11 -14   1 11.8153 4.98651   7
 -11  14   1 19.1805 6.09368   8
 -11  14   1 10.9229 7.12578   7
 -11  14   1 13.4322 6.65378   2
 -11  14   1 22.2619 8.77644   3
 -10 -14   1 4.22184 5.47840   6
 -10 -14   1 1.49881 3.92678   7
 -10 -14   1 -2.8072 4.89583   2
 -10 -14   1 2.37312 4.42796   5
  10  14  -1 -3.5135 3.77946   8
 -10  14   1 -4.3108 5.19326   7
 -10  14   1 -11.600 5.39989   3
 -10  14   1 5.23286 4.79950   8
 -10  14   1 0.90864 5.30919   2
  -9 -14   1 108.330 11.5834   6
  -9 -14   1 120.717 8.66973   7
  -9 -14   1 116.605 12.0084   5
  -9 -14   1 117.339 12.2551   2
   9  14  -1 121.174 11.9237   8
  -9  14   1 123.003 12.8843   3
  -9  14   1 109.637 11.1968   7
  -9  14   1 109.777 9.38992   8
  -9  14   1 108.865 10.6207   2
  -8 -14   1 7.56998 5.22470   2
  -8 -14   1 -4.4159 3.88906   5
  -8 -14   1 -5.4640 3.36897   6
  -8 -14   1 4.06361 3.14667   7
  -8  14   1 -2.2619 3.77508   8
  -8  14   1 -3.1061 5.33023   3
  -8  14   1 -2.9183 4.45461   7
   8  14  -1 2.90882 4.55509   8
  -8  14   1 2.85244 4.39655   2
  -7 -14   1 231.845 11.1299   7
  -7 -14   1 248.544 14.9429   6
  -7 -14   1 250.521 14.7871   2
   7  14  -1 268.092 14.8921   8
  -7  14   1 266.210 12.2972   8
  -7  14   1 258.305 16.1134   3
  -7  14   1 241.289 14.4381   7
  -7  14   1 265.022 12.7332   2
  -6 -14   1 33.9207 5.11624   7
  -6 -14   1 32.8897 6.48361   2
  -6 -14   1 28.3418 5.96102   5
  -6  14   1 35.1972 5.47838   8
   6  14  -1 22.4285 6.11838   8
  -6  14   1 35.1386 5.23908   2
  -5 -14   1 117.583 9.00157   2
  -5 -14   1 104.254 8.86075   5
  -5  14   1 112.367 7.57893   8
  -5  14   1 129.275 7.12496   2
   5  14  -1 121.006 9.50951   8
  -5  14   1 114.414 9.52899   7
  -5  14   1 104.579 10.1723   3
  -5  14   1 115.349 5.20651   9
  -4 -14   1 5.33951 3.03457   2
  -4 -14   1 4.17693 3.16236   5
  -4  14   1 8.71985 4.32723   3
  -4  14   1 1.82466 2.25498   2
   4  14  -1 1.74560 2.64317   8
  -4  14   1 1.62222 2.76292   8
   4  14  -1 3.20919 2.03153   2
  -4  14   1 -2.3484 3.24263   7
  -3 -14   1 723.751 22.5353   5
  -3 -14   1 709.005 23.8048   2
  -3  14   1 731.106 23.6408   3
  -3  14   1 689.673 21.9030   7
   3  14  -1 718.214 22.9528   3
   3  14  -1 703.323 22.4081   8
   3  14  -1 571.810 20.6434   2
  -3  14   1 731.009 20.6096   8
  -2 -14   1 152.532 8.59739   2
  -2 -14   1 149.059 9.28563   5
  -2  14   1 147.282 8.33066   8
  -2  14   1 149.517 9.97490   3
   2  14  -1 145.834 9.10027   8
   2  14  -1 152.451 9.74795   3
  -2  14   1 144.238 8.73498   7
  -1 -14   1 1152.80 30.6662   5
   1 -14  -1 1100.15 26.3616   2
  -1 -14   1 1131.13 24.4244   4
  -1 -14   1 1092.49 25.5077   9
   1  14  -1 1160.51 31.1644   3
  -1  14   1 1140.15 29.1506   8
   1  14  -1 1108.96 29.8899   8
  -1  14   1 1181.63 31.4908   3
   0 -14  -1 243.676 7.86980   4
   0 -14  -1 256.677 11.1200   5
   0 -14   1 243.408 11.6473   2
   0 -14  -1 253.503 9.22663   2
   0  14  -1 253.272 12.5385   3
   0  14  -1 253.048 11.5548   8
   0  14   1 252.033 11.2101   8
   0  14   1 252.436 12.3462   3
   0  14  -1 258.046 7.89525   9
  -1 -14  -1 505.912 13.0049   9
  -1 -14  -1 512.952 14.8563   2
   1 -14   1 514.898 16.9353   2
  -1 -14  -1 514.392 16.7773   5
  -1  14  -1 520.323 12.7113   9
  -1  14  -1 509.463 18.7710   3
   1  14   1 522.103 17.6437   8
  -1  14  -1 578.207 18.0829   8
   1  14   1 507.845 18.3035   3
  -2 -14  -1 40.3602 5.46806   5
   2 -14   1 41.5628 6.47925   2
  -2 -14  -1 34.8998 4.03697   2
  -2  14  -1 40.6955 6.78195   3
  -2  14  -1 28.7100 3.17426   9
   2  14   1 37.8924 6.13648   3
  -2  14  -1 33.2681 4.71603   2
  -2  14  -1 30.9166 5.14828   8
   2  14   1 32.2970 5.25033   8
   3 -14   1 161.305 9.79904   2
  -3 -14  -1 177.402 9.61543   5
  -3 -14  -1 154.755 8.33739   2
  -3  14  -1 150.021 10.8924   3
   3  14   1 164.503 10.1472   8
  -3  14  -1 166.313 9.67807   8
  -3  14  -1 145.116 6.57987   9
  -3  14  -1 155.096 8.24711   2
  -4 -14  -1 4.74707 3.08640   2
  -4 -14  -1 7.86544 3.53328   5
   4 -14   1 1.73849 3.32760   2
  -4  14  -1 7.01573 3.54815   2
  -4  14  -1 2.82630 3.64379   8
   4  14   1 3.98606 3.42001   8
  -4  14  -1 1.38418 4.32879   3
  -4  14  -1 6.12439 3.81845   7
  -5 -14  -1 -0.7533 2.89488   7
  -5 -14  -1 -2.3695 2.39751   2
  -5 -14  -1 -4.1517 2.56637   6
  -5 -14  -1 1.30464 3.04158   5
  -5  14  -1 -0.5887 3.51423   8
   5  14   1 1.32136 3.23683   8
  -5  14  -1 -4.1643 4.12281   3
  -5  14  -1 -3.8107 3.31156   7
  -5  14  -1 1.36162 2.65401   9
  -5  14  -1 -0.0373 3.25315   2
  -6 -14  -1 40.3962 6.69534   5
  -6 -14  -1 29.5484 4.19748   7
  -6 -14  -1 30.5308 6.04682   2
  -6 -14  -1 35.9624 8.06289   6
  -6  14  -1 42.3511 7.18680   2
   6  14   1 39.4411 7.09901   8
  -6  14  -1 29.7540 7.15176   3
  -6  14  -1 34.9219 6.56303   8
  -6  14  -1 42.3486 7.32798   7
  -7 -14  -1 97.0964 6.11340   7
  -7 -14  -1 111.061 11.4515   5
  -7 -14  -1 97.8069 9.90048   2
  -7 -14  -1 86.5250 9.89569   6
  -7  14  -1 96.0309 10.1713   7
  -7  14  -1 105.934 10.0234   2
  -7  14  -1 102.515 9.59105   8
  -7  14  -1 95.8613 11.4547   3
   7  14   1 89.0318 10.0444   8
  -8 -14  -1 3.82510 4.46833   5
  -8 -14  -1 -2.6985 4.19945   6
  -8 -14  -1 -0.8890 2.15980   7
  -8 -14  -1 -5.7030 6.92203   2
   8  14   1 -2.2771 3.99340   8
  -8  14  -1 1.42361 5.02350   2
  -8  14  -1 3.95445 6.07593   3
  -9 -14  -1 -3.6887 4.58805   5
  -9 -14  -1 -5.2806 5.28561   2
  -9 -14  -1 2.47226 4.98297   6
  -9  14  -1 15.0397 6.96405   3
  -9  14  -1 -1.3744 5.12553   2
   9  14   1 8.38036 5.92435   8
  -9  14  -1 3.73984 4.85493   8
  -9  14  -1 11.5470 6.13783   7
 -10 -14  -1 4.22323 5.47171   5
 -10 -14  -1 -2.6587 5.21546   2
 -10 -14  -1 1.45387 5.64557   6
 -10  14  -1 6.34174 5.50099   8
 -10  14  -1 0.85425 6.86799   3
 -10  14  -1 8.36792 6.40122   2
 -10  14  -1 -1.1555 5.07260   7
 -11 -14  -1 13.9847 7.59204   6
 -11 -14  -1 21.1974 8.18075   2
 -11  14  -1 16.9524 7.19415   7
 -11  14  -1 17.2190 7.77481   2
 -11  14  -1 20.8739 6.77536   8
 -11  14  -1 30.1047 9.26843   3
 -12 -15   1 35.5666 9.59660   5
 -12 -15   1 51.4870 11.2867   6
 -12 -15   1 48.0359 10.7684   2
 -12  15   1 45.0230 9.63893   7
 -12  15   1 19.5643 7.08889   8
 -12  15   1 41.8492 11.5249   3
 -12  15   1 12.7655 11.7274   2
 -11 -15   1 20.3273 7.63975   6
 -11 -15   1 20.4565 7.95848   2
 -11  15   1 8.12267 6.68718   7
  11  15  -1 3.84088 7.52920   8
 -11  15   1 11.3956 5.70269   8
 -11  15   1 2.09558 6.91406   3
 -11  15   1 14.6058 6.25795   2
 -10 -15   1 76.7365 12.0123   6
 -10 -15   1 58.0280 10.2466   5
 -10 -15   1 70.7903 11.4951   2
 -10 -15   1 60.9705 7.12765   7
 -10  15   1 75.6437 11.0649   7
  10  15  -1 62.0705 9.99086   8
 -10  15   1 82.2053 10.4603   2
 -10  15   1 82.5633 13.3969   3
  -9 -15   1 17.9471 7.07319   6
  -9 -15   1 21.3902 4.80018   7
  -9 -15   1 29.5032 7.86469   2
  -9 -15   1 13.2180 6.06993   5
  -9  15   1 20.2555 5.84231   8
  -9  15   1 33.9388 7.41732   2
  -9  15   1 29.3824 8.75546   3
   9  15  -1 23.7725 6.82169   8
  -9  15   1 18.9357 7.28829   7
  -8 -15   1 7.75389 3.52572   7
  -8 -15   1 3.92882 4.63536   5
  -8 -15   1 4.45403 8.75794   2
  -8 -15   1 5.42903 5.06755   6
  -8  15   1 -1.6528 4.53197   7
  -8  15   1 10.6567 7.22867   3
  -8  15   1 5.05223 4.49508   8
  -8  15   1 1.60047 4.48343   2
   8  15  -1 -2.6829 4.00912   8
  -7 -15   1 282.757 16.1812   6
  -7 -15   1 263.463 12.1104   7
  -7 -15   1 254.202 15.2088   5
  -7 -15   1 271.574 15.5578   2
  -7  15   1 251.071 16.1188   3
  -7  15   1 283.825 15.9017   7
  -7  15   1 260.268 12.5927   8
  -7  15   1 292.019 13.1228   2
   7  15  -1 295.436 15.8289   8
  -6 -15   1 62.7461 8.59998   5
  -6 -15   1 68.4726 8.07771   2
  -6 -15   1 66.1823 6.25983   7
  -6  15   1 81.4200 9.05326   7
   6  15  -1 66.4640 8.86872   8
  -6  15   1 80.3510 10.6027   3
  -6  15   1 63.3730 6.30894   2
  -6  15   1 67.5020 6.83200   8
  -5 -15   1 108.113 8.94118   5
  -5 -15   1 80.3913 7.90208   2
   5  15  -1 80.7038 8.39489   8
  -5  15   1 100.826 9.67686   3
   5  15  -1 74.3455 6.84413   2
  -5  15   1 83.8002 8.58642   7
  -5  15   1 80.9290 7.10005   8
  -5  15   1 90.3944 7.97914   2
  -4 -15   1 31.0425 5.97299   5
  -4 -15   1 44.6565 6.72575   2
  -4  15   1 38.9493 5.54173   8
   4  15  -1 44.4569 5.78875   2
  -4  15   1 34.5666 6.80763   3
   4  15  -1 33.9230 6.02678   8
  -4  15   1 36.1931 6.31990   7
  -3 -15   1 0.81363 2.56438   2
  -3 -15   1 4.00825 3.10784   5
  -3  15   1 -6.3406 3.16843   3
  -3  15   1 4.03629 2.89162   8
   3  15  -1 3.54974 1.72836   2
  -3  15   1 0.37259 3.15332   7
   3  15  -1 1.22636 2.91005   8
   3  15  -1 -4.0693 2.62126   3
   2 -15  -1 103.925 6.50868   2
  -2 -15   1 97.7932 7.27892   2
  -2 -15   1 96.9141 7.99149   5
  -2  15   1 105.443 8.19387   7
   2  15  -1 88.9991 7.70241   8
   2  15  -1 93.1910 8.41669   3
  -2  15   1 80.7760 6.68903   8
  -2  15   1 92.6920 8.78072   3
   1 -15  -1 38.2216 4.22310   2
  -1 -15   1 40.2636 6.19519   5
  -1 -15   1 38.8799 3.13893   4
  -1 -15   1 32.2501 3.51469   9
  -1 -15   1 41.3164 5.87365   2
   1  15  -1 41.7710 6.07073   8
   1  15  -1 33.2072 5.94543   3
  -1  15   1 31.7039 4.86250   8
  -1  15   1 37.2851 6.39788   3
   0 -15  -1 53.1066 4.70412   2
   0 -15   1 61.6029 6.21408   2
   0 -15  -1 58.1694 3.60182   4
   0 -15  -1 57.1662 6.04116   5
   0  15   1 65.2051 7.29337   3
   0  15  -1 59.4905 6.24255   8
   0  15  -1 74.1111 7.27688   3
   0  15   1 61.3349 6.05245   8
  -1 -15  -1 17.9160 4.12095   5
  -1 -15  -1 13.2921 3.23805   2
   1 -15   1 16.5406 4.56505   2
  -1 -15  -1 12.5968 2.21380   9
  -1  15  -1 10.4810 1.95523   9
  -1  15  -1 12.3323 3.94044   8
   1  15   1 13.9747 3.89728   8
   1  15   1 16.9267 4.49141   3
  -1  15  -1 13.3065 4.38404   3
   2 -15   1 280.472 12.4921   2
  -2 -15  -1 267.302 11.8926   5
  -2 -15  -1 272.720 10.7159   2
  -2  15  -1 280.495 14.1992   3
   2  15   1 270.512 13.3679   3
   2  15   1 261.249 12.7767   8
  -2  15  -1 259.621 7.93789   9
  -2  15  -1 263.115 12.3757   8
  -3 -15  -1 24.0893 4.57478   5
   3 -15   1 38.6143 6.23094   2
  -3  15  -1 31.5752 5.49682   8
  -3  15  -1 33.5221 4.55970   2
   3  15   1 26.1855 5.44241   8
  -3  15  -1 33.0949 6.64467   3
  -3  15  -1 28.9339 3.46087   9
  -4 -15  -1 4.68815 3.27127   5
   4 -15   1 9.05892 4.32321   2
  -4  15  -1 6.35365 4.23523   8
  -4  15  -1 4.67328 3.64450   2
  -4  15  -1 6.00914 4.85855   3
  -4  15  -1 8.70203 3.92216   9
   4  15   1 8.14139 3.81718   8
  -5 -15  -1 199.314 11.9231   5
  -5 -15  -1 206.463 9.18626   7
  -5 -15  -1 200.220 12.4205   6
  -5 -15  -1 215.763 11.6167   2
  -5  15  -1 212.921 12.1897   8
   5  15   1 199.379 12.5713   8
  -5  15  -1 215.376 13.1664   7
  -5  15  -1 218.571 11.4036   2
  -5  15  -1 212.725 14.3663   3
  -6 -15  -1 44.4124 7.81382   6
  -6 -15  -1 39.2572 6.68171   2
  -6 -15  -1 55.7654 7.91794   5
  -6 -15  -1 34.7783 4.37988   7
  -6  15  -1 41.9306 7.21889   8
   6  15   1 44.1766 7.61897   8
  -6  15  -1 42.8514 8.53962   3
  -6  15  -1 56.8564 8.41126   7
  -6  15  -1 37.8272 6.86208   2
  -7 -15  -1 145.048 12.1760   6
  -7 -15  -1 142.352 11.6959   2
  -7 -15  -1 162.935 12.3273   5
   7  15   1 133.384 11.8624   8
  -7  15  -1 144.493 13.4770   3
  -7  15  -1 141.568 12.0018   2
  -7  15  -1 178.495 12.7851   7
  -7  15  -1 140.844 10.9351   8
  -8 -15  -1 52.5655 10.2048   2
  -8 -15  -1 69.7313 10.1368   5
  -8 -15  -1 51.6005 5.90259   7
  -8 -15  -1 71.7569 10.6024   6
  -8  15  -1 51.6212 8.73385   2
  -8  15  -1 61.9409 8.81882   8
  -8  15  -1 53.1481 8.64791   7
   8  15   1 76.9058 10.6704   8
  -8  15  -1 43.1290 9.89891   3
  -9 -15  -1 194.697 15.5587   2
  -9 -15  -1 171.715 14.6513   6
  -9 -15  -1 174.929 14.2490   5
   9  15   1 205.092 15.8679   8
  -9  15  -1 167.405 14.1420   7
  -9  15  -1 176.440 13.7374   2
  -9  15  -1 182.007 13.1000   8
  -9  15  -1 196.702 16.1427   3
 -10 -15  -1 83.7373 12.2823   5
 -10 -15  -1 88.4433 12.4514   2
 -10  15  -1 73.2563 15.6092   3
 -10  15  -1 60.0912 9.05569   8
 -10  15  -1 81.7450 11.4453   2
 -10  15  -1 87.6127 12.0586   7
 -11 -15  -1 -2.5951 6.24874   6
 -11 -15  -1 3.86889 7.06525   2
 -11  15  -1 4.25997 7.30638   3
 -11  15  -1 0.97609 5.50841   8
 -11  15  -1 6.70554 6.82831   7
 -12 -16   1 1.20197 7.10850   6
 -12 -16   1 2.35748 5.53028   2
 -12  16   1 -0.5483 7.61418   3
 -11 -16   1 54.3977 10.8084   5
 -11 -16   1 44.4185 9.62667   6
 -11 -16   1 44.7151 9.79128   2
  11  16  -1 54.5074 9.77813   8
 -11  16   1 34.5899 7.09177   8
 -11  16   1 54.8972 9.87550   7
 -11  16   1 51.0287 9.05781   2
 -11  16   1 46.5569 10.8386   3
 -10 -16   1 13.6603 7.21082   6
 -10 -16   1 9.76258 5.51397   5
 -10 -16   1 -4.5742 5.39450   2
 -10 -16   1 5.11665 4.05351   7
 -10  16   1 19.1476 5.86882   8
  10  16  -1 4.43502 5.61940   8
 -10  16   1 -4.3109 4.95247   2
 -10  16   1 0.36917 5.35158   7
  -9 -16   1 75.9035 11.3530   2
  -9 -16   1 88.6161 12.4205   6
  -9 -16   1 60.4385 9.75387   5
  -9 -16   1 72.2111 7.24289   7
   9  16  -1 67.5484 10.5045   8
  -9  16   1 83.2036 9.53180   2
  -9  16   1 91.6228 11.7790   7
  -9  16   1 88.2040 9.00893   8
  -9  16   1 71.1702 11.7609   3
  -8 -16   1 134.558 12.1297   5
  -8 -16   1 119.763 11.9747   6
  -8 -16   1 131.882 9.13699   7
  -8 -16   1 129.418 11.9267   2
  -8  16   1 112.510 11.4444   7
  -8  16   1 136.387 13.4199   3
   8  16  -1 131.148 11.8295   8
  -8  16   1 139.271 9.84674   8
  -8  16   1 116.679 9.66929   2
  -7 -16   1 -1.7896 4.29863   2
  -7 -16   1 14.3095 5.41437   6
  -7 -16   1 8.53969 3.45674   7
  -7 -16   1 4.91775 4.56236   5
  -7  16   1 6.19235 4.12832   8
  -7  16   1 7.87686 6.11251   3
  -7  16   1 14.5014 6.22344   7
  -7  16   1 5.07289 3.79669   2
   7  16  -1 5.74159 4.58439   8
  -6 -16   1 336.841 16.5176   2
  -6 -16   1 304.324 13.3484   7
  -6  16   1 329.524 16.9255   7
   6  16  -1 317.338 16.4262   8
  -6  16   1 324.728 13.8310   8
  -6  16   1 320.301 10.1444   9
  -6  16   1 296.260 16.9422   3
  -6  16   1 310.319 12.0198   2
  -5 -16   1 3.16091 4.06303   5
  -5 -16   1 9.56096 4.09685   2
   5  16  -1 10.8762 3.23928   2
  -5  16   1 6.43847 4.69211   7
  -5  16   1 18.1564 4.55653   8
  -5  16   1 9.15247 5.76248   3
   5  16  -1 12.9145 4.50411   8
  -4 -16   1 99.7626 8.80553   5
  -4 -16   1 95.3941 8.34044   2
  -4  16   1 102.645 7.69070   8
  -4  16   1 103.804 10.2846   3
  -4  16   1 94.9057 8.94524   7
   4  16  -1 114.488 9.32720   8
   4  16  -1 99.1490 5.24164   2
  -3 -16   1 2.20725 2.93512   2
  -3 -16   1 3.58032 3.39977   5
   3  16  -1 12.9239 4.55349   3
  -3  16   1 2.25781 2.91310   8
  -3  16   1 8.70089 4.29505   7
   3  16  -1 9.07968 3.85121   8
  -3  16   1 6.68532 4.92069   3
  -2 -16   1 -4.4834 2.45813   5
   2 -16  -1 -2.0397 1.95484   2
  -2  16   1 0.91214 4.19091   3
   2  16  -1 1.27795 2.95805   8
  -2  16   1 -1.5213 2.46296   8
   2  16  -1 1.53397 3.84170   3
   1 -16  -1 503.042 15.0428   2
  -1 -16   1 452.664 12.0980   4
  -1 -16   1 475.986 18.1145   5
  -1 -16   1 446.883 17.5095   2
  -1 -16   1 461.764 12.2838   4
  -1  16   1 455.109 18.3885   3
   1  16  -1 469.110 17.6468   8
   1  16  -1 473.349 18.7326   3
  -1  16   1 462.276 16.8027   8
   0 -16  -1 451.913 16.6074   5
   0 -16   1 464.002 20.3414   2
   0 -16  -1 465.180 14.4618   2
   0 -16   1 432.242 17.4951   5
   0  16   1 461.132 16.9958   8
   0  16  -1 476.810 17.5618   8
   0  16  -1 448.376 18.4132   3
   0  16   1 440.319 17.9156   3
  -1 -16  -1 141.059 8.73861   5
  -1 -16  -1 134.905 7.36817   2
   1 -16   1 133.143 8.78399   2
   1  16   1 141.190 9.24451   8
  -1  16  -1 146.359 9.56214   8
  -1  16  -1 135.653 10.5311   3
  -1  16  -1 131.018 4.95354   9
   1  16   1 135.680 9.79434   3
   2 -16   1 -1.0872 2.77184   2
  -2 -16  -1 1.70745 2.12034   2
  -2 -16  -1 4.27515 3.01482   5
  -2  16  -1 1.11233 3.22266   8
  -2  16  -1 -1.7238 3.95035   3
   2  16   1 -0.6629 2.73892   8
   2  16   1 6.51617 3.99040   3
  -3 -16  -1 44.3864 5.81089   2
   3 -16   1 39.4549 6.49716   2
  -3 -16  -1 50.1690 6.74479   5
  -3  16  -1 39.8283 6.45672   8
  -3  16  -1 44.2733 4.93409   2
  -3  16  -1 42.1738 7.56325   3
  -3  16  -1 38.5551 3.63825   9
   3  16   1 34.4798 6.30001   8
  -4 -16  -1 64.8256 6.36175   2
   4 -16   1 68.1838 7.96433   2
  -4 -16  -1 65.0158 7.14539   5
  -4  16  -1 67.2318 7.63057   8
  -4  16  -1 64.3869 4.98830   9
  -4  16  -1 65.9447 6.35120   2
   5 -16   1 2.43955 4.43495   2
  -5 -16  -1 -0.0080 3.20979   6
  -5 -16  -1 2.42701 3.28078   2
  -5 -16  -1 1.07824 3.50548   5
  -5  16  -1 -5.8957 2.52495   9
  -5  16  -1 -2.6271 4.82403   3
  -5  16  -1 -2.8735 3.25034   2
  -5  16  -1 2.77054 4.26279   8
   5  16   1 4.15786 3.76425   8
  -6 -16  -1 1.54857 3.94168   6
  -6 -16  -1 5.54897 2.51677   7
  -6 -16  -1 2.82386 3.63366   2
  -6 -16  -1 5.10405 3.84394   5
  -6  16  -1 6.33419 5.00602   7
  -6  16  -1 -0.3263 4.19132   8
   6  16   1 2.20812 3.97020   8
  -6  16  -1 0.15098 3.00306   9
  -6  16  -1 4.12047 4.07917   2
  -6  16  -1 -6.7335 4.97386   3
  -7 -16  -1 51.0541 8.11147   2
  -7 -16  -1 51.0022 8.79654   6
  -7 -16  -1 42.6729 4.47705   7
  -7 -16  -1 46.1539 7.96372   5
  -7  16  -1 35.6325 8.60302   3
   7  16   1 46.5017 8.22179   8
  -7  16  -1 59.1976 9.16816   8
  -7  16  -1 44.8263 8.79643   7
  -8 -16  -1 16.4549 6.27461   6
  -8 -16  -1 28.7680 7.40517   2
  -8 -16  -1 30.1188 7.25291   5
  -8  16  -1 18.5999 6.62485   2
   8  16   1 24.2232 7.00873   8
  -8  16  -1 21.0679 7.69774   3
  -8  16  -1 25.8489 6.91349   8
  -8  16  -1 46.3565 8.91737   7
  -9 -16  -1 4.56456 5.45885   2
  -9 -16  -1 7.41534 4.96701   6
  -9 -16  -1 3.76281 5.04869   5
  -9  16  -1 -1.9038 6.52333   3
  -9  16  -1 -0.9748 5.17959   8
  -9  16  -1 0.96646 4.99493   2
   9  16   1 0.24637 4.41570   8
  -9  16  -1 0.37040 5.44448   7
 -10 -16  -1 -1.8389 4.82638   5
 -10 -16  -1 2.31805 5.89202   2
 -10 -16  -1 3.95810 5.22992   6
 -10  16  -1 -0.4871 5.42255   8
 -10  16  -1 0.32659 6.03848   2
 -10  16  -1 2.75799 7.06648   7
 -10  16  -1 -6.7934 5.93642   3
 -11 -16  -1 36.6009 9.89751   6
 -11  16  -1 27.1370 10.0393   2
 -11  16  -1 25.7807 10.0340   3
 -11  16  -1 39.2481 8.51654   8
 -11 -17   1 11.3600 6.73847   5
 -11 -17   1 9.74798 6.92082   6
 -11  17   1 0.81565 5.59671   2
 -11  17   1 3.47621 7.29418   3
  11  17  -1 13.0906 7.29268   8
 -11  17   1 3.00680 5.80459   7
 -11  17   1 15.8287 5.65760   8
 -10 -17   1 27.9937 7.86968   5
 -10 -17   1 20.9835 8.02326   6
 -10 -17   1 18.9539 5.07393   7
 -10 -17   1 40.3816 9.42506   2
 -10  17   1 25.9208 8.08836   7
 -10  17   1 24.9330 6.06795   8
 -10  17   1 21.7078 6.72591   2
 -10  17   1 27.1835 9.37605   3
  -9 -17   1 -4.2008 4.41446   6
  -9 -17   1 -2.7355 4.44473   5
  -9 -17   1 -1.6811 5.21570   2
  -9 -17   1 -1.6209 3.75628   7
  -9  17   1 -9.2192 4.38386   7
  -9  17   1 2.26343 6.92595   3
   9  17  -1 4.10955 4.87394   8
  -9  17   1 1.43874 4.70957   2
  -8 -17   1 68.4458 10.3869   2
  -8 -17   1 49.4380 9.20852   6
  -8 -17   1 55.7992 7.00483   7
  -8 -17   1 54.5217 9.49309   5
  -8  17   1 60.5021 9.44918   7
  -8  17   1 65.9544 7.84473   2
   8  17  -1 77.8913 10.6363   8
  -8  17   1 68.5811 7.85973   8
  -8  17   1 62.0540 10.3854   3
  -7 -17   1 1.52459 3.13072   7
  -7 -17   1 -3.3202 3.98837   2
  -7 -17   1 4.91285 4.57974   5
  -7 -17   1 4.56786 4.68810   6
  -7  17   1 1.74061 3.86665   8
  -7  17   1 6.15572 5.06703   7
  -7  17   1 -4.0573 5.22235   3
   7  17  -1 -0.3253 3.84798   8
  -7  17   1 2.94013 3.65434   2
  -7  17   1 7.52391 2.96657   9
  -6 -17   1 346.398 17.0530   2
  -6 -17   1 359.594 17.6459   5
  -6 -17   1 327.987 14.3294   7
  -6  17   1 309.345 18.1460   3
   6  17  -1 334.131 15.3918   2
  -6  17   1 332.621 11.5230   2
  -6  17   1 347.833 17.6102   7
  -6  17   1 339.712 14.4148   8
   6  17  -1 333.894 17.3293   8
  -5 -17   1 72.9538 9.19608   5
  -5 -17   1 68.0931 7.79793   2
  -5  17   1 59.2439 8.69962   7
  -5  17   1 66.9302 7.02799   8
   5  17  -1 56.2719 8.16897   8
  -5  17   1 58.4238 9.36549   3
   5  17  -1 59.5541 4.81401   2
  -4 -17   1 151.924 10.8050   5
  -4 -17   1 152.812 10.4226   2
  -4  17   1 165.796 12.6149   3
  -4  17   1 138.931 16.0741   7
   4  17  -1 143.644 10.7809   8
  -4  17   1 168.011 10.0224   8
  -3 -17   1 485.002 19.3707   5
  -3 -17   1 501.659 18.5255   2
  -3  17   1 572.652 21.8489   3
  -3  17   1 489.700 18.9410   7
   3  17  -1 486.054 20.0460   3
   3  17  -1 528.259 20.0196   8
  -3  17   1 498.098 17.9039   8
  -2 -17   1 262.847 13.6831   5
  -2 -17   1 278.845 12.9735   2
  -2  17   1 293.419 15.2066   3
   2  17  -1 289.950 14.1380   8
   2  17  -1 284.903 14.8743   3
  -2  17   1 276.511 12.8222   8
  -1 -17   1 236.772 7.89466   4
   1 -17  -1 263.775 10.7131   2
  -1 -17   1 247.832 13.2260   5
  -1 -17   1 240.888 8.06444   4
  -1 -17   1 264.419 12.2135   2
  -1  17   1 251.951 12.3513   8
   1  17  -1 234.679 13.5797   3
  -1  17   1 247.947 13.8944   3
   1  17  -1 241.726 12.5487   8
   0 -17   1 41.7470 6.36028   2
   0 -17  -1 39.8877 6.32531   5
   0 -17   1 48.3495 7.50921   5
   0 -17  -1 38.4339 5.24661   2
   0  17  -1 39.1812 6.52137   8
   0  17  -1 30.3057 6.73233   3
   0  17   1 44.0750 6.48823   8
   0  17   1 45.5739 7.58657   3
  -1 -17  -1 41.2796 4.83434   2
  -1 -17  -1 48.5460 6.51148   5
   1 -17   1 58.2634 7.41425   2
   1  17   1 53.6471 7.87983   3
  -1  17  -1 49.9728 8.04693   3
   1  17   1 44.3077 6.54161   8
  -1  17  -1 42.8265 6.55778   8
  -2 -17  -1 3.54313 2.59142   2
  -2 -17  -1 1.17306 2.77849   5
   2 -17   1 3.22525 3.58902   2
  -2  17  -1 -1.7357 3.34128   8
   2  17   1 0.47887 3.18749   8
   2  17   1 4.05867 3.78415   3
  -2  17  -1 0.57560 4.58622   3
   3 -17   1 117.484 9.26932   2
  -3 -17  -1 108.276 8.62862   5
  -3 -17  -1 121.478 8.00564   2
   3  17   1 106.570 10.8159   8
  -3  17  -1 96.5225 8.52071   8
   4 -17   1 66.7127 8.81931   2
  -4 -17  -1 54.1198 7.44926   5
  -4 -17  -1 50.7296 6.53678   2
  -4  17  -1 51.2153 5.81799   2
   4  17   1 52.6143 7.98482   8
  -4  17  -1 54.7813 9.04144   3
  -4  17  -1 62.4738 4.58642   9
  -4  17  -1 70.6305 8.47869   8
  -5 -17  -1 117.738 9.67423   5
   5 -17   1 107.187 10.4994   2
  -5 -17  -1 102.599 8.71189   2
  -5  17  -1 106.442 11.7466   3
  -5  17  -1 116.227 8.49745   2
  -5  17  -1 115.250 9.76471   8
  -5  17  -1 102.059 6.43147   9
   5  17   1 108.457 10.1946   8
  -6 -17  -1 0.43595 3.96517   2
  -6 -17  -1 2.25943 2.54801   7
  -6 -17  -1 2.87694 4.29663   6
   6 -17   1 0.93096 5.05273   2
   6  17   1 4.35290 4.56712   8
  -6  17  -1 -0.0626 3.15961   9
  -6  17  -1 -5.3074 5.45896   3
  -6  17  -1 7.39438 4.77359   2
  -7 -17  -1 0.90141 4.40080   6
  -7 -17  -1 8.96393 5.19212   2
  -7 -17  -1 0.89602 2.53080   7
   7 -17   1 2.58912 5.51047   2
  -7 -17  -1 0.82882 4.08849   5
  -7  17  -1 1.54656 3.59616   9
  -7  17  -1 5.37876 5.26484   7
  -7  17  -1 1.33708 5.61130   3
   7  17   1 -4.4045 3.80479   8
  -7  17  -1 3.02761 4.74396   8
  -8 -17  -1 89.1024 12.1122   6
  -8 -17  -1 72.5882 10.6410   5
   8 -17   1 77.7799 11.8762   2
  -8 -17  -1 91.9634 10.9838   2
  -8  17  -1 88.3361 10.0446   8
  -8  17  -1 82.2106 10.4089   2
   8  17   1 68.9407 10.3438   8
  -8  17  -1 99.0438 12.1072   7
  -8  17  -1 92.7219 8.87678   9
  -8  17  -1 65.9655 11.3023   3
  -9 -17  -1 21.8551 7.70181   2
  -9 -17  -1 20.7987 6.60195   5
   9 -17   1 12.3115 7.86576   2
  -9 -17  -1 18.2546 7.16823   6
  -9  17  -1 39.1685 8.43694   2
  -9  17  -1 29.9232 7.49496   7
  -9  17  -1 26.2335 7.12671   8
  -9  17  -1 43.6063 12.4661   3
   9  17   1 30.6574 8.91037   8
 -10 -17  -1 -2.4017 4.97472   5
 -10 -17  -1 0.25537 5.35755   6
 -10 -17  -1 3.27711 5.95190   2
 -10  17  -1 -4.9857 6.56382   3
 -10  17  -1 0.00506 4.99750   8
 -10  17  -1 -6.3427 4.64103   2
  11 -17   1 6.43392 7.28815   2
 -11 -17  -1 22.9152 7.68600   2
 -11 -17  -1 22.3358 9.27128   6
 -11  17  -1 10.8108 8.15527   3
 -11  17  -1 5.90522 6.88002   2
 -11  17  -1 13.3151 6.67500   8
 -11 -18   1 90.1916 13.7478   2
 -11 -18   1 44.3940 10.3233   5
 -11 -18   1 77.4069 13.0705   6
  11  18  -1 57.9767 10.5702   8
 -11  18   1 68.3317 9.18873   2
 -11  18   1 47.7538 8.18881   8
 -11  18   1 48.6957 12.6492   3
 -11  18   1 64.0976 11.0869   7
 -10 -18   1 18.6277 7.74562   6
 -10 -18   1 13.1037 6.52850   7
 -10 -18   1 -4.2520 6.43594   5
 -10 -18   1 19.8815 7.66762   2
 -10  18   1 15.2131 5.96080   2
 -10  18   1 2.40414 5.33259   8
  10  18  -1 27.7169 7.61537   8
 -10  18   1 16.5597 7.72171   3
 -10  18   1 23.3639 8.41098   7
  -9 -18   1 108.605 12.6716   6
  -9 -18   1 109.547 8.80933   7
  -9 -18   1 123.038 13.1323   2
  -9 -18   1 122.825 12.7186   5
  -9  18   1 122.621 12.4254   2
   9  18  -1 123.710 12.6925   8
  -9  18   1 141.146 14.8893   3
  -9  18   1 131.727 12.8642   7
  -8 -18   1 7.93208 5.76214   6
  -8 -18   1 3.66887 5.59838   2
  -8 -18   1 0.91787 3.61770   7
  -8 -18   1 4.26140 5.35101   5
  -8  18   1 12.7777 3.97554   9
   8  18  -1 0.91340 4.54631   8
  -8  18   1 -4.5551 4.53680   8
  -8  18   1 3.21009 5.31093   7
  -8  18   1 -4.7437 5.90755   3
  -8  18   1 1.23392 4.27597   2
  -7 -18   1 176.418 10.3918   7
  -7 -18   1 161.131 13.0172   5
  -7 -18   1 162.105 13.2673   2
  -7 -18   1 173.102 13.7622   6
  -7  18   1 185.843 11.1584   8
  -7  18   1 158.815 12.8244   7
  -7  18   1 156.824 14.5577   3
  -7  18   1 186.309 9.06743   2
   7  18  -1 178.899 13.5393   8
  -6 -18   1 79.5115 7.63104   7
  -6 -18   1 74.0437 9.72179   2
  -6 -18   1 82.5239 10.4260   5
  -6  18   1 68.6653 9.72949   7
  -6  18   1 93.8230 8.49141   8
  -6  18   1 64.1311 10.0010   3
   6  18  -1 65.6966 9.39390   8
  -5 -18   1 -6.4305 2.97214   5
  -5 -18   1 1.65570 3.29572   2
   5  18  -1 2.52886 3.89848   8
  -5  18   1 -6.8851 4.88617   3
  -5  18   1 -1.3949 3.97823   7
  -5  18   1 -2.2832 3.53171   8
  -4 -18   1 43.3291 7.02347   2
  -4 -18   1 31.5077 6.52956   5
   4 -18  -1 34.3459 5.91776   2
  -4  18   1 31.6562 8.19173   3
  -4  18   1 29.6132 5.69451   8
   4  18  -1 29.6882 6.37694   8
  -4  18   1 21.0714 6.01823   7
   3 -18  -1 124.115 8.57847   2
  -3 -18   1 108.269 9.44818   5
  -3 -18   1 106.034 8.64282   2
  -3  18   1 126.552 9.22657   8
   3  18  -1 107.147 10.0188   3
   3  18  -1 109.493 9.34641   8
  -3  18   1 127.475 11.4284   3
   2 -18  -1 158.041 9.15452   2
  -2 -18   1 160.462 10.1476   2
  -2 -18   1 163.642 11.0942   5
  -2  18   1 177.342 10.6460   8
  -2  18   1 177.425 18.1664   3
   2  18  -1 150.440 13.7292   8
  -1 -18   1 41.5293 3.55221   4
   1 -18  -1 49.7958 7.11000   5
  -1 -18   1 40.7205 7.01183   5
  -1 -18   1 57.6611 6.69142   2
   1 -18  -1 48.7644 6.81337   2
   1  18  -1 43.6244 8.14007   3
  -1  18   1 41.1040 7.61253   3
   1  18  -1 52.5918 7.58873   8
  -1  18   1 55.9590 7.22324   8
   0 -18   1 0.35350 3.00723   4
   0 -18   1 -1.0686 2.86729   2
   0 -18   1 3.64098 3.90153   5
   0 -18  -1 -3.9048 1.87602   2
   0 -18  -1 0.07416 3.16954   5
   0  18  -1 0.79620 3.45297   8
   0  18   1 -0.4373 2.97746   8
   0  18  -1 2.02376 4.01633   3
   0  18   1 -1.8106 3.56250   3
  -1 -18  -1 50.8575 7.01111   5
   1 -18   1 50.6224 7.21292   2
  -1 -18  -1 36.0642 5.40010   2
  -1  18  -1 49.9069 7.12729   8
   1  18   1 42.9999 6.71742   8
   1  18   1 36.2585 7.29171   3
  -1  18  -1 47.6385 12.1651   3
  -2 -18  -1 -0.4681 2.28764   2
  -2 -18  -1 -0.0593 2.74595   5
   2 -18   1 -2.4499 3.27399   2
  -2  18  -1 -6.2504 3.74060   3
  -2  18  -1 0.43174 3.34313   8
   2  18   1 1.02687 3.81849   8
  -3 -18  -1 69.4007 8.48380   5
   3 -18   1 62.5535 8.11466   2
   3  18   1 55.3628 8.06462   8
  -3  18  -1 72.3948 9.78677   3
  -3  18  -1 69.0744 8.45719   8
  -4 -18  -1 -6.2227 2.50745   5
   4 -18   1 -3.2659 3.35598   2
  -4 -18  -1 2.65482 2.76466   2
  -4  18  -1 3.79364 4.01578   8
  -4  18  -1 -2.8115 4.93285   3
  -4  18  -1 6.95781 3.20705   2
   4  18   1 5.50133 4.10564   8
  -5 -18  -1 85.0339 9.24352   6
  -5 -18  -1 87.8972 8.23369   2
  -5 -18  -1 93.1008 9.16140   5
  -5  18  -1 87.8630 7.73963   2
  -5  18  -1 83.1309 11.3732   3
   5  18   1 81.0500 9.33679   8
  -5  18  -1 106.929 16.4181   8
  -6 -18  -1 28.1715 6.27357   5
  -6 -18  -1 37.1789 4.72169   7
  -6 -18  -1 44.6124 8.30948   6
  -6 -18  -1 46.9032 7.74564   2
   6 -18   1 27.3570 7.54338   2
  -6  18  -1 45.7837 7.54658   8
  -6  18  -1 37.6572 4.93332   9
   6  18   1 37.4146 7.78865   8
  -6  18  -1 31.1755 8.44441   3
  -6  18  -1 39.9394 6.43248   2
  -7 -18  -1 5.44924 2.49740   7
   7 -18   1 -3.0379 5.60502   2
  -7 -18  -1 2.20976 4.75056   2
  -7 -18  -1 -5.3587 3.69080   6
  -7 -18  -1 5.01406 5.13608   5
  -7  18  -1 -5.9620 5.36323   3
  -7  18  -1 -5.4773 4.50732   8
   7  18   1 -5.1252 3.70601   8
  -7  18  -1 7.27457 3.79571   9
   8 -18   1 22.7433 7.50885   2
  -8 -18  -1 23.3272 7.24791   2
  -8 -18  -1 23.2635 7.54406   6
  -8 -18  -1 25.8074 7.06947   5
  -8  18  -1 18.4055 6.52933   2
  -8  18  -1 26.4188 8.85451   3
  -8  18  -1 18.8295 6.50891   8
  -8  18  -1 11.2934 4.92546   9
   8  18   1 23.3265 6.82589   8
  -9 -18  -1 91.4034 11.9588   5
  -9 -18  -1 98.3634 16.5832   6
   9 -18   1 119.475 13.6961   2
  -9 -18  -1 101.940 13.1514   2
  -9  18  -1 67.3329 9.58194   2
  -9  18  -1 126.737 14.2164   3
  -9  18  -1 91.6626 11.0552   8
   9  18   1 93.5363 12.6127   8
  -9  18  -1 73.1165 8.76344   9
 -10 -18  -1 -3.8999 5.70973   2
 -10 -18  -1 0.97829 6.51419   6
  10 -18   1 -4.2468 6.06518   2
 -10  18  -1 1.61112 7.54277   3
  10  18   1 3.55828 6.28964   8
 -10  18  -1 -4.1379 5.53514   8
 -10  18  -1 -0.8702 5.34914   2
 -10  18  -1 -4.4026 5.42576   9
 -10 -19   1 1.70966 5.99625   5
 -10 -19   1 8.35672 5.53372   6
 -10 -19   1 1.73718 5.93600   2
 -10  19   1 -1.5532 5.22421   8
 -10  19   1 -6.5845 5.98325   3
  10  19  -1 1.50007 4.78767   8
 -10  19   1 4.85899 6.69869   7
 -10  19   1 -0.3226 5.25971   2
  -9 -19   1 7.31685 4.15448   7
  -9 -19   1 3.94790 5.06505   5
  -9 -19   1 -0.9416 6.68175   6
  -9 -19   1 0.32612 5.71869   2
  -9  19   1 -2.7453 7.18720   3
  -9  19   1 5.18260 5.19170   8
  -9  19   1 -2.3835 5.45950   7
  -9  19   1 15.5833 7.14361   2
  -8 -19   1 19.5309 7.29644   2
  -8 -19   1 14.7212 4.27796   7
  -8 -19   1 4.65307 5.39648   5
  -8 -19   1 15.7059 6.60446   6
  -8  19   1 9.94088 5.15224   8
  -8  19   1 0.36468 5.26192   7
   8  19  -1 14.1286 6.68994   8
  -8  19   1 13.4898 8.39469   3
  -8  19   1 14.9582 4.50955   2
  -7 -19   1 27.5992 8.31510   2
  -7 -19   1 40.3332 8.49394   6
  -7 -19   1 37.9889 5.97400   7
  -7 -19   1 38.4753 8.17892   5
   7  19  -1 38.0512 7.63637   8
  -7  19   1 35.6133 8.10290   7
  -7  19   1 24.4936 8.09622   3
  -6 -19   1 9.11241 4.14616   7
  -6 -19   1 5.91547 4.62239   2
  -6 -19   1 22.5105 6.36044   5
   6  19  -1 1.25419 4.24603   8
  -6  19   1 10.4695 4.68607   8
  -6  19   1 5.19802 6.56101   3
  -6  19   1 12.2861 6.15034   7
   5 -19  -1 312.735 15.5150   2
  -5 -19   1 327.358 16.9696   5
  -5 -19   1 315.404 16.0996   2
  -5  19   1 299.754 16.9660   7
  -5  19   1 303.342 18.1795   3
   5  19  -1 304.633 16.8239   8
  -5  19   1 306.046 14.5542   8
  -4 -19   1 -0.7387 3.14920   2
   4 -19  -1 3.44764 3.37045   2
  -4  19   1 -7.4576 4.92536   3
  -4  19   1 -3.3271 3.32359   8
   4  19  -1 0.64083 3.51285   8
  -3 -19   1 289.128 15.2222   5
   3 -19  -1 321.461 13.9614   2
  -3 -19   1 324.394 14.8996   2
  -3  19   1 311.012 17.3711   3
   3  19  -1 285.385 16.0207   3
   3  19  -1 310.101 15.8771   8
  -3  19   1 294.670 14.0615   8
  -2 -19   1 5.65160 4.17740   5
  -2 -19   1 5.43875 3.66586   2
   2 -19  -1 5.55791 3.93949   2
   2  19  -1 -0.0826 3.17085   8
  -2  19   1 2.11950 3.51689   8
  -2  19   1 5.20383 5.38894   3
   2  19  -1 3.97410 4.39797   3
   1 -19  -1 176.879 11.5363   5
  -1 -19   1 173.970 6.75480   4
  -1 -19   1 182.565 10.9032   2
   1 -19  -1 180.987 9.61339   2
  -1 -19   1 189.431 12.4619   5
   1  19  -1 190.940 12.6440   3
   1  19  -1 187.878 11.9217   8
  -1  19   1 182.665 11.4338   8
  -1  19   1 183.176 13.0140   3
   0 -19   1 49.1728 7.36422   2
   0 -19   1 48.8024 4.94051   4
   0 -19  -1 51.9413 7.27322   5
   0 -19   1 55.4189 8.54023   5
   0  19  -1 58.8218 8.83638   3
   0  19   1 53.5341 7.55842   8
   0  19   1 42.3568 7.76666   3
  -1 -19  -1 20.7868 4.59708   2
   1 -19   1 20.4486 5.20136   2
  -1 -19  -1 15.0528 4.66271   5
   1  19   1 18.1558 5.63942   3
  -1  19  -1 15.3608 6.80699   8
  -1  19  -1 7.10419 5.50674   3
   2 -19   1 15.6847 4.97716   2
  -2 -19  -1 8.82461 3.96585   5
  -2 -19  -1 7.71958 3.39369   2
   2  19   1 12.1376 4.64040   8
   2  19   1 4.29718 4.58804   3
  -2  19  -1 17.7490 6.55623   3
  -3 -19  -1 31.2499 5.43438   2
  -3 -19  -1 39.6138 6.72305   5
   3 -19   1 32.4777 6.57376   2
   3  19   1 24.7213 6.44854   8
  -3  19  -1 41.7581 8.58624   3
  -4 -19  -1 99.0782 9.00793   5
  -4 -19  -1 97.4883 8.03503   2
   4 -19   1 105.794 10.1514   2
   4  19   1 98.8189 10.1385   8
  -4  19  -1 87.4358 9.42751   8
  -4  19  -1 97.9812 12.0456   3
  -5 -19  -1 9.74059 5.00515   6
  -5 -19  -1 7.63970 4.26706   2
   5 -19   1 13.9708 6.06475   2
  -5  19  -1 0.66184 5.72592   3
  -5  19  -1 9.11620 5.10381   8
   5  19   1 3.05179 4.23783   8
  -5  19  -1 9.34216 3.74885   2
   6 -19   1 16.8618 7.29215   2
  -6 -19  -1 20.3951 6.05789   2
  -6 -19  -1 8.85651 5.58088   6
  -6 -19  -1 16.6764 3.70534   7
  -6 -19  -1 27.2344 6.13566   5
  -6  19  -1 31.0164 8.81787   3
  -6  19  -1 17.6261 5.20125   2
   6  19   1 9.47841 4.97003   8
  -6  19  -1 24.5716 6.43386   8
  -7 -19  -1 32.0601 7.66331   5
  -7 -19  -1 35.1583 4.78484   7
   7 -19   1 33.4393 8.59438   2
  -7 -19  -1 27.9736 7.80634   2
  -7 -19  -1 31.3865 7.71860   6
  -7  19  -1 21.1781 4.57728   9
  -7  19  -1 50.0582 10.4761   3
   7  19   1 24.9710 6.82272   8
  -7  19  -1 35.8664 7.33182   8
   8 -19   1 60.4778 10.6622   2
  -8 -19  -1 72.7106 11.4050   6
  -8 -19  -1 72.9928 10.3567   5
  -8 -19  -1 78.5342 11.0102   2
   8  19   1 67.2633 11.8639   8
  -8  19  -1 69.3130 9.45858   8
  -8  19  -1 82.0264 8.64853   9
  -8  19  -1 73.5147 13.0214   3
  -8  19  -1 87.9341 10.1911   2
  -9 -19  -1 38.2547 8.70908   6
  -9 -19  -1 37.1547 8.56449   5
  -9 -19  -1 33.6160 8.47595   2
   9 -19   1 42.3866 9.98260   2
  -9  19  -1 26.3930 7.48050   2
  -9  19  -1 38.1363 7.23713   8
   9  19   1 36.6254 8.57782   8
  -9  19  -1 24.7263 6.54606   9
  -9  19  -1 21.3038 9.17702   3
  10 -19   1 19.3044 9.03154   2
 -10 -19  -1 10.0469 6.90326   6
 -10 -19  -1 19.5897 6.78902   5
 -10 -19  -1 14.0614 7.56319   2
 -10  19  -1 14.5112 9.38321   3
 -10  19  -1 13.6259 6.44314   8
 -10  19  -1 3.92409 6.09076   2
  10  19   1 13.9431 7.62322   8
 -10 -20   1 73.2752 11.8675   2
 -10 -20   1 59.0325 11.1144   5
 -10 -20   1 58.0759 10.8860   6
 -10  20   1 56.6444 12.6032   3
 -10  20   1 82.6730 12.5995   7
  10  20  -1 59.9274 10.5099   8
 -10  20   1 73.5976 8.81332   8
  -9 -20   1 10.5879 4.66698   7
  -9 -20   1 7.97096 6.29917   6
  -9 -20   1 3.68965 5.26436   5
  -9 -20   1 6.04435 5.90149   2
   9  20  -1 10.5340 6.71386   8
  -9  20   1 15.3471 5.59161   8
  -9  20   1 14.7929 7.20624   7
  -9  20   1 -2.3891 7.27538   3
  -8 -20   1 10.9486 4.31793   7
  -8 -20   1 2.75899 5.18895   6
  -8 -20   1 11.1176 6.07074   2
  -8 -20   1 8.34811 5.74380   5
  -8  20   1 3.73482 4.95282   8
  -8  20   1 8.28165 7.79119   3
   8  20  -1 -3.8363 4.89426   8
  -8  20   1 -2.9018 5.56686   7
  -7 -20   1 9.91971 5.50962   6
  -7 -20   1 17.0854 4.64280   7
  -7 -20   1 5.44958 5.26532   2
  -7 -20   1 4.38556 4.84447   5
  -7  20   1 11.5844 6.96151   7
   7  20  -1 2.53329 4.24529   8
  -7  20   1 16.2903 5.43288   8
  -7  20   1 10.7629 7.71700   3
  -6 -20   1 247.685 15.8533   5
  -6 -20   1 256.002 15.4462   2
   6 -20  -1 262.241 15.4302   2
  -6 -20   1 244.673 13.2300   7
  -6  20   1 241.441 15.7808   7
  -6  20   1 252.249 17.5137   3
  -6  20   1 238.646 13.7663   8
   6  20  -1 230.723 15.5567   8
  -5 -20   1 75.2084 10.0930   2
  -5 -20   1 76.9925 10.2473   5
   5 -20  -1 76.7879 9.51130   2
   5  20  -1 62.2677 9.40820   8
  -5  20   1 66.8416 10.8922   3
  -4 -20   1 19.5474 6.07481   5
   4 -20  -1 24.9366 5.68168   2
  -4 -20   1 21.7717 5.68902   2
   4  20  -1 16.5377 5.75990   8
  -4  20   1 28.1522 6.16440   8
  -4  20   1 18.8344 7.42312   3
  -3 -20   1 17.8298 4.60705   2
   3 -20  -1 7.75767 3.76285   2
  -3 -20   1 3.32241 3.70219   5
   3  20  -1 5.50522 4.57153   3
  -3  20   1 5.75649 4.00812   8
   3  20  -1 13.6601 4.63072   8
  -3  20   1 2.34209 5.68553   3
   2 -20  -1 138.826 8.89775   2
  -2 -20   1 118.948 9.13084   2
  -2 -20   1 123.131 12.3112   5
   2  20  -1 124.733 11.1207   3
  -2  20   1 117.621 11.5570   3
  -2  20   1 114.886 10.1162   8
   2  20  -1 121.557 10.4452   8
  -1 -20   1 10.3698 4.35707   2
   1 -20  -1 4.81794 3.23143   2
  -1 -20   1 12.7839 5.27089   5
  -1 -20   1 9.11675 2.15318   4
   1 -20  -1 6.30313 4.33501   5
   1  20  -1 11.1534 5.66833   3
  -1  20   1 8.23456 5.62094   3
   1  20  -1 9.84679 4.62598   8
   0 -20  -1 39.1925 5.50021   2
   0 -20  -1 48.4618 7.38070   5
   0 -20   1 42.8146 7.85628   5
   0 -20   1 40.2947 4.30789   4
   0 -20   1 41.9665 7.11111   2
   0  20  -1 33.3472 6.48062   8
   0  20   1 30.1947 6.85258   3
   0  20   1 35.0554 6.67878   8
   0  20  -1 40.0484 7.94701   3
  -1 -20  -1 -6.8222 2.51062   5
   1 -20   1 -0.4924 6.58651   5
   1 -20   1 3.96994 3.70218   2
  -1 -20  -1 5.18628 3.00713   2
  -1  20  -1 -0.4602 3.55170   8
   1  20   1 0.42075 3.29247   8
  -1  20  -1 0.61900 4.83988   3
   1  20   1 7.40972 4.83108   3
  -2 -20  -1 19.7876 5.29238   5
   2 -20   1 20.4171 5.33016   2
  -2  20  -1 22.6923 5.74066   8
   2  20   1 21.1133 6.23167   3
   2  20   1 27.5560 6.35629   8
  -2  20  -1 25.1031 7.11136   3
  -3 -20  -1 8.23905 4.19651   5
   3 -20   1 8.91462 5.16189   2
  -3 -20  -1 0.77397 3.53351   2
  -3  20  -1 7.93169 4.78122   8
  -3  20  -1 7.01042 6.09226   3
   3  20   1 5.79468 4.37429   8
  -4 -20  -1 74.1406 8.41410   5
  -4 -20  -1 74.2990 7.45376   2
   4 -20   1 90.4359 9.94820   2
  -4  20  -1 69.1140 9.25216   8
   4  20   1 73.9580 10.0294   8
  -4  20  -1 85.7811 11.6905   3
  -5 -20  -1 78.0338 10.0493   5
  -5 -20  -1 85.9679 8.78051   2
   5 -20   1 86.6924 14.5609   2
  -5 -20  -1 83.5694 10.5042   6
   5  20   1 75.4542 10.4470   8
  -5  20  -1 53.3953 10.3237   3
  -5  20  -1 86.9618 9.67827   8
  -6 -20  -1 9.77271 3.52736   7
  -6 -20  -1 18.4678 6.03806   5
   6 -20   1 5.44374 6.44517   2
  -6 -20  -1 26.8704 7.09939   6
  -6  20  -1 8.30722 6.82419   3
  -6  20  -1 5.23636 4.09010   2
  -6  20  -1 19.1778 6.56402   8
   6  20   1 19.0260 6.85655   8
   7 -20   1 12.9439 7.02566   2
  -7 -20  -1 -4.8569 2.65982   7
  -7 -20  -1 2.94494 5.12198   6
  -7 -20  -1 -1.5798 5.40261   2
  -7 -20  -1 3.21804 4.65271   5
  -7  20  -1 -4.2602 8.02090   2
  -7  20  -1 4.38040 5.08123   8
  -7  20  -1 -3.3677 3.63857   9
   7  20   1 2.42864 4.90368   8
  -7  20  -1 10.6969 7.63415   3
  -8 -20  -1 33.1703 8.90147   2
  -8 -20  -1 32.5994 7.43971   5
  -8 -20  -1 47.7752 9.53564   6
   8 -20   1 36.5039 8.92378   2
   8  20   1 38.1114 8.13083   8
  -8  20  -1 25.7708 6.31918   2
  -8  20  -1 31.9713 7.38663   8
  -8  20  -1 46.5424 11.1921   3
  -9 -20  -1 2.30244 5.40571   2
  -9 -20  -1 5.34470 5.22889   5
  -9 -20  -1 -2.0291 4.61946   6
   9 -20   1 12.8140 12.4559   2
   9  20   1 1.36435 5.67885   8
  -9  20  -1 3.07714 7.60498   3
  -9  20  -1 -7.6362 5.19822   2
  -9  20  -1 3.26950 5.22920   8
 -10 -21   1 56.8661 10.9906   6
 -10 -21   1 54.5504 11.2035   5
  10 -21  -1 47.2687 10.3648   2
 -10 -21   1 75.6414 14.3833   2
 -10  21   1 41.1143 10.0191   7
 -10  21   1 61.1747 8.39085   8
 -10  21   1 56.1504 12.5819   3
  10  21  -1 76.0099 12.0226   8
  -9 -21   1 10.0900 6.18852   6
  -9 -21   1 10.9579 6.45909   2
   9 -21  -1 18.2609 7.32387   2
  -9 -21   1 -2.4030 6.53975   5
  -9  21   1 8.37778 5.38445   8
  -9  21   1 1.07164 7.25927   3
  -9  21   1 3.88522 5.99895   7
   9  21  -1 8.16226 6.60773   8
  -8 -21   1 46.9533 9.17248   7
  -8 -21   1 50.6372 10.3555   6
   8 -21  -1 46.7049 9.26161   2
  -8 -21   1 62.8926 10.4359   5
  -8 -21   1 55.0746 9.66947   2
   8  21  -1 44.0824 9.23536   8
  -8  21   1 46.9724 8.94615   7
  -8  21   1 57.4517 8.03610   8
  -8  21   1 47.7621 11.2104   3
  -7 -21   1 86.2335 11.7909   6
   7 -21  -1 85.6402 11.4966   2
  -7 -21   1 79.3215 11.4535   2
  -7 -21   1 63.2783 10.3190   5
  -7  21   1 68.0467 11.6579   3
  -7  21   1 80.8555 8.72713   8
   7  21  -1 70.2652 10.6618   8
  -6 -21   1 5.98548 5.21518   5
   6 -21  -1 1.62198 5.56328   2
  -6 -21   1 12.1079 6.44687   2
  -6  21   1 14.1484 5.22854   8
  -6  21   1 21.4906 8.20396   3
   6  21  -1 14.4525 5.89573   8
  -5 -21   1 0.98291 3.89146   2
  -5 -21   1 0.06039 4.08110   5
   5 -21  -1 -5.3498 4.07765   2
   5  21  -1 9.22504 4.78427   8
  -5  21   1 8.50484 7.06440   3
  -5  21   1 8.71742 4.94648   8
  -4 -21   1 78.1709 10.5071   5
   4 -21  -1 52.4856 7.83645   2
  -4 -21   1 62.0299 8.85769   2
  -4  21   1 55.4973 7.93463   8
   4  21  -1 64.8878 9.43233   8
  -4  21   1 73.0943 10.8342   3
  -3 -21   1 -4.2560 3.14891   5
  -3 -21   1 -2.3054 2.62436   2
   3 -21  -1 -3.1618 3.10780   2
   3  21  -1 4.00692 4.11355   8
   3  21  -1 0.56847 4.04338   3
  -3  21   1 -2.4374 3.43793   8
  -3  21   1 -2.2930 5.01198   3
  -2 -21   1 31.4305 7.34330   5
   2 -21  -1 13.7263 4.68359   2
  -2 -21   1 19.5903 5.57089   2
   2  21  -1 21.7057 6.68738   3
  -2  21   1 20.5429 5.69482   8
  -2  21   1 25.6864 7.29282   3
   2  21  -1 27.9312 6.54774   8
  -1 -21   1 14.1297 5.32225   5
   1 -21  -1 2.85185 3.38587   2
   1 -21  -1 1.31460 3.87949   5
  -1 -21   1 6.53401 4.13242   2
  -1  21   1 4.78421 5.40040   3
   1  21  -1 7.90859 4.57471   8
   1  21  -1 1.03628 4.97834   3
  -1  21   1 6.47952 4.01736   8
   0 -21   1 66.9659 9.61825   5
   0 -21  -1 59.4754 8.30857   5
   0 -21   1 51.1290 7.93784   2
   0 -21   1 54.4761 4.68201   4
   0  21  -1 63.3584 8.85970   8
   0  21  -1 42.2091 8.57133   3
   0  21   1 63.4090 9.55510   3
   0  21   1 56.1967 8.19224   8
   1 -21   1 44.5489 5.01003   4
  -1 -21  -1 48.4156 7.66967   5
   1 -21   1 45.9850 8.40665   5
   1 -21   1 49.5767 7.77954   2
  -1  21  -1 39.0940 7.50558   8
  -1  21  -1 48.2513 9.11732   3
   1  21   1 34.2229 6.87781   8
   1  21   1 50.5639 8.68896   3
  -2 -21  -1 22.7567 4.55426   2
  -2 -21  -1 21.2270 5.30751   5
   2 -21   1 19.1089 5.88489   2
  -2  21  -1 17.3727 7.15220   3
   2  21   1 24.4205 6.61764   3
   2  21   1 19.6912 6.05822   8
  -2  21  -1 20.3647 5.75782   8
  -3 -21  -1 97.5797 8.04747   2
  -3 -21  -1 74.0562 8.20252   5
   3 -21   1 95.4558 9.96233   2
  -3  21  -1 78.2398 11.5546   3
  -3  21  -1 81.9613 9.99740   8
   3  21   1 84.9874 9.60141   8
  -4 -21  -1 17.0675 4.53511   2
  -4 -21  -1 12.3756 5.11900   5
   4 -21   1 17.4073 6.75408   2
  -4  21  -1 12.6104 5.83901   8
  -4  21  -1 14.6867 6.92672   3
   4  21   1 13.9866 5.75511   8
   5 -21   1 205.125 14.8174   2
  -5 -21  -1 198.997 13.8464   6
  -5 -21  -1 173.901 12.2469   2
  -5 -21  -1 164.184 12.6966   5
  -5  21  -1 182.202 12.9919   8
  -5  21  -1 160.066 15.0051   3
   5  21   1 188.979 14.3493   8
   6 -21   1 36.1284 8.37900   2
  -6 -21  -1 40.8135 7.98027   5
  -6 -21  -1 47.3813 8.54024   2
  -6 -21  -1 36.2672 7.94451   6
  -6 -21  -1 46.0143 6.16716   7
  -6  21  -1 32.3747 5.19261   2
  -6  21  -1 31.9700 9.35963   3
  -6  21  -1 42.0304 7.77795   8
   6  21   1 31.0449 8.03706   8
   7 -21   1 53.2347 9.88905   2
  -7 -21  -1 60.8291 9.97260   6
  -7 -21  -1 59.6720 9.45645   2
  -7 -21  -1 49.7911 5.96872   7
  -7 -21  -1 36.7860 7.77781   5
  -7  21  -1 51.9136 9.00850   8
  -7  21  -1 44.5943 6.15031   2
  -8 -21  -1 68.9208 11.0070   2
  -8 -21  -1 74.5391 10.5143   5
   8 -21   1 67.1458 11.6037   2
  -8  21  -1 82.0108 11.0702   8
  -8  21  -1 67.1513 8.62814   2
  -8  21  -1 76.7684 12.7716   3
   8  21   1 53.3166 10.6448   8
  -9 -21  -1 14.9311 6.68799   2
   9 -21   1 3.84388 6.77299   2
  -9 -21  -1 -0.3773 5.23092   6
   9  21   1 6.16286 6.58748   8
  -9  21  -1 30.6507 10.0944   3
  -9  21  -1 -0.3435 5.08759   2
  -9  21  -1 -2.5839 5.56145   8
   9 -22  -1 79.1141 11.1033   2
  -9 -22   1 69.4496 11.5227   5
  -9 -22   1 109.721 13.1172   2
  -9 -22   1 85.0726 12.6088   6
  -9  22   1 85.4436 13.5370   3
   9  22  -1 75.3526 11.9553   8
  -9  22   1 57.7781 8.39762   8
   8 -22  -1 55.8011 10.0909   2
  -8 -22   1 73.3313 8.39963   7
  -8 -22   1 82.6883 12.2738   6
  -8 -22   1 66.3477 10.8451   2
  -8 -22   1 63.9757 10.2483   5
  -8  22   1 93.8349 9.81649   8
  -8  22   1 89.1776 13.6140   3
   8  22  -1 71.3506 11.3513   8
  -7 -22   1 2.48905 4.63267   6
  -7 -22   1 1.01008 4.12519   5
  -7 -22   1 5.37197 4.26758   7
   7 -22  -1 9.33264 5.93329   2
  -7 -22   1 10.2441 5.90263   2
  -7  22   1 12.3185 13.3256   3
  -7  22   1 -5.6405 4.09546   8
  -6 -22   1 93.2700 9.24507   7
  -6 -22   1 62.6466 9.99891   5
   6 -22  -1 74.5569 12.1589   2
  -6 -22   1 85.6004 9.81505   2
  -6  22   1 73.4528 12.4817   3
  -6  22   1 77.4125 9.31084   8
   6  22  -1 85.2609 11.4182   8
   5 -22  -1 48.0190 8.13352   2
  -5 -22   1 67.5444 10.0453   2
  -5 -22   1 50.9646 9.03646   5
   5  22  -1 58.0954 9.13856   8
  -5  22   1 44.3626 9.82946   3
  -5  22   1 53.1004 8.04505   8
  -4 -22   1 4.55568 4.95731   2
  -4 -22   1 10.3377 5.37031   5
   4 -22  -1 6.72858 4.96324   2
  -4  22   1 11.7050 6.81430   3
   4  22  -1 10.4052 5.30114   8
   3 -22  -1 49.4728 7.27083   2
  -3 -22   1 58.3008 8.59482   2
  -3 -22   1 62.3497 9.63656   5
  -3  22   1 46.5900 9.08872   3
  -3  22   1 57.3960 8.30238   8
   3  22  -1 40.0672 7.99275   3
   3  22  -1 56.2821 9.23182   8
  -2 -22   1 35.9342 7.31658   5
   2 -22  -1 24.7003 6.44341   5
   2 -22  -1 36.0757 6.25267   2
  -2 -22   1 24.0238 5.94053   2
  -2  22   1 31.7338 8.15053   3
   2  22  -1 25.1407 7.08213   3
   2  22  -1 29.7929 6.93946   8
  -2  22   1 22.5513 5.78997   8
  -1 -22   1 45.6396 8.08695   5
  -1 -22   1 45.7785 7.69293   2
   1 -22  -1 54.3424 7.24447   2
   1  22  -1 48.0266 8.30186   8
  -1  22   1 54.1323 9.54127   3
   1  22  -1 49.0907 9.28034   3
  -1  22   1 60.5419 8.36638   8
   0 -22   1 87.9428 10.2637   5
   0 -22   1 79.3947 5.48950   4
   0 -22  -1 87.0791 7.48944   2
   0 -22   1 81.6080 8.58108   2
   0 -22  -1 82.0727 9.73061   5
   0 -22  -1 83.0145 4.94754   4
   0  22   1 90.1434 9.19690   8
   0  22  -1 79.7640 10.9095   3
   0  22  -1 92.9754 11.0379   8
   0  22   1 99.7907 12.3474   3
   1 -22   1 253.417 14.3954   2
  -1 -22  -1 249.146 15.3820   5
  -1 -22  -1 242.614 11.9755   2
   1 -22   1 248.438 15.7653   5
   1 -22   1 232.600 10.5578   4
   1  22   1 262.040 15.1262   8
  -1  22  -1 219.000 14.0397   8
   1  22   1 232.012 15.5770   3
  -1  22  -1 232.811 15.9767   3
   2 -22   1 0.93325 4.05573   2
  -2 -22  -1 -4.5672 2.77088   2
   2  22   1 2.38184 4.71811   3
   2  22   1 2.61289 4.15793   8
  -2  22  -1 -3.8785 5.08848   3
  -2  22  -1 5.54553 4.62822   8
  -3 -22  -1 37.2991 6.22449   2
  -3 -22  -1 26.8671 6.57250   5
   3 -22   1 17.6287 6.47367   2
  -3  22  -1 21.9817 7.87573   3
  -3  22  -1 29.4873 6.74206   8
   3  22   1 39.5640 7.80041   8
  -4 -22  -1 9.81779 4.40737   2
  -4 -22  -1 4.14730 4.40691   5
   4 -22   1 3.29379 6.03683   2
   4  22   1 4.64510 4.60489   8
  -4  22  -1 5.04589 5.20376   8
  -4  22  -1 -1.9228 5.76647   3
  -5 -22  -1 112.563 10.9142   5
  -5 -22  -1 121.680 11.7115   6
  -5 -22  -1 135.507 11.2533   2
   5 -22   1 120.466 12.4851   2
  -5  22  -1 126.098 14.0763   3
  -5  22  -1 129.240 11.2929   8
   5  22   1 123.484 12.1896   8
  -6 -22  -1 5.92307 4.89239   6
   6 -22   1 9.11652 6.50331   2
  -6 -22  -1 9.10233 5.28581   2
  -6 -22  -1 12.3223 4.30521   7
  -6 -22  -1 6.01666 4.83178   5
  -6  22  -1 4.22834 5.15427   8
   6  22   1 2.07887 4.92697   8
  -6  22  -1 10.9497 8.18189   3
  -7 -22  -1 1.20527 5.46141   2
   7 -22   1 -0.2913 5.22179   2
  -7 -22  -1 -0.6432 3.98313   5
  -7 -22  -1 -1.7760 3.89436   6
   7  22   1 7.71002 5.94290   8
  -7  22  -1 4.08563 5.54665   8
  -7  22  -1 -8.0053 6.07408   3
   8 -22   1 7.53522 6.37390   2
  -8 -22  -1 5.24594 6.24830   6
  -8 -22  -1 5.81494 4.81544   5
  -8  22  -1 -6.3718 4.91191   8
   8  22   1 -1.1116 4.97918   8
  -8  22  -1 9.28851 7.50331   2
  -8  22  -1 7.03247 7.95730   3
  -8 -23   1 10.9779 7.14518   5
   8 -23  -1 17.0612 7.49503   2
  -8 -23   1 38.7687 8.61310   6
  -8 -23   1 23.7999 5.97406   7
  -8 -23   1 20.2898 7.46606   2
   8  23  -1 26.6249 7.94058   8
  -8  23   1 21.0925 6.00036   8
  -8  23   1 33.5317 9.77376   3
  -7 -23   1 29.1592 8.53342   6
  -7 -23   1 25.2800 8.18802   2
  -7 -23   1 24.5894 6.07744   7
   7 -23  -1 33.2480 8.56291   2
  -7 -23   1 38.8329 8.39231   5
   7  23  -1 44.5682 9.06489   8
  -7  23   1 36.7963 6.81885   8
  -7  23   1 43.1339 10.3515   3
  -6 -23   1 4.29577 4.39503   5
  -6 -23   1 -2.3039 3.72087   7
   6 -23  -1 5.75237 5.34586   2
  -6 -23   1 -0.2595 4.10479   2
  -6  23   1 -1.0690 4.08246   8
  -5 -23   1 2.20942 3.81664   5
   5 -23  -1 -1.7050 4.51439   2
  -5 -23   1 -2.0532 4.87237   2
  -5  23   1 0.42925 4.31491   8
  -5  23   1 0.53935 7.00793   3
   5  23  -1 0.12711 3.65542   8
  -4 -23   1 0.62926 3.97903   5
  -4 -23   1 -2.6877 4.03814   2
   4 -23  -1 -5.7434 3.67674   2
  -4  23   1 -3.5468 3.66001   8
   4  23  -1 -3.0823 3.15164   8
  -4  23   1 -8.9582 4.92259   3
  -3 -23   1 73.9252 10.3272   2
   3 -23  -1 53.4479 8.00426   2
  -3 -23   1 84.3544 11.2287   5
  -3  23   1 60.3159 8.35385   8
   3  23  -1 66.0175 10.1652   3
  -3  23   1 66.6559 10.8518   3
   3  23  -1 74.2490 10.1835   8
   2 -23  -1 -1.8694 3.34264   2
  -2 -23   1 2.69394 3.66932   2
  -2 -23   1 2.93528 4.36801   5
   2 -23  -1 0.25343 4.34218   5
  -2  23   1 -6.0911 3.27865   8
  -2  23   1 -2.9451 5.23895   3
   2  23  -1 3.45809 4.16310   8
   2  23  -1 0.51123 4.45316   3
  -1 -23   1 93.7520 9.31839   2
  -1 -23   1 88.3008 9.97676   5
   1 -23  -1 86.7789 9.77670   5
   1 -23  -1 89.6292 7.99321   2
  -1  23   1 87.3601 11.4390   3
   1  23  -1 88.8363 11.8469   3
   1  23  -1 105.710 10.5268   8
  -1  23   1 101.221 10.1680   8
   0 -23   1 5.91630 2.69832   4
   0 -23  -1 8.56887 3.72820   2
   0 -23   1 6.68003 5.40605   5
   0 -23   1 11.3289 5.37210   2
   0 -23  -1 3.18813 4.11810   5
   0  23  -1 8.61409 5.62915   3
   0  23  -1 6.10771 4.54171   8
   0  23   1 3.42380 5.28294   3
   0  23   1 9.67467 4.84140   8
   1 -23   1 7.89241 5.71965   5
   1 -23   1 10.1328 3.27309   4
   1 -23   1 9.16550 5.01881   2
  -1 -23  -1 14.8107 5.38115   5
  -1 -23  -1 6.22104 3.32767   2
  -1  23  -1 -0.6737 4.75422   3
   1  23   1 4.48614 4.35474   8
  -1  23  -1 9.33738 5.18174   8
   1  23   1 10.6979 5.78478   3
  -2 -23  -1 5.03436 3.67425   2
   2 -23   1 7.46703 5.41562   5
   2 -23   1 11.3403 5.06622   2
  -2 -23  -1 18.7855 5.74293   5
   2  23   1 22.3099 6.71836   8
  -2  23  -1 21.1527 7.54510   3
   2  23   1 13.4382 5.81430   3
  -2  23  -1 8.65395 4.72423   8
  -3 -23  -1 42.8018 7.64126   5
   3 -23   1 26.4325 7.15916   2
  -3 -23  -1 29.7356 6.15773   2
  -3  23  -1 27.9331 8.40125   3
  -3  23  -1 33.0705 7.29044   8
  -4 -23  -1 11.2367 5.02279   5
   4 -23   1 7.36085 6.37427   2
  -4 -23  -1 14.1199 4.78945   2
  -4  23  -1 18.5895 7.92952   3
   4  23   1 13.9617 5.70077   8
  -4  23  -1 13.2427 5.71311   8
  -5 -23  -1 207.196 14.2157   5
  -5 -23  -1 195.462 14.3238   6
   5 -23   1 204.652 15.7332   2
  -5 -23  -1 184.369 13.1245   2
   5  23   1 215.218 15.8465   8
  -5  23  -1 225.490 17.5950   3
  -5  23  -1 182.098 13.4104   8
   6 -23   1 52.8526 10.1446   2
  -6 -23  -1 39.5949 7.51492   5
  -6 -23  -1 69.6289 10.5983   6
  -6 -23  -1 46.6358 6.68698   7
  -6  23  -1 34.0079 8.26345   8
   6  23   1 52.1642 9.90491   8
  -6  23  -1 63.3488 11.6179   3
  -7 -23  -1 23.6154 7.87495   2
  -7 -23  -1 16.1046 6.11405   5
   7 -23   1 21.7976 7.47730   2
   7  23   1 23.9443 7.35251   8
  -7  23  -1 17.4345 8.33477   3
  -7  23  -1 21.9539 7.14682   8
  -8 -23  -1 7.43671 5.01810   2
  -8 -23  -1 -1.6435 5.85189   6
  -8  23  -1 3.48911 8.18296   3
   8  23   1 6.87315 6.21552   8
  -8  23  -1 14.6058 6.09612   8
   8 -24  -1 1.84061 6.40935   2
  -8 -24   1 -4.9812 5.07495   2
  -8 -24   1 0.35388 5.18175   5
  -8 -24   1 -7.5064 3.87507   6
  -8  24   1 -1.5953 5.12998   8
  -8  24   1 10.6367 8.88685   3
   8  24  -1 -3.6411 5.44898   8
  -7 -24   1 71.9025 13.5096   5
   7 -24  -1 50.9000 8.99902   2
  -7 -24   1 59.9800 8.52078   7
  -7 -24   1 65.6510 10.9225   2
  -7 -24   1 47.8881 9.38361   6
  -7  24   1 61.0081 11.7880   3
  -7  24   1 68.5440 8.72026   8
   7  24  -1 47.5556 9.61843   8
   6 -24  -1 12.1471 7.09584   2
  -6 -24   1 22.6970 7.53323   2
  -6 -24   1 15.9850 5.52862   7
  -6 -24   1 17.9827 6.70234   5
  -6  24   1 14.4339 5.27873   8
  -6  24   1 5.35800 7.73561   3
   6  24  -1 11.5412 5.47097   8
  -5 -24   1 -1.5990 3.67462   5
  -5 -24   1 0.63068 4.32759   2
  -5  24   1 9.48259 4.90546   8
  -4 -24   1 11.4362 5.65264   2
  -4 -24   1 5.32383 4.12628   5
   4 -24  -1 9.93960 5.58864   2
  -4  24   1 4.37573 6.32026   3
  -4  24   1 7.78480 4.71127   8
   4  24  -1 2.86555 4.26274   8
  -3 -24   1 1.64263 3.99512   5
  -3 -24   1 2.45182 4.22975   2
   3 -24  -1 -0.2334 3.98432   5
   3 -24  -1 4.61572 4.39566   2
   3  24  -1 3.72743 4.64389   8
  -3  24   1 -5.4045 5.72141   3
  -3  24   1 -5.0723 3.37796   8
   2 -24  -1 -3.5362 4.22023   5
  -2 -24   1 8.36197 5.26475   5
  -2 -24   1 17.7651 6.00294   2
   2 -24  -1 -3.8383 3.40801   2
   2  24  -1 2.43477 4.09931   8
  -2  24   1 8.31343 6.35644   3
  -2  24   1 7.55843 4.59695   8
   2  24  -1 8.18098 5.90887   3
   1 -24  -1 0.82415 3.85645   5
  -1 -24   1 0.50935 3.89980   5
   1 -24  -1 -1.0768 2.87438   2
  -1 -24   1 14.8902 5.36593   2
  -1  24   1 1.78883 4.11605   8
  -1  24   1 -6.6873 4.62860   3
   1  24  -1 6.54050 5.75914   3
   1  24  -1 6.63846 4.54978   8
   0 -24  -1 118.008 10.7008   5
   0 -24   1 126.129 11.1741   2
   0 -24   1 105.855 6.27860   4
   0 -24   1 120.168 11.9241   5
   0 -24  -1 120.998 9.29587   2
   0  24   1 120.549 11.4510   8
   0  24  -1 119.652 11.3647   8
   0  24  -1 116.710 12.4777   3
   0  24   1 126.103 13.1135   3
   1 -24   1 14.7633 6.22806   5
  -1 -24  -1 13.7995 4.55618   2
  -1 -24  -1 22.0597 6.44200   5
   1 -24   1 24.6892 6.99673   2
   1 -24   1 18.3975 4.26235   4
  -1  24  -1 8.37160 5.29455   8
   1  24   1 18.5850 7.07142   3
   1  24   1 18.8066 6.21635   8
  -1  24  -1 25.6672 7.61666   3
  -2 -24  -1 77.3699 9.07824   5
   2 -24   1 70.4666 7.11104   4
   2 -24   1 58.6149 9.90930   5
   2 -24   1 84.7355 9.85057   2
  -2 -24  -1 96.9146 8.25105   2
  -2  24  -1 80.3578 11.9370   3
   2  24   1 69.9692 10.4058   8
   2  24   1 80.5171 11.2986   3
  -2  24  -1 85.9682 11.0965   8
  -3 -24  -1 85.9658 10.1476   2
  -3 -24  -1 99.3793 10.0365   5
  -3  24  -1 108.140 12.8654   3
   3  24   1 89.2306 11.6488   8
  -3  24  -1 105.850 10.7822   8
   4 -24   1 67.2705 10.5053   2
  -4 -24  -1 75.3937 10.1912   6
  -4 -24  -1 71.0154 9.86117   5
  -4 -24  -1 83.6834 9.01912   2
  -4  24  -1 76.3080 10.5764   8
   4  24   1 86.4056 11.7213   8
  -4  24  -1 65.2084 11.3290   3
  -5 -24  -1 32.8263 7.55000   6
   5 -24   1 16.8208 7.46520   2
  -5 -24  -1 19.9438 5.87271   2
  -5 -24  -1 29.1781 7.37091   5
  -5  24  -1 27.4476 9.09573   3
  -5  24  -1 26.0404 6.69130   8
   5  24   1 16.5333 6.53669   8
  -6 -24  -1 22.2193 7.38053   6
  -6 -24  -1 20.1224 5.70675   5
  -6 -24  -1 20.5569 6.63931   2
   6 -24   1 16.3825 6.63783   2
  -6 -24  -1 19.1156 5.84684   7
   6  24   1 28.2348 8.08327   8
  -6  24  -1 54.9423 10.9523   3
  -6  24  -1 21.4975 7.18877   8
   7 -24   1 5.18042 7.13486   2
  -7 -24  -1 -5.8286 4.39800   6
  -7 -24  -1 10.6112 5.66210   5
  -7 -24  -1 6.82430 5.96721   2
  -7  24  -1 -0.7945 7.75118   3
   7  24   1 11.2407 5.96517   8
  -7  24  -1 14.8977 5.92943   8
  -7 -25   1 8.52919 5.59059   2
  -7 -25   1 -4.6031 3.61513   5
   7 -25  -1 -2.5445 5.83476   2
  -7 -25   1 4.16131 4.44722   7
  -7 -25   1 0.47485 5.35750   6
  -7  25   1 7.25367 4.94578   8
   7  25  -1 -2.7320 4.48211   8
  -7  25   1 -4.3662 7.20276   3
  -6 -25   1 25.6348 8.11732   2
   6 -25  -1 0.90787 6.56301   2
  -6 -25   1 28.5045 6.61559   7
  -6 -25   1 29.6110 6.80619   5
   6  25  -1 22.1816 6.85341   8
  -6  25   1 17.8108 9.31060   3
  -6  25   1 33.3375 6.75934   8
   5 -25  -1 11.8953 5.77201   2
  -5 -25   1 4.81277 5.43997   2
  -5 -25   1 -0.9408 3.82605   5
  -5  25   1 4.64300 7.00106   3
   5  25  -1 -2.7173 4.23412   8
  -5  25   1 3.40391 4.52919   8
   4 -25  -1 31.7876 7.29628   2
  -4 -25   1 40.8800 8.23403   5
  -4 -25   1 61.9865 12.6865   2
   4  25  -1 54.4834 13.4364   8
  -4  25   1 41.3004 13.3440   3
  -4  25   1 40.0199 7.44068   8
  -3 -25   1 15.7286 6.20071   5
  -3 -25   1 19.1045 6.02179   2
   3 -25  -1 2.67557 5.00881   5
   3 -25  -1 14.2434 5.95617   2
   3  25  -1 18.9848 6.64538   8
  -3  25   1 15.3889 5.20180   8
  -3  25   1 31.1200 9.52081   3
   2 -25  -1 24.9977 6.66880   5
   2 -25  -1 21.1840 5.91940   2
  -2 -25   1 22.0104 6.12217   2
  -2 -25   1 27.0502 6.65203   5
  -2  25   1 17.1607 5.64576   8
  -2  25   1 25.4911 7.81213   3
   2  25  -1 20.4360 6.51849   8
   2  25  -1 12.0144 6.48058   3
   1 -25  -1 65.1661 9.71263   5
  -1 -25   1 49.4426 8.65202   2
   1 -25  -1 57.8614 5.03938   4
   1 -25  -1 43.5708 7.35948   2
  -1 -25   1 66.5233 10.2248   5
   1  25  -1 45.7603 8.67108   8
  -1  25   1 54.3191 8.54959   8
  -1  25   1 47.2043 9.60680   3
   1  25  -1 56.0573 10.6360   3
   0 -25   1 31.6506 7.57482   2
   0 -25  -1 15.6869 6.12506   5
   0 -25   1 26.7962 7.20923   5
   0 -25  -1 23.6350 5.92139   2
   0  25  -1 29.6179 7.22103   8
   0  25  -1 21.7440 7.71272   3
   0  25   1 28.0165 8.15669   3
   0  25   1 21.1028 6.44130   8
   1 -25   1 2.95672 4.90881   2
  -1 -25  -1 6.66130 4.55150   5
  -1 -25  -1 3.80949 3.80422   2
   1 -25   1 -0.3939 4.50133   5
   1 -25   1 0.29956 2.75739   4
  -1  25  -1 0.60976 4.23999   8
   1  25   1 2.23519 5.19721   3
   1  25   1 7.01447 4.34322   8
  -1  25  -1 -1.9039 4.96803   3
  -2 -25  -1 0.62294 3.75633   5
   2 -25   1 -0.6748 2.99196   4
   2 -25   1 2.05856 4.98736   5
  -2  25  -1 -9.0259 5.28558   3
   2  25   1 -0.0584 4.77052   8
   2  25   1 0.31650 4.84828   3
  -2  25  -1 3.03532 4.45721   8
  -3 -25  -1 4.18328 5.12227   2
   3 -25   1 14.0465 6.32399   2
  -3 -25  -1 7.93809 4.62685   5
   3  25   1 12.5370 6.16991   8
  -3  25  -1 -1.0608 4.49958   8
  -4 -25  -1 170.004 12.6959   2
  -4 -25  -1 155.553 12.5893   6
  -4 -25  -1 174.194 12.9668   5
   4 -25   1 187.612 15.3379   2
  -4  25  -1 171.375 16.2004   3
  -4  25  -1 172.898 13.5416   8
   4  25   1 160.586 14.0458   8
  -5 -25  -1 111.960 10.7746   5
   5 -25   1 78.7545 11.4231   2
  -5 -25  -1 97.2703 10.9539   6
  -5  25  -1 58.9194 11.5690   3
   5  25   1 108.777 12.1292   8
  -5  25  -1 78.3394 10.8147   8
  -6 -25  -1 3.14158 6.39874   2
   6 -25   1 5.65220 6.15325   2
  -6 -25  -1 19.1409 5.73731   5
  -6  25  -1 13.7278 7.77733   8
   6  25   1 11.0719 6.44554   8
  -6  25  -1 15.7127 8.93610   3
  -6 -26   1 -1.4494 5.27026   2
  -6 -26   1 8.93324 6.14924   5
   6 -26  -1 5.14018 6.22609   2
  -6 -26   1 17.1214 5.68245   7
  -6  26   1 10.7318 5.44525   8
   6  26  -1 15.8678 6.29949   8
  -6  26   1 16.1177 8.96426   3
  -5 -26   1 12.8070 5.47387   5
   5 -26  -1 11.2861 7.59124   2
  -5 -26   1 12.5883 6.16587   2
   5  26  -1 -1.7184 4.67516   8
  -5  26   1 -3.9600 3.94921   8
  -5  26   1 5.35038 6.76737   3
  -4 -26   1 51.9263 9.71463   5
  -4 -26   1 63.2039 9.92458   2
  -4  26   1 49.8372 8.34532   8
  -4  26   1 44.5830 10.7988   3
   4  26  -1 58.8468 10.4799   8
  -3 -26   1 8.14300 5.08105   5
   3 -26  -1 12.1648 5.78059   5
   3 -26  -1 7.86346 5.31037   2
  -3 -26   1 11.8804 8.57116   2
   3  26  -1 12.6940 5.73344   8
  -3  26   1 10.7616 5.12404   8
  -3  26   1 14.9027 7.80372   3
   2 -26  -1 6.50408 5.29172   5
   2 -26  -1 2.15837 5.12074   2
  -2 -26   1 8.89120 5.57920   2
  -2 -26   1 6.00563 4.56948   5
  -2  26   1 3.01459 4.12602   8
   2  26  -1 12.9703 6.81953   3
  -2  26   1 4.82271 8.49036   3
  -1 -26   1 32.0229 7.62272   2
  -1 -26   1 21.7522 6.71955   5
   1 -26  -1 20.3496 6.15165   5
   1 -26  -1 18.1857 5.45307   2
   1  26  -1 25.9527 7.33614   8
  -1  26   1 27.5372 6.84650   8
   0 -26  -1 307.391 17.3948   5
   0 -26  -1 332.340 16.2652   2
   0 -26   1 339.737 19.4387   5
   0 -26   1 322.530 17.9122   2
   0  26   1 342.936 18.9448   8
   0  26   1 323.131 28.9197   3
   0  26  -1 316.848 18.3919   8
   1 -26   1 32.5211 8.06021   5
  -1 -26  -1 24.3967 5.95203   2
  -1 -26  -1 24.0315 6.12731   5
   1 -26   1 16.7143 4.41363   4
   1  26   1 38.8322 8.37728   8
  -1  26  -1 18.2932 9.31440   3
  -1  26  -1 18.8778 5.93830   8
   2 -26   1 126.870 12.9602   5
   2 -26   1 105.311 9.57846   4
  -2 -26  -1 103.045 10.1604   2
   2 -26   1 115.024 12.3673   2
  -2 -26  -1 121.088 11.0333   5
  -2  26  -1 115.093 11.3744   8
  -2  26  -1 144.183 14.2573   3
   2  26   1 118.325 13.6967   3
   3 -26   1 67.0590 10.1160   2
  -3 -26  -1 79.5476 10.5338   2
   3 -26   1 82.5229 12.3699   5
  -3 -26  -1 84.8544 9.45385   5
   3 -26   1 79.7435 8.56069   4
  -3  26  -1 71.0487 10.1946   8
  -3  26  -1 69.3512 12.2106   3
   3  26   1 123.718 12.3830   8
  -4 -26  -1 148.236 12.5798   6
   4 -26   1 143.822 13.8990   2
  -4 -26  -1 128.146 11.8207   5
  -4 -26  -1 135.676 18.3835   2
  -4  26  -1 126.491 12.9690   8
   4  26   1 147.342 13.7624   8
  -4  26  -1 129.206 14.7413   3
  -5 -26  -1 2.24166 4.76965   6
  -5 -26  -1 6.05893 4.52103   5
   5 -26   1 9.16171 7.15895   2
  -5  26  -1 2.04093 7.15861   3
   5  26   1 3.62191 5.49105   8
  -5  26  -1 7.82093 7.60997   8
   6 -26   1 28.1096 8.27542   2
  -6 -26  -1 33.2405 7.76307   6
  -6 -26  -1 16.8135 6.03116   5
  -6  26  -1 20.0316 8.50070   3
  -6  26  -1 30.0271 7.12674   8
   6  26   1 33.7055 8.87912   8
  -5 -27   1 16.7580 5.81130   2
  -5 -27   1 9.56026 5.42403   5
   5 -27  -1 5.33835 6.74924   2
  -5  27   1 5.66523 5.45150   8
  -5  27   1 -9.2751 6.37302   3
   5  27  -1 -0.4842 4.80365   8
  -4 -27   1 70.9933 11.5729   2
   4 -27  -1 43.5204 9.50339   2
  -4 -27   1 40.7766 10.9780   5
   4 -27  -1 36.9525 7.93306   5
  -4  27   1 51.8469 8.62072   8
  -4  27   1 57.5855 11.9238   3
   4  27  -1 74.7271 11.4201   8
   3 -27  -1 7.85879 4.73141   5
  -3 -27   1 4.05529 4.92907   5
   3 -27  -1 8.08103 5.90925   2
  -3 -27   1 28.4533 7.66689   2
  -3  27   1 12.7771 5.32365   8
   3  27  -1 13.9589 6.06826   8
  -3  27   1 13.7013 7.92396   3
   2 -27  -1 -4.3651 4.16416   5
   2 -27  -1 -0.0115 5.39514   2
  -2 -27   1 5.71483 5.13682   5
  -2 -27   1 -1.6509 4.69746   2
   2  27  -1 -1.5491 3.93443   8
   2  27  -1 2.55802 4.95317   3
  -2  27   1 -4.9872 5.32219   3
  -2  27   1 0.38746 4.34969   8
   1 -27  -1 92.3644 10.1137   5
  -1 -27   1 108.932 11.2270   5
  -1 -27   1 90.7584 11.8044   2
  -1  27   1 92.7634 13.0606   3
  -1  27   1 99.6924 11.0456   8
   1  27  -1 97.6904 13.1146   3
   1  27  -1 81.9403 11.5860   8
   0 -27  -1 23.8291 6.10781   5
   0 -27   1 9.64937 5.53218   2
   0 -27   1 54.0371 9.46157   5
   0  27  -1 21.9771 7.54471   3
   0  27   1 30.4569 8.15771   3
   0  27  -1 16.7573 6.26070   8
   1 -27   1 4.22152 5.18835   5
   1 -27   1 9.41516 6.02771   2
  -1 -27  -1 18.1209 5.77393   5
   1  27   1 8.95122 6.72634   3
   1  27   1 3.92661 5.21142   8
  -1  27  -1 17.4489 7.08435   3
  -1  27  -1 9.38012 6.33820   8
   2 -27   1 7.95223 6.50351   2
   2 -27   1 4.50887 5.77736   5
  -2 -27  -1 11.4294 5.21399   5
  -2  27  -1 1.49220 5.89735   3
   2  27   1 11.8099 5.47451   8
  -2  27  -1 6.09552 6.04935   8
   3 -27   1 0.63256 6.15440   5
  -3 -27  -1 4.81919 4.84296   5
   3 -27   1 -8.1103 4.78491   2
   3 -27   1 0.23703 4.14277   4
   3  27   1 8.30682 5.97199   8
  -3  27  -1 1.46507 6.37086   3
  -3  27  -1 1.55183 5.11523   8
  -4 -27  -1 17.9654 6.35403   5
   4 -27   1 6.15895 4.50205   4
  -4 -27  -1 18.8588 7.01494   6
   4 -27   1 -6.7513 4.66177   2
   4  27   1 17.9876 7.38845   8
  -4  27  -1 10.2731 5.51090   8
  -4  27  -1 11.8184 7.81794   3
  -5 -27  -1 24.9337 7.27476   6
   5 -27   1 22.3806 8.50775   2
  -5 -27  -1 31.6472 7.69836   5
  -5  27  -1 30.7951 7.12633   8
  -5  27  -1 60.6439 11.7044   3
   5  27   1 29.7182 8.63413   8
  -4 -28   1 6.94397 5.49521   2
  -4 -28   1 4.01612 4.91563   5
   4 -28  -1 0.05402 5.62378   5
  -4  28   1 8.90365 7.69103   3
  -4  28   1 3.17595 4.41395   8
   4  28  -1 4.12875 5.31572   8
   3 -28  -1 28.8997 7.68183   5
  -3 -28   1 54.7255 9.34766   2
  -3 -28   1 55.7174 10.2218   5
  -3  28   1 38.8243 8.08844   8
  -3  28   1 43.8053 10.8298   3
   3  28  -1 33.0651 8.16133   8
   2 -28  -1 4.34982 4.94053   5
  -2 -28   1 -7.5638 4.44512   2
   2  28  -1 7.31746 5.28334   8
  -2  28   1 3.04531 6.72486   3
  -2  28   1 9.87231 5.37939   8
   2  28  -1 10.4640 5.40705   3
  -1 -28   1 -0.7659 5.04778   2
   1 -28  -1 1.01825 4.45680   5
  -1  28   1 0.90311 4.38064   8
  -1  28   1 -9.9594 5.46095   3
   1  28  -1 -0.8896 5.31673   3
   1  28  -1 -5.4243 3.98372   8
   0 -28  -1 91.2085 10.1112   5
   0 -28   1 81.2465 11.7370   2
   0  28  -1 84.1375 12.9789   3
   0  28   1 84.3654 11.4374   8
   0  28  -1 115.887 11.6494   8
   0  28   1 100.351 13.8362   3
   1 -28   1 26.5543 8.69231   5
  -1 -28  -1 38.9727 7.70621   5
   1 -28   1 27.0107 8.01951   2
   1  28   1 34.0230 8.00475   8
  -1  28  -1 38.2593 9.52119   3
  -1  28  -1 41.7561 8.35727   8
   1  28   1 27.8269 8.29607   3
   2 -28   1 12.6028 6.46117   2
  -2 -28  -1 24.8872 6.05102   5
   2 -28   1 17.3251 7.33653   5
  -2  28  -1 25.6945 7.45917   8
   2  28   1 17.1758 6.63692   8
  -2  28  -1 20.8440 7.93272   3
   3 -28   1 51.3782 7.74396   4
   3 -28   1 41.5671 9.42180   5
  -3 -28  -1 67.5759 9.68562   6
  -3 -28  -1 72.5195 10.0455   5
   3 -28   1 26.4481 8.27175   2
  -3  28  -1 39.3293 10.6835   3
   3  28   1 62.5499 11.0427   8
  -3  28  -1 43.8486 9.19216   8
  -2 -29   1 2.90052 5.18186   5
  -2  29   1 16.1182 6.35755   8
  -2  29   1 23.1475 8.74435   3
   2  29  -1 2.77952 5.29886   3
   1 -29  -1 4.78163 5.17770   5
  -1  29   1 12.6819 5.89577   8
   1  29  -1 4.87643 4.73848   8
  -1  29   1 3.02776 6.85885   3
   1  29  -1 -4.7250 5.61415   3
   0 -29   1 5.91193 6.31075   2
   0 -29  -1 3.35736 4.07216   5
   0 -29   1 -0.2598 4.28404   5
   0  29   1 8.70443 5.04011   8
   0  29   1 1.06115 6.10889   3
   0  29  -1 2.91166 7.06449   3
   0  29  -1 13.0732 5.46212   8
   1 -29   1 8.33591 4.92442   5
   1 -29   1 4.17634 6.15929   2
  -1 -29  -1 3.71279 4.48419   5
   1  29   1 -6.6733 5.49925   3
   1  29   1 0.12319 4.83652   8
  -1  29  -1 10.0104 6.83719   3
  -1  29  -1 2.14758 4.94706   8
 -14   0   2 4.59530 4.88792   7
 -14   0   2 5.43766 7.62094   2
 -13   0   2 4.02785 6.89829   2
 -13   0   2 -7.5252 7.62336   3
 -13   0   2 2.66037 4.55609   7
 -12   0   2 2.28687 6.47177   3
 -12   0   2 14.6470 5.68292   7
 -12   0   2 3.95399 5.83398   2
 -11   0   2 -2.5427 5.09794   7
 -11   0   2 -0.9235 4.55456   2
 -10   0   2 18.9179 6.73350   2
 -10   0   2 29.3623 6.19083   7
 -10   0   2 12.2796 5.67881   6
  -9   0   2 4.48174 3.44746   7
  -9   0   2 0.62917 3.76131   2
  -9   0   2 2.12460 3.63581   6
  -8   0   2 958.076 28.0658   6
  -8   0   2 932.979 26.3179   7
  -8   0   2 956.510 29.4404   2
  -7   0   2 -0.7850 2.32578   6
  -7   0   2 -0.4385 2.60222   2
  -7   0   2 -0.5626 2.29779   7
  -6   0   2 10.2536 2.95057   7
  -6   0   2 6.97492 3.00630   6
  -6   0   2 12.7394 3.67663   5
  -6   0   2 14.9691 3.88930   2
  -5   0   2 1.89320 1.98921   6
  -5   0   2 -0.2052 2.04073   2
  -5   0   2 1.18614 1.32419   8
  -5   0   2 -1.1792 1.58570   7
  -5   0   2 1.02389 2.50602   5
  -4   0   2 13.4242 1.84616   8
  -4   0   2 9.63028 2.68385   2
  -4   0   2 20.8438 3.77096   5
  -4   0   2 11.2874 2.37455   4
   4   0  -2 18.6392 2.13957   8
  -4   0   2 16.1011 2.82273   7
  -4   0   2 11.4451 2.40602   6
  -3   0   2 0.89434 1.38691   9
  -3   0   2 -0.7847 1.42033   5
   3   0  -2 1.95258 1.52524   7
  -3   0   2 1.59393 0.97149   8
   3   0  -2 1.65232 1.43553   4
   3   0  -2 1.54151 1.52940   2
   3   0  -2 1.09182 1.03381   8
   3   0  -2 1.44440 1.51077   5
  -3   0   2 -0.1017 1.63877   2
   3   0  -2 1.84727 1.66376   9
  -3   0   2 -0.1968 1.43738   7
  -3   0   2 2.99275 1.58108   4
   2   0  -2 3888.16 74.4951   5
   2   0  -2 3975.29 72.9116   8
   2   0  -2 3799.67 74.8339   9
  -2   0   2 3877.82 74.5767   5
   2   0  -2 3916.87 74.5629   4
  -2   0   2 3719.27 74.8722   2
   2   0  -2 4158.09 76.2595   7
  -2   0   2 3824.99 74.5082   4
   2   0  -2 3958.92 76.1591   2
  -2   0   2 3823.02 72.5659   8
  -2   0   2 3878.19 74.8419   9
  -2   0   2 3922.15 74.9380   7
  -1   0   2 -0.2593 1.11718   7
   1   0  -2 -0.6105 1.18644   2
   1   0  -2 0.29229 1.04728   4
  -1   0   2 -0.0310 1.27512   2
  -1   0   2 0.84572 1.18789   4
   1   0  -2 0.29102 1.46574   9
  -1   0   2 0.92324 1.00596   5
   1   0  -2 -0.0423 0.92543   5
  -1   0   2 0.60956 1.25820   9
   1   0  -2 0.42176 1.17631   2
   1   0  -2 0.97477 1.04621   7
  -1   0   2 0.46723 1.25448   2
   0   0  -2 4164.71 77.4360   3
   0   0   2 4080.87 79.3689   4
   0   0  -2 4208.69 79.4970   2
   0   0  -2 4241.08 79.4104   4
   0   0   2 4276.26 79.3715   2
   0   0  -2 4183.79 79.7205   9
   0   0  -2 4182.22 79.5004   2
   0   0   2 4166.05 79.4813   2
   1   0   2 -0.9095 1.23350   2
  -1   0  -2 -1.0148 1.48747   2
   1   0   2 -0.1640 1.45388   4
   1   0   2 0.62052 1.52372   2
   2   0   2 752.100 15.7171   7
  -2   0  -2 744.722 15.7028   7
   2   0   2 739.520 18.1057   6
  -2   0  -2 761.543 18.5117   2
   2   0   2 717.608 17.9534   2
   3   0   2 0.55893 1.14647   7
  -3   0  -2 0.00085 1.76904   2
  -3   0  -2 2.86541 1.26672   7
   4   0   2 966.158 21.7816   7
  -4   0  -2 986.955 21.8639   7
  -4   0  -2 1009.63 26.7833   2
  -5   0  -2 -1.2205 1.97712   2
  -5   0  -2 0.01421 1.58159   7
  -6   0  -2 320.624 14.6619   2
  -6   0  -2 337.883 11.0992   7
  -7   0  -2 0.63589 3.76821   2
  -7   0  -2 5.99156 2.76074   7
  -8   0  -2 124.093 11.2001   2
  -8   0  -2 130.465 7.71878   7
  -9   0  -2 3.04151 2.98000   7
  -9   0  -2 -3.8350 4.56093   3
  -9   0  -2 3.39589 4.95416   2
 -10   0  -2 9.71441 6.71098   3
 -10   0  -2 -8.5871 3.98020   2
 -10   0  -2 2.03765 3.71699   7
 -11   0  -2 -1.4059 3.78142   7
 -11   0  -2 -3.2661 5.35846   2
 -11   0  -2 -0.3575 5.91507   3
 -12   0  -2 327.339 24.6923   2
 -12   0  -2 300.778 16.2053   7
 -13   0  -2 5.26734 7.70354   3
 -13   0  -2 -7.8841 6.50730   2
 -14  -1   2 85.2292 14.3960   2
 -14  -1   2 60.4697 9.38699   7
 -14  -1   2 69.8175 13.1650   3
 -14   1   2 63.3884 9.03713   7
 -14   1   2 75.0584 12.8733   2
 -14   1   2 75.2901 12.5228   3
 -13  -1   2 26.9628 9.85010   2
 -13  -1   2 38.1773 16.0748   3
 -13  -1   2 32.3549 7.32587   7
 -13   1   2 18.8255 9.78663   2
 -13   1   2 21.1185 13.9528   3
 -13   1   2 18.9533 6.63776   7
 -12  -1   2 204.046 13.5795   7
 -12  -1   2 226.420 17.0229   2
 -12   1   2 232.594 14.4056   7
 -12   1   2 201.465 16.6045   3
 -12   1   2 223.003 16.9134   2
 -11  -1   2 12.3954 6.00042   6
 -11  -1   2 10.2988 6.61248   2
 -11  -1   2 2.00528 5.87413   7
 -11   1   2 11.9775 6.98148   3
 -11   1   2 6.90104 5.80472   2
 -11   1   2 11.1094 5.23393   7
 -10  -1   2 69.3852 9.88847   2
 -10  -1   2 97.8321 9.11455   7
 -10  -1   2 90.2647 9.69622   6
 -10   1   2 80.1508 8.69198   7
 -10   1   2 71.7198 10.0063   2
 -10   1   2 74.3673 10.8883   3
  -9  -1   2 174.929 12.4512   2
  -9  -1   2 186.360 12.2047   6
  -9  -1   2 171.188 10.3762   7
  -9   1   2 188.186 11.0061   7
  -9   1   2 186.566 11.7541   6
  -9   1   2 172.943 12.5676   2
  -8  -1   2 76.2135 7.52101   6
  -8  -1   2 80.8302 6.86907   7
  -8  -1   2 72.6183 8.19997   2
  -8   1   2 77.2191 7.10229   7
  -8   1   2 75.8134 8.09383   2
  -8   1   2 80.2473 7.42514   6
  -7  -1   2 121.512 8.24952   6
  -7  -1   2 115.186 8.61652   5
  -7  -1   2 122.712 7.53425   7
  -7  -1   2 118.860 8.72860   2
  -7   1   2 117.090 7.66809   7
  -7   1   2 130.103 8.94092   2
  -7   1   2 132.643 8.32237   6
  -6  -1   2 1.47586 2.14717   7
  -6  -1   2 2.92792 2.57928   2
  -6  -1   2 1.46993 2.24650   6
  -6  -1   2 1.37107 2.33052   5
  -6   1   2 1.51086 2.28848   2
  -6   1   2 4.46589 2.67602   7
  -6   1   2 0.64420 2.22860   6
  -5  -1   2 599.972 18.0599   5
  -5  -1   2 560.324 16.6664   6
  -5  -1   2 572.655 16.2327   7
  -5  -1   2 573.735 14.5776   8
   5   1  -2 592.975 14.8951   8
  -5   1   2 581.594 16.3019   6
  -5   1   2 613.743 19.6097   2
  -5   1   2 549.515 21.2216   5
  -5   1   2 579.026 14.0310   8
  -5   1   2 584.875 16.4937   7
  -4  -1   2 0.99588 1.57507   4
  -4  -1   2 -1.2973 1.56901   2
  -4  -1   2 -0.3199 1.49015   7
  -4   1   2 2.71956 2.05291   5
  -4   1   2 0.41479 1.85835   7
  -4   1   2 0.42426 1.50325   6
  -4   1   2 0.58991 1.76758   4
  -4   1   2 2.14884 1.97900   2
  -4   1   2 0.97937 1.06063   8
   4   1  -2 -0.6644 1.19419   8
   3  -1  -2 2965.42 58.4845   4
  -3  -1   2 2983.04 56.6785   8
  -3  -1   2 3029.48 59.2410   5
  -3  -1   2 2907.95 59.4218   2
  -3  -1   2 2925.16 58.9052   9
  -3  -1   2 3031.78 58.8183   7
  -3  -1   2 2976.27 57.9723   4
   3  -1  -2 2956.36 58.7219   7
   3  -1  -2 2932.62 58.6002   5
   3  -1  -2 2801.99 58.8034   2
  -3   1   2 2965.84 58.7517   7
   3   1  -2 2941.91 57.9194   4
   3   1  -2 2954.57 58.8959   5
  -3   1   2 2973.03 58.4456   4
  -3   1   2 2923.12 58.8571   2
   3   1  -2 3000.97 56.7375   8
   3   1  -2 2986.64 58.6159   7
  -3   1   2 3038.81 59.0135   5
  -3   1   2 2976.06 55.6161   8
   3   1  -2 2895.62 59.3535   2
   3   1  -2 2941.13 58.9833   9
  -3   1   2 2917.92 58.3781   9
   2  -1  -2 1246.95 25.9854   9
  -2  -1   2 1238.36 26.7546   2
  -2  -1   2 1243.48 24.6952   8
  -2  -1   2 1258.84 27.2830   9
  -2  -1   2 1273.64 26.3645   7
  -2  -1   2 1272.19 25.9040   4
   2  -1  -2 1259.91 29.7767   4
  -2  -1   2 1244.67 26.2514   5
   2  -1  -2 1268.36 25.7125   5
  -2   1   2 1223.54 25.7528   5
   2   1  -2 1251.55 25.7642   4
   2   1  -2 1235.35 26.1820   5
  -2   1   2 1254.64 25.9723   9
  -2   1   2 1198.40 25.8606   2
  -2   1   2 1232.44 26.0824   4
   2   1  -2 1253.09 24.7084   8
   2   1  -2 1232.24 26.7346   2
   2   1  -2 1298.50 27.4260   7
  -2   1   2 1252.39 26.2741   7
   2   1  -2 1226.31 26.4251   9
  -1  -1   2 1175.54 24.5497   2
   1  -1  -2 1211.61 24.1108   7
   1  -1  -2 1166.36 24.1686   9
  -1  -1   2 1195.91 24.7725   2
   1  -1  -2 1203.93 23.0656   5
   1  -1  -2 1112.25 23.7447   2
   1  -1  -2 1200.95 24.3607   2
  -1  -1   2 1198.11 23.1172   3
  -1  -1   2 1197.03 24.2587   4
  -1  -1   2 1189.52 24.5696   9
  -1  -1   2 1213.59 24.1874   5
   1   1  -2 1158.00 24.6048   9
   1   1  -2 1213.31 24.8688   2
  -1   1   2 1182.59 23.5787   2
  -1   1   2 1169.89 24.2724   4
   1   1  -2 1205.00 24.1058   5
  -1   1   2 1207.60 24.1644   7
   1   1  -2 1176.45 23.6152   8
  -1   1   2 1175.68 23.6404   2
  -1   1   2 1127.86 24.0494   9
   1   1  -2 1161.88 24.1517   4
  -1   1   2 1204.63 23.1089   5
   1   1  -2 1141.60 24.5329   2
   0  -1   2 936.974 19.5258   4
   0  -1  -2 922.792 18.9646   2
   0  -1   2 924.421 18.0200   3
   0  -1   2 896.008 19.8228   2
   0  -1   2 929.225 19.7590   2
   0  -1  -2 925.469 19.2771   2
   0   1   2 932.981 18.3345   7
   0   1  -2 910.876 19.7435   9
   0   1  -2 902.732 19.7529   2
   0   1   2 900.112 19.2283   4
   0   1  -2 890.305 19.7231   2
   0   1  -2 903.094 19.3275   4
   0   1   2 936.595 18.7132   2
   1  -1   2 4217.38 81.1813   4
   1  -1   2 4298.56 82.9946   2
   1  -1   2 4148.23 80.0384   7
   1  -1   2 4274.18 81.8893   2
  -1  -1  -2 4286.89 81.3006   2
   1   1   2 4223.16 80.9154   2
   1   1   2 4216.83 80.7737   4
   1   1   2 4276.47 81.4781   6
   1   1   2 4193.10 80.9899   2
  -1   1  -2 4308.10 80.4324   3
  -1   1  -2 4260.87 82.0075   2
  -2  -1  -2 458.093 12.7207   8
   2  -1   2 462.076 13.0580   2
   2  -1   2 472.296 11.2208   7
  -2  -1  -2 472.244 13.0498   2
  -2  -1  -2 479.274 10.1694   7
  -2   1  -2 483.603 13.5350   2
  -2   1  -2 487.663 11.3233   7
   2   1   2 479.345 13.0643   6
  -2   1  -2 482.593 12.6075   3
   2   1   2 486.237 12.5970   5
   2   1   2 453.916 12.6008   2
   2   1   2 469.861 10.1476   7
   3  -1   2 -0.7924 1.18196   7
  -3  -1  -2 1.78750 1.10781   7
  -3  -1  -2 2.38762 2.08851   2
  -3   1  -2 1.29924 2.05530   2
  -3   1  -2 1.83849 1.34676   7
   3   1   2 1.78353 1.12797   7
  -4  -1  -2 255.511 10.6475   2
  -4  -1  -2 245.444 7.35192   7
   4  -1   2 235.439 7.96495   7
  -4   1  -2 240.876 8.06755   7
  -5  -1  -2 494.410 17.2081   2
  -5  -1  -2 505.596 13.1597   7
  -5   1  -2 505.551 17.7798   7
  -5   1  -2 498.703 17.4710   2
   5   1   2 480.028 12.9278   7
  -6  -1  -2 285.728 13.6716   2
  -6   1  -2 299.706 10.5437   7
  -6   1  -2 278.723 13.6790   2
  -7  -1  -2 454.774 18.8099   2
  -7  -1  -2 430.743 13.6165   7
  -7   1  -2 425.215 18.5219   2
  -7   1  -2 421.683 17.9050   3
  -7   1  -2 445.270 14.3769   7
  -8  -1  -2 408.432 13.6149   7
  -8  -1  -2 391.417 18.9002   2
  -8   1  -2 410.362 14.4391   7
  -8   1  -2 367.329 18.0625   3
  -8   1  -2 421.997 19.5447   2
  -9  -1  -2 5.24212 4.93340   2
  -9  -1  -2 -3.3955 2.55502   7
  -9   1  -2 3.19548 4.89717   2
  -9   1  -2 5.55551 5.74241   3
  -9   1  -2 -0.4349 3.04339   7
 -10  -1  -2 17.5772 7.39387   2
 -10  -1  -2 17.3933 4.34634   7
 -10  -1  -2 24.6791 8.02538   3
 -10   1  -2 12.8970 6.77302   3
 -10   1  -2 13.0367 4.54839   7
 -10   1  -2 15.7023 6.98904   2
 -11  -1  -2 -10.142 5.28878   3
 -11  -1  -2 2.14430 3.87588   7
 -11  -1  -2 -3.5271 5.31292   2
 -11   1  -2 5.77886 5.70578   3
 -11   1  -2 15.0273 4.96008   7
 -11   1  -2 5.86339 6.29153   2
 -12  -1  -2 5.84466 4.70378   7
 -12  -1  -2 1.21494 7.70681   2
 -12   1  -2 0.51627 7.16279   2
 -12   1  -2 10.2174 5.35025   7
 -12   1  -2 34.1537 15.2477   3
 -13  -1  -2 11.0898 7.38183   2
 -13  -1  -2 9.33480 7.85778   3
 -13   1  -2 5.70484 8.28051   3
 -13   1  -2 10.7821 8.08596   2
 -14  -2   2 3.73085 7.02883   3
 -14  -2   2 4.34676 6.47959   2
 -14  -2   2 0.01891 5.20076   7
 -14   2   2 6.49247 5.86087   7
 -14   2   2 6.52974 7.45006   3
 -14   2   2 -2.4931 6.14972   2
 -13  -2   2 6.85629 7.59792   2
 -13  -2   2 -1.9608 7.75674   3
 -13  -2   2 3.46012 5.36853   7
 -13   2   2 3.03916 7.04162   3
 -13   2   2 -6.6570 4.56625   2
 -13   2   2 2.02608 5.12305   7
 -12  -2   2 26.1654 7.81033   2
 -12  -2   2 27.4281 6.55345   7
 -12   2   2 15.7020 7.24821   3
 -12   2   2 41.8648 8.23415   7
 -12   2   2 15.4214 7.92037   2
 -11  -2   2 36.5539 7.04033   7
 -11  -2   2 33.1846 8.04309   6
 -11  -2   2 20.5772 7.59722   2
 -11   2   2 22.0647 7.57648   3
 -11   2   2 15.9841 6.92634   2
 -11   2   2 37.8651 7.13402   7
 -10  -2   2 57.1460 9.31833   2
 -10  -2   2 56.0697 7.32115   7
 -10  -2   2 46.2164 8.49147   6
 -10   2   2 56.7774 9.46833   3
 -10   2   2 50.8471 7.67078   7
 -10   2   2 35.2457 7.94194   2
  -9  -2   2 209.593 13.1813   6
  -9  -2   2 233.759 11.7569   7
  -9  -2   2 207.487 13.7371   2
  -9   2   2 241.980 14.7406   3
  -9   2   2 226.392 13.8849   2
  -9   2   2 218.096 11.9655   7
  -8  -2   2 70.1253 7.54125   6
  -8  -2   2 53.9426 7.89735   2
  -8  -2   2 69.6801 6.61514   7
  -8  -2   2 71.7646 8.05671   5
  -8   2   2 73.4304 8.04520   2
  -8   2   2 70.2675 7.21701   6
  -8   2   2 67.2897 6.89182   7
  -7  -2   2 521.313 19.0040   5
  -7  -2   2 505.352 16.2395   7
  -7  -2   2 502.958 17.7519   6
  -7  -2   2 507.827 18.7999   2
  -7   2   2 482.693 16.8887   6
  -7   2   2 495.683 16.8744   7
  -7   2   2 501.812 18.2487   2
  -6  -2   2 1585.47 38.3887   5
  -6  -2   2 1567.20 38.3778   2
  -6  -2   2 1638.92 36.0505   7
  -6  -2   2 1602.63 37.4781   6
  -6   2   2 1599.96 36.4230   6
  -6   2   2 1601.45 36.5740   7
  -6   2   2 1316.22 33.6667   8
  -6   2   2 1522.46 37.5149   2
   6   2  -2 1589.52 34.7098   8
  -5  -2   2 2.75001 2.23362   5
  -5  -2   2 3.90584 2.18669   7
  -5  -2   2 2.26720 3.72271   6
  -5   2   2 1.60314 2.18996   7
   5   2  -2 3.13325 1.82675   8
  -5   2   2 0.02135 1.89656   6
  -5   2   2 4.58776 2.93007   2
  -5   2   2 5.00159 1.64546   8
  -4  -2   2 145.758 5.93929   4
  -4  -2   2 134.272 5.35612   8
  -4  -2   2 143.916 6.37871   7
  -4  -2   2 134.547 7.00219   5
  -4  -2   2 138.796 8.06558   2
  -4   2   2 137.922 5.91263   6
   4   2  -2 138.958 5.57963   8
  -4   2   2 151.231 4.63537   8
   4   2  -2 132.845 5.66833   4
  -4   2   2 139.947 6.79799   2
   3  -2  -2 1109.46 25.1375   5
  -3  -2   2 1159.95 26.3585   2
  -3  -2   2 1149.36 25.9557   5
  -3  -2   2 1114.80 25.6130   9
   3  -2  -2 1129.42 25.3404   7
   3  -2  -2 1090.47 25.2179   2
  -3  -2   2 1156.52 25.3557   7
  -3  -2   2 1135.40 24.3649   4
   3  -2  -2 1118.82 25.1783   4
  -3  -2   2 1134.41 23.9099   8
   3   2  -2 1235.77 27.8317   2
   3   2  -2 1176.32 24.0842   8
  -3   2   2 1132.54 25.5403   3
   3   2  -2 1164.72 25.8985   9
  -3   2   2 1123.52 23.9477   6
  -3   2   2 1162.45 25.3543   2
  -3   2   2 1132.37 25.2040   4
  -3   2   2 1148.32 25.5577   5
   3   2  -2 1155.77 25.8393   5
   3   2  -2 1149.03 25.2366   7
  -3   2   2 1122.98 24.7553   9
   3   2  -2 1151.42 24.4142   4
  -3   2   2 1165.89 25.5614   7
  -3   2   2 1142.31 22.0879   8
  -2  -2   2 2246.03 45.9771   2
   2  -2  -2 2201.27 45.0135   4
   2  -2  -2 2438.06 46.6054   7
   2  -2  -2 2276.88 44.6841   2
   2  -2  -2 2323.76 44.4998   5
  -2  -2   2 2273.83 45.3610   7
  -2  -2   2 2259.37 45.5285   9
  -2  -2   2 2286.84 44.1359   8
   2  -2  -2 2254.81 44.5006   9
  -2  -2   2 2305.82 45.6339   5
  -2  -2   2 2276.74 44.5016   4
   2   2  -2 2278.46 45.5847   9
   2   2  -2 2264.18 44.4381   4
  -2   2   2 2303.78 44.6502   5
  -2   2   2 2264.36 44.6990   3
  -2   2   2 2274.39 44.4264   2
  -2   2   2 2286.62 45.2799   7
  -2   2   2 2229.78 44.4288   9
   2   2  -2 2186.55 45.7915   2
   2   2  -2 2263.65 44.1426   8
  -2   2   2 2190.83 44.9827   4
  -1  -2   2 4.77169 1.85005   2
  -1  -2   2 3.88911 1.57716   5
  -1  -2   2 3.37718 1.26690   3
  -1  -2   2 3.99870 1.61998   2
  -1  -2   2 4.61549 1.47345   8
   1  -2  -2 2.57971 1.45171   9
   1  -2  -2 3.35693 1.19136   2
   1  -2  -2 5.66617 1.36133   7
   1  -2  -2 4.83820 0.89701   5
   1  -2  -2 3.45249 1.03448   2
   1  -2  -2 4.29614 1.07010   3
  -1  -2   2 5.34001 1.48890   4
   1  -2  -2 5.82620 1.41527   4
  -1  -2   2 2.17542 1.53316   9
   1  -2  -2 5.77544 0.97910   8
   1   2  -2 3.76102 1.76790   9
  -1   2   2 6.55111 1.23501   5
  -1   2   2 3.26890 1.13332   3
   1   2  -2 2.31385 1.52016   2
  -1   2   2 3.12651 1.34380   9
  -1   2   2 5.96298 1.53567   7
  -1   2   2 3.73693 0.97952   2
  -1   2   2 4.71454 1.42803   4
   1   2  -2 4.36704 1.44068   4
   1   2  -2 2.55967 1.40338   8
   1   2  -2 4.63504 1.75945   2
   1   2  -2 2.94107 1.18208   3
   0  -2   2 1255.39 27.2884   2
   0  -2  -2 1268.32 26.0589   4
   0  -2  -2 1308.62 25.4379   2
   0  -2  -2 1256.35 25.1682   3
   0  -2   2 1290.55 25.6725   3
   0  -2  -2 1284.42 26.1707   8
   0  -2  -2 1334.90 25.3868   2
   0  -2  -2 1322.77 25.2162   7
   0  -2   2 1347.10 26.7075   4
   0  -2   2 1348.15 27.9951   2
   0  -2   2 1277.60 26.7973   9
   0   2  -2 1291.48 26.4636   4
   0   2   2 1289.72 26.1903   4
   0   2   2 1270.30 25.6687   6
   0   2   2 1302.94 25.1906   7
   0   2  -2 1271.91 25.6429   3
   0   2   2 1293.69 25.1772   3
   0   2  -2 1302.09 26.9478   9
   0   2  -2 1295.17 27.2672   2
  -1  -2  -2 96.8376 4.13772   2
  -1  -2  -2 90.2801 3.77376   4
  -1  -2  -2 93.3513 4.38229   8
   1  -2   2 89.7213 3.89172   7
   1  -2   2 86.0285 4.57108   2
   1  -2   2 88.9822 4.86367   2
   1  -2   2 90.0426 3.94251   3
   1   2   2 90.8061 3.91588   2
   1   2   2 93.9657 3.82890   2
   1   2   2 101.860 4.15468   4
   1   2   2 94.4468 3.67927   5
   1   2   2 96.9100 4.30761   6
  -1   2  -2 90.0368 4.89216   2
  -1   2  -2 87.7890 4.03836   3
   2  -2   2 1358.27 28.7580   7
  -2  -2  -2 1325.31 28.7778   2
  -2  -2  -2 1322.06 29.1839   6
  -2   2  -2 1330.43 28.5349   3
   2   2   2 1352.87 28.4023   5
   2   2   2 1347.49 25.1382   7
  -2   2  -2 1299.78 29.7343   2
  -2   2  -2 1277.12 27.4676   7
   2   2   2 1294.88 28.9186   6
   3  -2   2 585.587 14.8536   7
  -3  -2  -2 625.140 16.9835   2
  -3  -2  -2 617.527 17.1594   6
  -3  -2  -2 618.648 13.0556   7
  -3   2  -2 647.966 18.9997   2
  -3   2  -2 640.725 16.8290   3
   3   2   2 611.683 13.0855   7
   3   2   2 587.364 17.7017   2
  -3   2  -2 597.572 15.0396   7
  -4  -2  -2 218.745 6.60493   7
  -4  -2  -2 228.020 10.0645   6
  -4  -2  -2 240.190 10.2573   2
   4   2   2 225.545 6.74224   7
  -4   2  -2 235.398 10.5660   2
  -4   2  -2 225.053 8.10253   7
  -4   2  -2 242.201 11.3827   3
  -5  -2  -2 13.0738 3.61902   2
  -5  -2  -2 13.1320 2.22623   7
  -5   2  -2 7.51499 3.54179   2
   5   2   2 15.5662 2.33716   7
  -5   2  -2 12.0074 2.77750   7
  -5   2  -2 13.1101 3.77384   3
  -6  -2  -2 494.008 18.6267   2
  -6  -2  -2 522.143 13.8513   7
  -6   2  -2 500.620 15.2622   7
  -6   2  -2 499.257 19.0454   2
  -6   2  -2 523.027 18.5685   3
  -7  -2  -2 0.63695 3.45342   2
  -7  -2  -2 1.80836 2.14431   7
  -7   2  -2 -2.0027 3.16422   2
  -7   2  -2 0.67881 3.78354   3
  -7   2  -2 3.06056 2.77360   7
  -8  -2  -2 140.117 11.8209   2
  -8  -2  -2 154.364 7.73222   7
  -8   2  -2 161.730 9.01792   7
  -8   2  -2 144.644 12.0244   2
  -8   2  -2 159.112 12.0314   3
  -9  -2  -2 33.1874 7.90178   2
  -9  -2  -2 34.7727 4.60729   7
  -9   2  -2 24.4963 7.15104   2
  -9   2  -2 21.0589 6.96260   3
  -9   2  -2 26.2710 5.26555   7
 -10  -2  -2 41.0091 9.58040   2
 -10  -2  -2 48.6811 5.48712   7
 -10   2  -2 57.7014 10.4122   2
 -10   2  -2 47.9635 6.85464   7
 -10   2  -2 46.0250 9.84280   3
 -11  -2  -2 145.329 9.16148   7
 -11  -2  -2 162.174 15.2928   3
 -11  -2  -2 153.073 14.9939   2
 -11   2  -2 169.195 15.4594   2
 -11   2  -2 148.078 14.2326   3
 -11   2  -2 127.541 10.1074   7
 -12  -2  -2 -3.9302 8.69825   2
 -12  -2  -2 -1.1491 4.27226   7
 -12  -2  -2 17.1041 13.9599   3
 -12   2  -2 7.07704 5.30318   7
 -12   2  -2 22.6892 12.2263   3
 -12   2  -2 -11.711 5.16164   2
 -13  -2  -2 254.549 20.9089   2
 -13  -2  -2 265.260 20.3499   3
 -13   2  -2 267.995 14.6270   7
 -13   2  -2 244.131 20.3556   3
 -13   2  -2 261.239 20.8147   2
 -14  -3   2 32.5852 9.45064   2
 -14  -3   2 26.2031 10.0744   3
 -14  -3   2 17.6840 6.29156   7
 -14   3   2 20.0211 9.46143   3
 -14   3   2 24.9844 9.32362   2
 -14   3   2 38.7386 8.46473   7
 -13  -3   2 9.48643 5.13467   7
 -13   3   2 2.74507 7.82598   3
 -13   3   2 -6.8837 5.85393   2
 -13   3   2 14.1838 5.88414   7
 -12  -3   2 79.5361 12.8459   2
 -12  -3   2 100.331 9.76183   7
 -12  -3   2 117.266 12.4813   6
 -12   3   2 98.4634 13.8204   2
 -12   3   2 81.6504 10.5037   7
 -12   3   2 83.2717 12.8421   3
 -11  -3   2 363.785 19.6898   6
 -11  -3   2 357.838 20.5015   2
 -11  -3   2 370.195 16.7255   7
 -11   3   2 332.204 19.4045   2
 -11   3   2 389.426 17.9685   7
 -11   3   2 410.752 21.1816   3
 -10  -3   2 71.6906 8.02951   7
 -10  -3   2 56.4740 9.63565   2
 -10  -3   2 58.7637 9.08108   6
 -10   3   2 58.6503 9.29168   3
 -10   3   2 62.4901 10.0610   2
 -10   3   2 78.7023 8.86913   7
  -9  -3   2 314.251 16.5357   2
  -9  -3   2 305.130 13.5046   7
  -9  -3   2 282.296 16.2155   5
  -9  -3   2 305.217 15.3944   6
  -9   3   2 289.453 16.2740   3
  -9   3   2 271.767 15.5592   2
  -9   3   2 295.832 14.1873   7
  -8  -3   2 58.2058 6.00992   7
  -8  -3   2 77.2013 7.81631   6
  -8  -3   2 68.7662 7.92722   2
  -8  -3   2 73.2098 8.24716   5
  -8   3   2 50.3005 7.34178   3
  -8   3   2 67.7981 7.93827   2
  -8   3   2 66.4778 6.95127   7
  -7  -3   2 235.689 10.3561   7
  -7  -3   2 247.104 11.9727   6
  -7  -3   2 219.878 11.9931   5
  -7  -3   2 230.305 12.1612   2
  -7   3   2 244.358 11.0442   6
  -7   3   2 231.414 11.8311   2
  -7   3   2 242.159 12.4878   3
  -7   3   2 234.012 10.9958   7
   7   3  -2 240.613 10.2465   8
  -6  -3   2 2.20118 2.22690   7
  -6  -3   2 2.03381 2.66157   6
  -6  -3   2 5.18043 3.07603   2
  -6  -3   2 -1.4008 2.01688   5
  -6   3   2 4.12182 2.63748   6
  -6   3   2 3.48870 2.52390   7
  -6   3   2 4.08899 2.70046   3
  -6   3   2 1.20123 1.50127   8
  -6   3   2 4.24575 2.84368   2
   6   3  -2 1.72242 2.06459   8
  -5  -3   2 1531.22 46.0843   2
  -5  -3   2 1457.58 32.9894   7
  -5  -3   2 1445.91 34.9327   5
   5   3  -2 1470.03 33.7182   8
  -5   3   2 1432.70 33.7249   7
  -5   3   2 1370.97 34.1294   6
  -5   3   2 1546.66 36.8722   2
  -5   3   2 1426.32 34.4980   3
  -4  -3   2 1150.11 27.2107   5
  -4  -3   2 1103.76 24.7254   8
  -4  -3   2 1132.30 24.6549   4
  -4  -3   2 1142.07 25.8838   7
  -4   3   2 1100.24 26.2469   7
  -4   3   2 1122.87 24.8751   6
  -4   3   2 1157.01 28.7401   3
   4   3  -2 1098.50 24.5025   4
  -4   3   2 1106.54 22.8011   8
  -4   3   2 1117.09 26.6253   9
   4   3  -2 1144.38 25.0834   8
  -4   3   2 1089.50 26.0837   2
  -3  -3   2 23.2165 2.50557   4
   3  -3  -2 21.9169 2.78905   2
  -3  -3   2 23.9739 3.42634   9
   3  -3  -2 23.3532 3.64999   4
  -3  -3   2 24.1635 2.96367   7
   3  -3  -2 28.8380 2.94173   5
  -3  -3   2 23.7175 2.49195   8
  -3  -3   2 27.3341 3.46728   5
  -3  -3   2 26.8436 3.58599   2
   3   3  -2 24.6964 2.62942   8
  -3   3   2 25.0953 2.42445   6
   3   3  -2 20.0176 2.97475   9
  -3   3   2 26.1558 3.18212   4
  -3   3   2 21.9878 2.79124   9
  -3   3   2 27.6383 3.32090   3
  -3   3   2 27.1849 2.99929   2
   3   3  -2 24.4300 3.49214   5
  -3   3   2 27.6214 3.32950   7
  -2  -3   2 474.959 11.6184   8
  -2  -3   2 477.816 12.4073   9
   2  -3  -2 484.575 11.4701   5
   2  -3  -2 462.721 9.47763   8
   2  -3  -2 452.922 11.2098   2
   2  -3  -2 465.166 11.8013   3
   2  -3  -2 472.016 12.1134   7
  -2  -3   2 491.830 13.0468   2
  -2  -3   2 480.670 12.6528   5
   2  -3  -2 470.350 11.9942   4
  -2  -3   2 466.784 11.2863   4
   2  -3  -2 484.574 11.1850   9
  -2   3   2 474.685 12.2009   7
  -2   3   2 475.113 11.9470   3
  -2   3   2 487.046 10.9605   2
   2   3  -2 478.674 12.8477   2
  -2   3   2 443.704 11.2450   6
  -2   3   2 461.695 11.9803   4
   2   3  -2 478.475 11.2594   4
   2   3  -2 485.195 11.6733   8
   2   3  -2 480.822 12.5034   5
  -2   3   2 472.479 9.47030   8
   2   3  -2 475.155 12.4868   9
  -2   3   2 463.113 11.0640   9
  -1  -3   2 410.849 10.8351   9
   1  -3  -2 426.672 8.76627   2
  -1  -3   2 436.877 10.3956   3
  -1  -3   2 422.152 11.1314   5
  -1  -3   2 402.379 11.2609   2
   1  -3  -2 418.290 9.26819   8
  -1  -3   2 419.405 10.2614   4
   1  -3  -2 417.794 9.93713   3
   1  -3  -2 418.590 10.2111   7
   1  -3  -2 421.547 10.3743   4
   1  -3  -2 423.162 9.72954   9
  -1  -3   2 431.930 10.6434   8
   1  -3  -2 417.432 8.77366   2
  -1  -3   2 429.156 11.2162   2
   1   3  -2 426.934 11.1599   2
  -1   3   2 424.577 9.35741   8
   1   3  -2 414.323 10.9215   9
   1   3  -2 426.468 10.6226   8
   1   3  -2 429.384 12.0878   2
   1   3  -2 426.416 10.3447   3
   1   3  -2 417.564 10.1391   4
  -1   3   2 413.539 10.2445   7
  -1   3   2 396.563 10.2479   4
  -1   3   2 412.669 9.93789   3
  -1   3   2 409.908 9.60693   9
   0  -3   2 73.8679 3.76975   4
   0  -3  -2 70.4918 3.35578   8
   0  -3   2 83.0227 3.91307   9
   0  -3   2 70.7197 3.36475   3
   0  -3  -2 74.1277 3.17730   3
   0  -3   2 78.4113 4.48414   2
   0  -3  -2 76.8638 3.31480   4
   0  -3   2 74.3376 4.08908   2
   0  -3  -2 67.8338 2.71384   7
   0   3  -2 74.1461 3.60453   3
   0   3   2 72.1586 2.93297   6
   0   3   2 69.8560 3.36220   4
   0   3  -2 65.5938 3.90498   2
   0   3  -2 75.6897 4.25496   2
   0   3   2 72.2210 3.56067   8
   0   3   2 73.8909 2.82863   7
   0   3   2 64.4678 3.02601   3
   0   3  -2 90.0269 4.26488   9
  -1  -3  -2 4265.32 79.6962   2
   1  -3   2 4131.25 81.6709   2
  -1  -3  -2 4226.15 79.3594   4
  -1  -3  -2 4198.03 79.8608   3
  -1  -3  -2 4327.96 79.3941   5
   1  -3   2 4247.66 80.5049   3
   1  -3   2 4058.22 81.5391   2
  -1  -3  -2 4133.17 80.7678   8
   1  -3   2 4148.37 80.3320   7
  -1  -3  -2 4277.90 80.6172   6
  -1   3  -2 4143.15 81.7842   2
   1   3   2 4109.71 79.4334   4
   1   3   2 4216.50 80.9828   8
   1   3   2 4214.15 78.9588   2
   1   3   2 4321.60 80.6717   6
   1   3   2 4051.54 78.8954   2
   1   3   2 4212.14 79.1694   5
  -1   3  -2 4175.28 80.4328   3
  -2  -3  -2 514.905 14.1428   6
   2  -3   2 496.074 13.7016   3
  -2  -3  -2 537.731 13.8483   2
  -2  -3  -2 536.123 13.4900   5
   2  -3   2 514.764 13.1406   7
   2   3   2 516.063 13.1316   2
   2   3   2 511.438 13.9371   6
   2   3   2 527.168 12.6215   4
   2   3   2 521.321 14.3071   8
  -2   3  -2 538.300 13.3533   7
  -2   3  -2 553.951 14.1062   3
   2   3   2 543.487 14.4682   5
  -2   3  -2 516.881 14.8830   2
  -3  -3  -2 572.617 11.8954   7
   3  -3   2 574.719 15.9884   7
  -3  -3  -2 572.656 16.5045   6
  -3  -3  -2 603.708 16.3242   2
  -3   3  -2 587.995 14.9894   7
  -3   3  -2 583.173 17.1168   2
   3   3   2 556.749 15.3746   2
   3   3   2 573.133 11.9831   7
  -4  -3  -2 -1.0373 1.91592   2
  -4  -3  -2 1.77639 2.27093   6
  -4  -3  -2 1.67778 1.08884   7
  -4   3  -2 2.12785 2.71764   2
  -4   3  -2 4.99835 3.11882   3
   4   3   2 0.82612 1.00185   7
  -4   3  -2 1.20826 1.99421   7
  -5  -3  -2 1285.67 32.8678   2
  -5  -3  -2 1317.53 33.0834   6
  -5  -3  -2 1293.16 26.8366   7
  -5   3  -2 1337.73 30.2064   7
  -5   3  -2 1337.50 33.8131   2
   5   3   2 1087.70 27.4152   7
  -5   3  -2 1301.58 32.4568   3
  -6  -3  -2 15.8848 4.52711   2
  -6  -3  -2 18.2275 2.57429   7
  -6  -3  -2 16.8179 4.81968   6
  -6   3  -2 19.4018 5.03490   2
  -6   3  -2 18.8959 3.82896   7
  -6   3  -2 16.4768 4.49995   3
   6   3   2 17.7188 2.54327   7
  -7  -3  -2 1.69269 3.37428   2
  -7   3  -2 -5.0810 3.08779   2
  -7   3  -2 1.83486 3.96588   3
  -7   3  -2 3.52884 2.95132   7
  -8  -3  -2 -3.1815 2.43511   7
  -8  -3  -2 2.11167 4.12328   2
  -8   3  -2 0.00825 4.76479   2
  -8   3  -2 1.27641 3.09736   7
  -8   3  -2 -2.3187 3.82986   3
  -9  -3  -2 692.409 19.4708   7
  -9  -3  -2 731.758 28.3040   2
  -9   3  -2 717.116 22.4987   7
  -9   3  -2 733.750 27.4375   3
  -9   3  -2 689.027 27.8812   2
 -10  -3  -2 23.0184 4.29076   7
 -10  -3  -2 20.1437 8.10861   2
 -10   3  -2 12.1342 6.85669   3
 -10   3  -2 24.5111 5.68370   7
 -10   3  -2 30.1796 8.23259   2
 -11  -3  -2 18.4884 7.73922   2
 -11  -3  -2 19.2048 4.37875   7
 -11   3  -2 33.3964 6.77151   7
 -11   3  -2 23.7670 8.22303   2
 -11   3  -2 27.1190 7.69385   3
 -12  -3  -2 25.6143 11.1812   3
 -12  -3  -2 44.3839 11.6729   2
 -12   3  -2 18.7924 8.52454   2
 -12   3  -2 28.4440 9.88427   3
 -12   3  -2 35.4131 7.47750   7
 -13  -3  -2 6.14558 7.61055   2
 -13  -3  -2 -2.3286 7.13543   3
 -13   3  -2 -4.4219 5.24752   7
 -13   3  -2 10.2796 7.68608   3
 -13   3  -2 -9.7187 5.99575   2
 -14  -4   2 41.1991 7.27526   7
 -14  -4   2 49.4164 10.4306   2
 -14   4   2 51.4527 13.6175   7
 -14   4   2 23.8010 9.36304   2
 -14   4   2 38.5437 11.3201   3
 -13  -4   2 6.44777 4.53430   7
 -13   4   2 -7.9900 6.00288   2
 -13   4   2 0.74613 5.93137   3
 -13   4   2 -1.0305 4.09495   7
 -12  -4   2 5.98474 6.02600   6
 -12  -4   2 5.30145 6.29549   2
 -12  -4   2 11.4951 5.67227   7
 -12   4   2 4.77380 5.31957   7
 -12   4   2 11.3022 7.25398   3
 -12   4   2 15.4757 7.23804   2
 -11  -4   2 3.96032 5.58064   6
 -11  -4   2 5.90166 6.14085   2
 -11  -4   2 6.39786 4.44762   7
 -11   4   2 21.3015 7.64607   3
 -11   4   2 9.17663 5.65707   7
 -11   4   2 2.85246 5.80256   2
 -10  -4   2 230.212 15.0186   6
 -10  -4   2 219.335 12.0287   7
 -10  -4   2 209.493 15.0588   2
 -10   4   2 206.972 15.0149   3
 -10   4   2 232.032 15.0579   2
  -9  -4   2 48.3831 6.28732   7
  -9  -4   2 44.9821 7.71688   2
  -9  -4   2 49.3740 7.88874   6
  -9  -4   2 46.7736 9.07553   5
  -9   4   2 44.4752 7.83583   2
  -9   4   2 41.3870 11.6236   3
  -9   4   2 66.6793 7.74836   7
  -8  -4   2 0.80212 3.52398   6
  -8  -4   2 7.73958 4.21864   5
  -8  -4   2 -1.7694 3.18103   2
  -8  -4   2 -3.2850 2.39993   7
  -8   4   2 2.14490 4.02170   3
  -8   4   2 -1.0503 3.13555   7
  -8   4   2 -2.3281 3.03615   2
  -7  -4   2 83.6609 7.59189   2
  -7  -4   2 71.6170 6.08113   7
  -7  -4   2 78.2144 7.49728   5
  -7  -4   2 81.3599 7.20775   6
  -7   4   2 76.3326 6.74122   7
   7   4  -2 77.9264 6.23624   8
  -7   4   2 89.3909 7.69216   2
  -7   4   2 94.0284 8.17597   3
  -6  -4   2 2287.92 51.8744   5
  -6  -4   2 2273.69 48.5802   7
  -6  -4   2 2254.36 51.8793   2
  -6  -4   2 2206.36 50.7504   6
  -6   4   2 2139.96 45.5302   8
   6   4  -2 2323.05 48.7622   8
  -6   4   2 2261.12 51.2262   3
  -6   4   2 2250.32 50.5771   2
  -6   4   2 2226.94 49.8186   7
  -5  -4   2 490.592 14.4410   7
  -5  -4   2 482.790 15.9125   5
  -5  -4   2 485.012 16.3653   2
  -5   4   2 461.633 14.8520   7
   5   4  -2 482.512 14.0405   8
  -5   4   2 471.767 15.6455   3
  -5   4   2 485.242 16.8822   2
  -4  -4   2 28.4991 3.60422   7
  -4  -4   2 24.2104 4.32531   2
  -4  -4   2 31.9956 4.30001   5
   4  -4  -2 31.1761 2.88903   6
  -4  -4   2 25.4734 2.90724   4
   4   4  -2 28.1945 3.37936   8
  -4   4   2 29.3022 4.13889   3
  -4   4   2 31.7517 3.90828   2
  -4   4   2 28.6233 3.85980   7
  -4   4   2 20.8642 2.91362   9
   4   4  -2 22.7190 2.57581   4
  -3  -4   2 35.2424 4.10429   5
   3  -4  -2 37.4412 2.45842   6
  -3  -4   2 37.5930 4.32771   2
   3  -4  -2 39.5454 3.61359   3
   3  -4  -2 42.3621 3.44613   5
  -3  -4   2 29.6247 3.23878   7
  -3  -4   2 35.2939 3.03401   8
   3  -4  -2 31.6549 2.99750   2
  -3  -4   2 34.9295 2.67892   4
  -3   4   2 35.5536 3.73632   3
  -3   4   2 34.1726 3.61346   7
  -3   4   2 33.4879 2.98508   9
   3   4  -2 40.1779 3.77646   9
   3   4  -2 36.8940 3.17867   8
  -3   4   2 38.0049 3.52440   4
  -3   4   2 35.9143 2.14231   8
   3   4  -2 38.7427 2.70986   4
  -3   4   2 37.3364 3.23347   2
   2  -4  -2 9735.04 183.960   3
   2  -4  -2 9582.44 184.033   7
  -2  -4   2 9882.61 182.686   4
   2  -4  -2 9889.53 182.284   9
   2  -4  -2 9750.31 182.622   2
   2  -4  -2 9856.21 183.983   4
  -2  -4   2 9907.26 183.813   8
  -2  -4   2 9924.71 184.255   3
  -2  -4   2 9609.38 184.260   9
  -2  -4   2 9838.74 185.311   2
  -2  -4   2 9704.20 184.856   5
   2   4  -2 9953.92 184.528   9
   2   4  -2 9974.78 183.880   8
  -2   4   2 9783.00 182.225   9
   2   4  -2 9715.44 184.784   5
  -2   4   2 9798.09 181.425   8
   2   4  -2 9735.13 184.994   2
  -2   4   2 9982.76 181.785   2
   2   4  -2 9743.23 182.598   4
  -1  -4   2 48.1878 4.15845   2
  -1  -4   2 44.5491 3.04571   4
  -1  -4   2 44.8734 3.53435   2
   1  -4  -2 46.8198 3.05444   3
  -1  -4   2 48.6805 3.45471   8
   1  -4  -2 40.0776 2.84372   4
  -1  -4   2 50.3864 3.55315   3
  -1  -4   2 43.7895 3.77110   5
   1  -4  -2 50.5327 2.63541   9
   1  -4  -2 46.3760 2.94789   7
   1  -4  -2 47.7055 2.49424   8
   1   4  -2 47.9787 3.59414   2
  -1   4   2 42.7728 3.03362   7
   1   4  -2 47.7589 3.45344   3
   1   4  -2 51.2412 3.75271   9
  -1   4   2 49.2670 2.65564   8
  -1   4   2 47.9858 2.43886   9
  -1   4   2 48.6075 3.09869   4
   1   4  -2 46.3854 2.90581   4
   1   4  -2 46.9589 3.79147   2
   1   4  -2 48.0824 3.70454   8
  -1   4   2 45.6688 3.23111   3
   0  -4  -2 2422.14 46.6864   7
   0  -4   2 2482.44 48.0462   4
   0  -4  -2 2454.23 47.6553   3
   0  -4   2 2500.29 49.2335   9
   0  -4   2 2399.78 49.2277   2
   0  -4   2 2430.34 49.1020   2
   0  -4  -2 2426.19 47.7943   8
   0  -4   2 2461.65 48.2074   3
   0  -4  -2 2449.17 47.1086   4
   0  -4  -2 2498.20 46.8484   6
   0   4  -2 2410.62 48.0642   3
   0   4   2 2394.16 47.5578   3
   0   4   2 2466.82 48.0107   8
   0   4   2 2429.97 47.1194   4
   0   4  -2 2421.87 48.7520   8
   0   4   2 2430.87 46.6797   7
   0   4  -2 2417.68 48.3439   9
   0   4  -2 2427.60 49.0509   2
   0   4  -2 2361.00 48.7862   2
   1  -4   2 219.328 8.68187   2
  -1  -4  -2 213.863 6.65931   2
   1  -4   2 206.349 7.95112   2
  -1  -4  -2 221.357 7.08679   6
   1  -4   2 211.161 7.17657   3
  -1  -4  -2 216.710 6.03359   4
   1  -4   2 221.744 7.28594   7
  -1  -4  -2 220.859 7.35745   8
  -1  -4  -2 219.338 6.22133   5
  -1  -4  -2 221.041 4.91735   7
   1   4   2 225.907 7.65016   8
   1   4   2 217.007 6.12248   5
  -1   4  -2 217.110 8.05713   2
   1   4   2 219.159 6.21260   4
  -1   4  -2 215.213 7.34436   3
  -2  -4  -2 6.63009 2.13684   6
  -2  -4  -2 9.32663 2.12896   2
  -2  -4  -2 10.7631 2.12380   5
   2  -4   2 6.53730 1.95306   3
   2  -4   2 6.63003 1.83744   7
   2   4   2 6.14014 2.13307   6
   2   4   2 3.26980 2.09810   8
  -2   4  -2 6.27324 2.60019   2
  -2   4  -2 4.24962 1.93526   7
   2   4   2 7.53455 1.86115   5
   2   4   2 10.4380 1.79805   4
   2   4   2 6.79113 1.86592   2
  -2   4  -2 6.46660 2.38563   3
  -3  -4  -2 77.7733 5.48126   6
  -3  -4  -2 81.5506 5.25372   2
  -3  -4  -2 85.8099 5.32807   5
  -3   4  -2 74.8260 4.76627   7
   3   4   2 75.1416 4.69049   2
  -3   4  -2 82.3341 5.94531   2
   3   4   2 85.1554 5.78786   8
  -4  -4  -2 2448.40 47.4040   7
  -4  -4  -2 2457.52 54.0057   6
  -4  -4  -2 2480.35 53.1904   5
  -4  -4  -2 2435.45 53.5513   2
  -4   4  -2 2536.19 54.8963   2
  -4   4  -2 2432.45 51.6121   7
  -4   4  -2 2527.35 53.8145   3
  -5  -4  -2 94.7119 7.26673   2
  -5  -4  -2 96.3641 7.31472   6
  -5  -4  -2 96.7556 4.03850   7
  -5   4  -2 96.6828 6.13301   7
  -5   4  -2 96.9905 7.38593   3
   5   4   2 86.9783 4.06361   7
  -5   4  -2 85.9036 7.47548   2
  -6  -4  -2 49.0167 6.70066   2
  -6  -4  -2 43.0045 3.22408   7
  -6  -4  -2 44.3006 6.49606   6
  -6   4  -2 38.1433 4.83220   7
  -6   4  -2 32.0245 6.00455   2
   6   4   2 44.0541 3.43456   7
  -6   4  -2 44.3804 6.58612   3
  -7  -4  -2 33.8581 6.84203   2
  -7  -4  -2 41.7245 3.70003   7
  -7  -4  -2 42.4875 7.18292   6
  -7   4  -2 44.6044 5.56688   7
  -7   4  -2 39.5773 6.82703   3
  -7   4  -2 36.0240 6.79325   2
  -8  -4  -2 143.309 11.7623   2
  -8  -4  -2 122.849 6.56038   7
  -8   4  -2 144.199 9.23748   7
  -8   4  -2 135.718 12.0045   3
  -9  -4  -2 -6.2133 3.78195   2
  -9  -4  -2 25.4611 4.15944   7
  -9   4  -2 -0.4811 3.60187   7
  -9   4  -2 6.85310 6.18945   3
  -9   4  -2 9.83210 5.97081   2
 -10  -4  -2 244.181 10.0687   7
 -10  -4  -2 267.536 18.2340   2
 -10   4  -2 239.232 16.9118   3
 -10   4  -2 278.050 13.9453   7
 -10   4  -2 263.237 18.0369   2
 -11  -4  -2 0.71981 5.48798   2
 -11  -4  -2 1.01182 3.30764   7
 -11   4  -2 9.43339 7.44664   3
 -11   4  -2 0.75334 4.69781   7
 -11   4  -2 7.62634 6.71764   2
 -12  -4  -2 24.9936 9.27007   2
 -12   4  -2 28.3375 8.13858   3
 -12   4  -2 19.0102 8.66328   2
 -12   4  -2 18.0872 6.74031   7
 -13  -4  -2 2.06202 7.84719   2
 -13  -4  -2 9.31555 8.10063   3
 -13   4  -2 16.1427 9.22111   2
 -13   4  -2 8.71429 5.24272   7
 -13   4  -2 20.8300 9.42021   3
 -14  -5   2 -0.2072 5.16751   7
 -14  -5   2 13.8317 7.94659   2
 -14   5   2 -6.2000 5.74214   2
 -14   5   2 -2.5918 5.80020   7
 -14   5   2 -0.7668 8.07255   3
 -13  -5   2 57.5520 12.6357   6
 -13  -5   2 45.4508 8.01442   7
 -13  -5   2 43.7410 12.5140   2
 -13   5   2 60.2650 9.69112   7
 -13   5   2 40.9545 10.6318   3
 -13   5   2 54.3246 16.7572   2
 -12  -5   2 95.3364 13.2672   6
 -12  -5   2 91.0022 13.5330   2
 -12  -5   2 93.8208 9.47404   7
 -12   5   2 97.9909 13.6702   3
 -12   5   2 88.6393 10.2344   7
 -12   5   2 88.4141 13.7158   2
 -11  -5   2 40.0610 6.76453   7
 -11  -5   2 49.2742 9.22836   6
 -11  -5   2 43.1498 9.46198   2
 -11   5   2 47.2714 9.68594   3
 -11   5   2 53.7380 8.85386   7
 -11   5   2 43.3090 8.97790   2
 -10  -5   2 61.8016 9.91726   2
 -10  -5   2 58.1361 9.62014   5
 -10  -5   2 87.7457 10.2037   6
 -10  -5   2 75.2669 7.93728   7
 -10   5   2 62.5188 9.70605   2
 -10   5   2 63.1998 9.94130   3
 -10   5   2 84.8488 9.27153   7
  -9  -5   2 38.6217 7.45036   2
  -9  -5   2 41.0703 11.4725   6
  -9  -5   2 43.0283 5.93691   7
  -9   5   2 39.3805 12.6662   3
  -9   5   2 51.0595 8.47717   2
  -9   5   2 47.5092 7.17918   7
  -8  -5   2 365.579 14.1865   7
  -8  -5   2 374.597 17.2458   5
  -8  -5   2 388.575 17.6500   2
  -8  -5   2 366.177 16.5204   6
   8   5  -2 381.239 14.9779   8
  -8   5   2 376.944 17.2656   3
  -8   5   2 384.240 15.8460   7
  -8   5   2 394.592 16.9988   2
  -7  -5   2 214.719 9.86561   7
  -7  -5   2 216.512 11.6612   6
  -7  -5   2 205.266 11.6746   5
  -7  -5   2 196.707 11.6781   2
  -7   5   2 212.608 10.7789   7
  -7   5   2 216.528 11.3448   2
   7   5  -2 207.760 10.1145   8
  -7   5   2 204.171 11.6708   3
  -6  -5   2 939.922 27.2699   2
  -6  -5   2 969.890 24.7996   7
  -6  -5   2 980.414 27.5685   5
  -6   5   2 989.373 26.3822   2
  -6   5   2 967.218 27.1526   3
  -6   5   2 979.996 26.1462   7
   6   5  -2 968.501 25.0017   8
  -5  -5   2 545.439 17.5948   2
  -5  -5   2 534.652 17.2613   5
  -5  -5   2 550.634 15.6583   7
   5   5  -2 511.376 15.5739   4
  -5   5   2 519.015 16.2778   7
   5   5  -2 536.542 15.6258   8
  -5   5   2 543.095 18.0840   2
  -5   5   2 549.052 17.3406   3
  -4  -5   2 1001.97 25.2548   5
  -4  -5   2 973.053 25.1872   2
  -4  -5   2 993.996 21.5800   4
   4  -5  -2 943.586 21.7626   6
  -4   5   2 997.379 20.7981   8
  -4   5   2 971.302 24.5968   3
  -4   5   2 973.778 22.4407   9
  -4   5   2 999.523 23.3817   2
  -4   5   2 982.883 24.4136   7
   4   5  -2 928.281 21.3879   4
   4   5  -2 1022.43 24.9832   8
   3  -5  -2 654.301 14.2730   6
  -3  -5   2 647.079 14.6130   4
   3  -5  -2 634.124 16.8064   2
  -3  -5   2 616.580 17.4284   2
   3   5  -2 644.491 16.9703   9
   3   5  -2 640.770 14.5760   4
  -3   5   2 629.970 15.2029   2
  -3   5   2 641.398 14.8516   9
  -3   5   2 637.597 13.8522   8
   3   5  -2 653.835 16.3968   8
  -3   5   2 658.854 17.1667   3
   2  -5  -2 741.168 17.5200   4
   2  -5  -2 730.910 14.6769   6
   2  -5  -2 717.130 17.6261   3
   2  -5  -2 730.057 16.0282   2
  -2  -5   2 746.359 18.0625   3
  -2  -5   2 751.690 18.6332   5
  -2  -5   2 749.213 16.1999   4
   2  -5  -2 729.653 15.6517   8
  -2  -5   2 744.671 17.7050   8
  -2  -5   2 741.145 17.8546   9
   2  -5  -2 735.676 15.5026   9
  -2  -5   2 752.037 18.7258   2
   2  -5  -2 725.836 17.6652   7
  -2   5   2 730.362 17.8782   3
  -2   5   2 730.855 15.6489   8
   2   5  -2 772.679 17.9092   8
   2   5  -2 743.106 17.9015   9
   2   5  -2 771.742 18.1950   3
   2   5  -2 725.319 18.2884   2
   2   5  -2 724.608 16.0425   4
  -2   5   2 738.062 15.5296   9
  -2   5   2 729.755 17.4151   4
   2   5  -2 748.203 19.6970   5
  -2   5   2 745.585 17.9067   7
   1  -5  -2 3969.36 74.4338   4
  -1  -5   2 3862.15 74.3641   8
  -1  -5   2 3796.42 74.6996   2
   1  -5  -2 3854.89 74.8510   3
  -1  -5   2 3899.15 73.0176   4
  -1  -5   2 3807.45 75.0418   2
  -1  -5   2 3814.08 74.2801   3
   1  -5  -2 3787.21 73.5362   7
  -1  -5   2 3806.42 73.9425   9
  -1  -5   2 3826.79 75.0281   5
   1  -5  -2 3783.88 72.6708   8
   1  -5  -2 3817.89 71.5230   9
  -1   5   2 3750.30 73.4477   7
  -1   5   2 3785.97 72.7560   8
   1   5  -2 3755.27 74.2184   8
   1   5  -2 3793.61 72.7076   4
  -1   5   2 3796.63 73.1944   4
   1   5  -2 3822.44 74.3049   2
   1   5  -2 3850.04 74.2642   3
  -1   5   2 3802.85 73.8659   3
   1   5  -2 3778.61 74.5979   2
   1   5  -2 3732.24 73.8514   9
   0  -5   2 33.0669 3.30815   2
   0  -5  -2 57.2550 2.83758   4
   0  -5   2 36.6450 3.19196   3
   0  -5   2 33.9055 3.72568   2
   0  -5  -2 54.3201 2.74901   6
   0  -5  -2 51.9599 3.13921   8
   0  -5  -2 51.7651 2.69982   7
   0  -5  -2 59.0644 2.51892   5
   0  -5   2 35.0295 2.97754   4
   0   5  -2 35.1515 3.77716   2
   0   5  -2 38.4523 3.43348   9
   0   5   2 51.4648 2.81044   4
   0   5   2 52.2745 3.47544   3
   0   5   2 51.1921 2.85122   7
   0   5  -2 37.2349 3.69762   3
   0   5  -2 35.5032 3.24065   2
   0   5  -2 38.6840 3.72938   8
  -1  -5  -2 1539.20 29.7132   7
  -1  -5  -2 1466.30 32.4519   8
  -1  -5  -2 1575.74 32.1326   6
   1  -5   2 1484.75 32.5966   3
   1  -5   2 1611.12 34.0940   7
   1  -5   2 1534.83 33.6820   2
  -1  -5  -2 1604.30 31.3659   2
  -1  -5  -2 1534.31 32.2429   3
  -1  -5  -2 1528.43 30.3057   4
  -1  -5  -2 1544.53 30.8797   5
   1   5   2 1535.88 30.4426   4
  -1   5  -2 1525.86 32.2730   9
   1   5   2 1534.60 32.8895   8
  -1   5  -2 1473.98 32.5951   3
   1   5   2 1522.68 30.7812   5
  -1   5  -2 1541.46 33.6028   2
  -2  -5  -2 69.2829 4.61829   6
  -2  -5  -2 65.2415 3.97855   5
  -2  -5  -2 68.2123 4.05087   2
  -2   5  -2 62.8489 4.41380   7
   2   5   2 63.4425 3.40527   2
   2   5   2 62.5292 3.82797   5
   2   5   2 64.1423 4.76357   8
  -2   5  -2 65.2135 4.90644   3
   2   5   2 62.4069 3.37789   4
  -2   5  -2 65.9389 5.90374   2
  -3  -5  -2 792.854 20.3054   2
  -3  -5  -2 794.302 20.0224   5
  -3  -5  -2 775.591 20.8240   6
   3   5   2 761.117 19.0546   2
  -3   5  -2 804.595 21.9922   2
   3   5   2 821.942 22.9548   8
   3   5   2 792.324 17.8879   4
  -3   5  -2 808.853 20.1137   7
  -4  -5  -2 11.8290 3.16361   2
  -4  -5  -2 21.1598 3.91793   5
  -4  -5  -2 13.1072 1.45171   7
  -4  -5  -2 17.2470 3.72383   6
   4   5   2 12.3647 3.43152   8
  -4   5  -2 13.5682 3.53533   3
  -4   5  -2 15.1967 3.77934   2
  -5  -5  -2 261.188 7.18672   7
  -5  -5  -2 260.130 12.0295   6
  -5  -5  -2 258.577 11.5592   5
  -5  -5  -2 257.984 11.7944   2
  -5   5  -2 264.896 12.5496   2
  -5   5  -2 247.724 10.4113   7
  -5   5  -2 263.517 12.0121   3
  -6  -5  -2 97.8585 4.53677   7
  -6  -5  -2 102.107 8.31549   2
  -6  -5  -2 108.184 8.54211   6
  -6   5  -2 105.668 7.13380   7
  -6   5  -2 120.491 9.09494   3
  -6   5  -2 100.829 8.97005   2
  -7  -5  -2 61.6847 4.14999   7
  -7  -5  -2 59.9360 8.22608   2
  -7  -5  -2 55.5391 7.96953   6
  -7   5  -2 63.9328 6.55969   7
  -7   5  -2 52.8800 8.44191   2
  -7   5  -2 62.3585 8.43852   3
  -8  -5  -2 364.955 18.4566   2
  -8   5  -2 377.174 19.4461   2
  -8   5  -2 390.479 15.5761   7
  -9  -5  -2 126.970 12.1708   2
  -9  -5  -2 101.126 6.83672   7
  -9   5  -2 114.331 11.9903   3
  -9   5  -2 104.683 11.3679   2
  -9   5  -2 109.819 9.07484   7
 -10  -5  -2 6.77222 6.29346   2
 -10   5  -2 -0.7805 5.50273   2
 -10   5  -2 10.7509 6.94419   3
 -11  -5  -2 1.58725 5.66149   2
 -11  -5  -2 -1.7952 2.96620   7
 -11   5  -2 3.74882 4.85752   7
 -11   5  -2 5.58632 6.48186   3
 -11   5  -2 1.30905 5.70057   2
 -12  -5  -2 18.0864 8.69957   2
 -12   5  -2 4.59149 6.89590   2
 -12   5  -2 6.07786 8.14626   3
 -12   5  -2 26.3109 6.40070   7
 -13  -5  -2 72.3901 13.3481   3
 -13  -5  -2 59.1838 12.1438   2
 -13   5  -2 66.3493 12.7314   2
  13   5   2 60.4770 9.12697   4
 -13   5  -2 31.0603 10.1141   3
 -13   5  -2 58.1259 8.64931   7
 -14  -6   2 -7.5321 4.97528   7
 -14  -6   2 5.17220 6.87597   2
 -14   6   2 -10.059 7.53309   3
 -14   6   2 -1.4646 5.68962   2
 -14   6   2 7.15905 6.14219   7
 -13  -6   2 2.19116 5.62054   6
 -13  -6   2 -2.9684 4.81214   7
 -13  -6   2 8.25562 6.85117   2
 -13   6   2 1.66311 5.59630   7
 -13   6   2 4.60759 6.95252   3
 -12  -6   2 171.017 14.7921   6
 -12  -6   2 167.773 15.2462   2
 -12  -6   2 157.044 11.4488   7
 -12   6   2 134.348 14.2695   3
 -12   6   2 128.020 13.5935   2
 -12   6   2 146.504 12.9491   7
 -11  -6   2 19.3725 7.29377   2
 -11  -6   2 17.5532 5.35985   7
 -11  -6   2 8.48782 5.78904   6
 -11   6   2 20.3808 6.76014   7
 -11   6   2 21.8847 7.20201   2
 -11   6   2 11.1662 7.16150   3
 -10  -6   2 6.58186 4.79165   5
 -10  -6   2 11.5355 4.28490   7
 -10  -6   2 15.7677 5.94819   2
 -10  -6   2 19.5382 6.30804   6
 -10   6   2 9.21978 6.42997   3
 -10   6   2 9.05365 6.16678   2
 -10   6   2 5.08962 4.90387   7
  -9  -6   2 417.401 20.0512   2
  -9  -6   2 432.669 20.4917   5
  -9  -6   2 441.239 19.8149   6
  -9  -6   2 440.791 16.3719   7
  -9   6   2 429.138 19.9346   3
  -9   6   2 437.841 18.2854   7
  -9   6   2 470.797 19.9646   2
  -8  -6   2 426.249 18.1727   6
  -8  -6   2 422.983 18.6698   5
  -8  -6   2 411.947 15.2527   7
  -8  -6   2 446.335 19.0618   2
   8   6  -2 450.970 16.6339   8
  -8   6   2 419.785 18.6706   3
  -8   6   2 404.598 17.5315   2
  -8   6   2 452.981 17.5153   7
  -7  -6   2 1130.73 32.4526   5
  -7  -6   2 1115.02 31.7901   6
  -7  -6   2 1121.91 28.6107   7
  -7  -6   2 1161.81 32.8251   2
  -7   6   2 1135.47 31.1513   2
   7   6  -2 1161.16 29.8298   8
  -7   6   2 1118.49 32.2647   3
  -7   6   2 1155.26 30.7734   7
  -6  -6   2 104.354 7.93121   2
  -6  -6   2 94.9464 7.63195   5
  -6  -6   2 110.484 6.67964   7
  -6   6   2 97.8807 7.30497   7
   6   6  -2 114.465 7.22497   8
  -6   6   2 98.2336 7.29954   2
  -6   6   2 107.558 8.18454   3
  -5  -6   2 750.625 22.2247   2
  -5  -6   2 758.591 22.1186   5
  -5  -6   2 778.175 20.1802   7
  -5   6   2 749.145 21.7938   3
  -5   6   2 726.269 22.2975   2
   5   6  -2 786.083 20.6054   8
  -5   6   2 765.305 21.2671   7
   5   6  -2 726.298 17.7507   4
  -4  -6   2 715.238 20.5868   2
  -4  -6   2 738.457 20.6796   5
   4  -6  -2 719.436 17.2278   6
  -4  -6   2 744.573 16.7886   4
  -4  -6   2 762.867 19.3351   7
  -4   6   2 751.466 16.6412   8
  -4   6   2 755.649 18.6249   2
   4   6  -2 736.654 19.2762   8
  -4   6   2 732.136 19.9026   7
  -4   6   2 719.098 17.5706   9
   4   6  -2 722.573 16.7623   4
  -3  -6   2 1980.59 38.6047   4
   3  -6  -2 1957.79 38.3805   6
  -3  -6   2 2004.80 42.7069   5
  -3  -6   2 1950.40 42.6895   2
  -3   6   2 1923.42 39.0764   2
  -3   6   2 1923.84 38.3890   8
  -3   6   2 1969.98 41.8032   7
  -3   6   2 1969.68 38.7469   9
  -3   6   2 1773.98 45.8206   3
   3   6  -2 1949.14 43.9481   9
   3   6  -2 1998.74 38.6197   4
  -2  -6   2 235.667 8.15914   9
  -2  -6   2 244.638 9.11114   2
  -2  -6   2 235.023 9.00951   5
   2  -6  -2 230.448 6.76528   8
   2  -6  -2 247.455 9.46393   3
   2  -6  -2 236.044 7.93265   4
  -2  -6   2 235.799 6.79112   4
  -2   6   2 229.842 8.45247   3
   2   6  -2 234.927 8.24506   9
  -2   6   2 232.948 8.27994   7
   2   6  -2 225.682 8.56898   2
   2   6  -2 236.107 6.66163   4
   2   6  -2 251.278 8.82496   3
  -2   6   2 237.328 7.93389   4
  -2   6   2 238.006 6.84928   8
  -2   6   2 230.934 5.91828   9
   2   6  -2 250.376 8.52445   8
   1  -6  -2 1341.06 27.4506   9
  -1  -6   2 1404.44 30.1872   3
   1  -6  -2 1378.47 28.6354   4
  -1  -6   2 1377.04 30.6935   5
  -1  -6   2 1365.36 29.2816   9
   1  -6  -2 1357.88 29.6031   3
   1  -6  -2 1373.67 29.1288   7
  -1  -6   2 1390.85 28.3302   4
  -1  -6   2 1390.85 30.6912   2
   1   6  -2 1380.12 30.0741   3
  -1   6   2 1384.83 28.5862   4
  -1   6   2 1377.03 29.7457   3
   1   6  -2 1371.79 29.9962   8
  -1   6   2 1391.01 28.5944   8
   1   6  -2 1381.98 29.3060   9
   1   6  -2 1328.50 29.8842   2
  -1   6   2 1382.72 29.1194   7
   0  -6  -2 581.831 12.9636   5
   0  -6  -2 575.278 14.5704   3
   0  -6   2 588.879 14.1394   4
   0  -6  -2 589.057 13.4737   7
   0  -6  -2 574.868 13.0752   4
   0  -6   2 560.933 15.4766   2
   0  -6  -2 564.718 14.2435   8
   0  -6   2 566.188 14.1320   9
   0  -6   2 572.647 14.9732   3
   0   6   2 598.323 13.5145   7
   0   6  -2 561.846 14.2115   9
   0   6   2 585.495 14.5537   8
   0   6  -2 592.883 15.3547   8
   0   6   2 581.816 14.7690   3
   0   6  -2 566.484 14.8456   2
   0   6  -2 585.687 15.1319   3
   0   6   2 559.877 12.9933   4
   0   6  -2 581.787 15.2192   2
  -1  -6  -2 11.6429 1.55398   7
  -1  -6  -2 12.3822 1.70265   2
   1  -6   2 9.86489 2.65606   2
  -1  -6  -2 8.88931 1.76922   5
  -1  -6  -2 14.4848 2.48779   6
  -1  -6  -2 12.5436 2.44456   3
  -1  -6  -2 10.9533 1.50508   4
   1   6   2 10.7539 2.31609   3
  -1   6  -2 8.81056 2.29818   9
  -1   6  -2 9.41095 2.67590   2
  -1   6  -2 15.0509 3.04363   3
   1   6   2 9.28106 1.77642   5
  -1   6  -2 9.79242 2.88262   8
   1   6   2 11.9173 2.52675   8
   1   6   2 11.6059 1.62513   4
   2  -6   2 354.759 13.9912   2
  -2  -6  -2 377.340 10.6967   2
  -2  -6  -2 382.969 8.42575   7
  -2  -6  -2 397.155 11.9395   6
  -2  -6  -2 388.573 10.9589   5
   2   6   2 374.753 12.2109   8
   2   6   2 376.439 9.29675   4
  -2   6  -2 389.913 12.6810   2
   2   6   2 386.705 9.18770   2
   2   6   2 381.304 10.7636   5
   2   6   2 371.332 9.22877   2
  -2   6  -2 395.666 13.8076   3
  -3  -6  -2 26.9456 4.11944   6
  -3  -6  -2 21.7696 1.45722   7
  -3  -6  -2 21.8003 3.32257   2
  -3  -6  -2 23.5202 3.34306   5
   3   6   2 19.2560 3.52261   8
   3   6   2 27.8205 3.56741   2
  -3   6  -2 18.2322 4.29924   2
   3   6   2 20.2527 2.39215   4
  -3   6  -2 21.3945 3.73940   7
  -4  -6  -2 413.484 14.2889   2
  -4  -6  -2 422.124 14.6920   6
  -4  -6  -2 402.874 15.4043   5
  -4  -6  -2 413.852 9.29263   7
   4   6   2 381.183 15.1632   2
  -4   6  -2 415.853 15.1641   2
  -4   6  -2 415.000 13.6197   7
   4   6   2 411.181 14.5902   8
  -4   6  -2 433.802 14.9841   3
   4   6   2 428.148 11.3156   4
  -5  -6  -2 68.9044 6.19219   5
  -5  -6  -2 70.6278 3.20303   7
  -5  -6  -2 62.4506 6.11119   2
  -5  -6  -2 64.9815 6.35984   6
   5   6   2 70.9807 6.57899   8
  -5   6  -2 67.0549 5.85165   7
  -5   6  -2 63.1370 6.70939   2
  -5   6  -2 65.1702 6.69950   3
  -6  -6  -2 83.6757 7.86114   6
  -6  -6  -2 91.7203 4.16306   7
  -6  -6  -2 85.7463 7.80855   2
  -6   6  -2 101.385 9.01373   2
  -6   6  -2 109.665 9.03034   3
  -6   6  -2 94.1111 7.12088   7
  -7  -6  -2 36.7001 6.71320   2
  -7  -6  -2 38.3909 3.41114   7
  -7  -6  -2 42.0008 7.24002   6
  -7   6  -2 45.9131 7.76977   2
  -7   6  -2 51.7053 6.73364   7
  -7   6  -2 39.2422 7.53483   3
  -8  -6  -2 86.1496 9.60844   2
  -8  -6  -2 80.6851 4.76753   7
  -8  -6  -2 84.9890 9.33902   6
  -8   6  -2 69.2979 9.77727   3
  -8   6  -2 81.1730 10.8316   2
  -8   6  -2 79.1272 7.84352   7
  -9  -6  -2 0.39781 4.89258   2
  -9  -6  -2 -0.5731 2.72318   7
  -9   6  -2 1.76399 5.59656   3
  -9   6  -2 4.46788 5.31680   2
  -9   6  -2 -2.1908 3.62012   7
 -10  -6  -2 1.34808 3.22279   7
 -10  -6  -2 8.72441 6.28125   2
 -10   6  -2 10.0679 7.41718   3
 -10   6  -2 2.61236 4.53116   7
 -10   6  -2 -1.2985 5.30248   2
 -11  -6  -2 4.77069 6.36063   2
 -11   6  -2 10.6861 7.17921   2
 -11   6  -2 1.12053 6.33259   3
 -11   6  -2 1.04155 4.57460   7
 -12  -6  -2 408.351 24.5409   2
 -12   6  -2 370.342 18.0402   7
 -12   6  -2 411.047 24.0244   3
 -12   6  -2 347.531 22.6773   2
 -14  -7   2 2.04262 5.22803   7
 -14  -7   2 20.2545 8.33025   2
 -14   7   2 8.28583 5.95811   7
 -14   7   2 -5.8030 7.16559   3
 -14   7   2 -7.0108 6.38468   2
 -13  -7   2 59.5291 11.7204   6
 -13  -7   2 69.0717 9.46380   7
 -13  -7   2 78.8500 13.8667   2
 -13   7   2 64.1792 10.6078   7
 -13   7   2 52.4567 10.6276   3
 -12  -7   2 46.4975 10.1472   2
 -12  -7   2 39.9936 7.64080   7
 -12  -7   2 44.1087 9.39997   6
 -12   7   2 49.8956 9.90885   3
 -12   7   2 52.8430 9.28289   7
 -12   7   2 39.5813 10.0051   2
 -11  -7   2 -3.7340 4.41964   2
 -11  -7   2 -4.4024 4.29661   6
 -11  -7   2 3.32503 5.60296   5
 -11  -7   2 2.56351 4.07252   7
 -11   7   2 4.94233 6.48874   2
 -11   7   2 -0.9526 5.25619   3
 -11   7   2 -1.1979 4.49281   7
 -10  -7   2 13.7482 6.38470   2
 -10  -7   2 12.0484 5.79870   5
 -10  -7   2 18.1426 4.88917   7
 -10  -7   2 24.4328 6.53426   6
 -10   7   2 17.7757 6.73685   2
 -10   7   2 15.4187 6.52434   3
 -10   7   2 17.6772 6.24659   7
  -9  -7   2 71.6631 9.95350   6
  -9  -7   2 83.4444 11.5722   2
  -9  -7   2 84.2727 9.59537   5
  -9  -7   2 87.4351 7.65828   7
  -9   7   2 74.8858 9.48798   7
   9   7  -2 73.1733 8.87444   8
  -9   7   2 82.9956 9.57174   2
  -9   7   2 85.7520 11.0276   3
  -8  -7   2 173.560 12.1453   2
  -8  -7   2 171.972 11.9662   5
  -8  -7   2 175.535 9.56039   7
  -8  -7   2 155.515 11.2378   6
   8   7  -2 179.348 10.7354   8
  -8   7   2 168.424 11.1457   7
  -8   7   2 175.276 11.4670   2
  -8   7   2 171.866 11.8228   3
  -7  -7   2 100.001 8.64717   6
  -7  -7   2 90.7177 8.54375   5
  -7  -7   2 104.567 8.85489   2
  -7  -7   2 90.3127 6.78737   7
   7   7  -2 112.048 7.91696   8
  -7   7   2 112.710 8.47723   7
  -7   7   2 102.437 8.26235   2
  -7   7   2 115.182 9.10920   3
  -6  -7   2 34.9488 5.62059   2
  -6  -7   2 29.7894 5.32569   5
  -6  -7   2 35.3955 4.60657   7
  -6   7   2 43.6416 5.70893   2
  -6   7   2 21.5896 4.37410   7
   6   7  -2 40.0159 5.14702   8
  -6   7   2 20.6415 5.08281   3
  -5  -7   2 245.239 11.3516   2
  -5  -7   2 248.533 11.2878   5
   5   7  -2 254.609 10.3575   8
  -5   7   2 245.506 11.2892   3
   5   7  -2 239.223 7.71643   4
  -5   7   2 243.607 8.04896   8
  -5   7   2 227.078 11.0031   2
  -5   7   2 243.589 10.7186   7
  -4  -7   2 41.1730 4.69478   5
  -4  -7   2 46.5547 4.43068   7
  -4  -7   2 42.0002 2.85062   4
  -4  -7   2 43.2691 4.87791   2
   4  -7  -2 47.8913 3.30187   6
  -4   7   2 45.2749 5.18220   3
   4   7  -2 52.3233 5.14055   8
  -4   7   2 48.3481 4.92907   7
  -4   7   2 50.8276 4.06452   2
  -4   7   2 45.4713 3.24878   9
  -4   7   2 46.1112 3.37075   8
   4   7  -2 39.8769 4.43521   4
  -3  -7   2 3224.05 66.1155   2
  -3  -7   2 3289.30 61.4940   4
  -3  -7   2 3217.64 66.2381   5
  -3   7   2 3217.13 61.6942   2
   3   7  -2 3210.49 64.9577   8
   3   7  -2 3186.60 61.3034   4
  -3   7   2 3100.60 61.8343   8
   3   7  -2 3213.75 65.0087   9
  -3   7   2 3171.38 61.2543   9
  -3   7   2 3137.85 65.0688   7
  -3   7   2 3167.03 65.5862   3
   2  -7  -2 536.018 12.4674   2
   2  -7  -2 502.655 12.7083   8
  -2  -7   2 513.459 14.0788   9
  -2  -7   2 529.998 15.3483   5
  -2  -7   2 523.511 12.2142   4
  -2  -7   2 530.255 15.2772   2
  -2   7   2 508.584 14.8332   3
   2   7  -2 531.457 14.1736   9
   2   7  -2 513.685 12.0168   4
   2   7  -2 541.700 14.8377   8
   2   7  -2 487.711 14.3519   2
  -2   7   2 533.715 12.8604   8
   2   7  -2 527.022 16.0868   3
  -1  -7   2 142.279 5.36835   4
   1  -7  -2 149.810 5.64803   8
   1  -7  -2 150.392 5.99623   7
   1  -7  -2 145.932 5.43464   4
  -1  -7   2 139.945 5.90616   9
  -1  -7   2 162.197 7.20884   2
  -1   7   2 142.693 5.47761   4
   1   7  -2 142.289 6.00933   9
   1   7  -2 144.726 6.28234   2
   1   7  -2 140.019 6.67573   3
  -1   7   2 151.853 5.82833   8
  -1   7   2 138.305 6.59400   3
  -1   7   2 147.118 6.10222   7
   0  -7   2 123.140 6.40607   2
   0  -7  -2 115.097 5.83147   8
   0  -7   2 113.482 5.09674   9
   0  -7  -2 117.755 4.79496   7
   0  -7  -2 123.956 6.32325   3
   0  -7  -2 120.590 4.40255   4
   0  -7  -2 125.864 4.73764   5
   0   7  -2 123.704 5.53575   9
   0   7  -2 123.625 6.39033   3
   0   7   2 118.643 4.40067   4
   0   7   2 116.215 6.00033   3
   0   7  -2 120.607 6.06545   2
   0   7   2 118.709 5.61395   8
   0   7   2 125.859 5.03575   7
   0   7  -2 111.271 5.53330   2
  -1  -7  -2 2725.03 51.6875   4
  -1  -7  -2 2646.12 52.2657   7
   1  -7   2 2785.02 56.3046   2
  -1  -7  -2 2731.06 54.2768   6
  -1  -7  -2 2641.06 51.8854   2
  -1  -7  -2 2754.12 53.3515   5
   1   7   2 2734.65 55.2318   3
   1   7   2 2701.61 56.9658   8
   1   7   2 2699.43 51.7044   4
  -1   7  -2 2686.84 55.7125   8
  -1   7  -2 2640.14 55.5864   2
   1   7   2 2670.41 53.7945   5
  -1   7  -2 2707.81 54.1734   9
  -2  -7  -2 517.067 11.5590   7
  -2  -7  -2 528.732 13.9169   5
   2  -7   2 499.343 15.7367   2
  -2  -7  -2 507.024 13.4085   2
   2   7   2 541.933 17.6945   8
  -2   7  -2 524.008 15.6749   3
  -2   7  -2 526.394 15.7255   2
  -2   7  -2 550.954 15.7961   8
   2   7   2 499.680 13.5281   5
   2   7   2 523.450 11.6606   4
  -3  -7  -2 137.210 8.39136   6
  -3  -7  -2 132.982 4.08419   7
  -3  -7  -2 144.834 6.78575   2
  -3  -7  -2 129.304 3.93562   7
  -3  -7  -2 136.438 7.66553   5
   3   7   2 134.081 5.58218   2
  -3   7  -2 127.364 7.62271   2
   3   7   2 131.970 7.42379   8
  -3   7  -2 127.205 6.88110   7
   3   7   2 133.453 4.79094   4
  -3   7  -2 130.461 7.61652   3
  -4  -7  -2 13.0578 3.50311   2
  -4  -7  -2 14.7556 3.70050   6
  -4  -7  -2 12.8756 1.47423   7
  -4   7  -2 15.0303 3.29965   7
   4   7   2 12.8999 3.31613   8
  -4   7  -2 12.8241 3.88447   3
   4   7   2 14.5906 2.18796   4
  -4   7  -2 14.4510 3.85985   2
   4   7   2 13.7857 2.71507   2
  -5  -7  -2 195.211 10.1084   5
  -5  -7  -2 198.352 10.2853   2
  -5  -7  -2 193.820 5.71487   7
  -5  -7  -2 204.391 10.6545   6
  -5   7  -2 187.184 10.8496   2
   5   7   2 202.859 7.42080   4
  -5   7  -2 199.704 9.90555   7
  -5   7  -2 205.056 11.1255   3
   5   7   2 175.326 10.1210   8
  -6  -7  -2 11.4848 4.33354   6
  -6  -7  -2 18.2419 2.12675   7
  -6  -7  -2 23.4506 4.76103   5
  -6  -7  -2 25.9741 5.04810   2
  -6   7  -2 16.2411 4.80057   3
  -6   7  -2 14.2638 4.84070   2
  -6   7  -2 15.7867 4.20942   7
  -7  -7  -2 997.868 22.1262   7
  -7  -7  -2 964.599 31.1112   6
  -7  -7  -2 1040.43 31.4011   2
  -7   7  -2 1017.95 31.3163   3
  -7   7  -2 1016.60 28.7048   7
  -7   7  -2 1019.59 31.9631   2
  -8  -7  -2 10.9211 5.22165   6
  -8  -7  -2 4.93582 2.08325   7
  -8  -7  -2 9.14471 5.43039   2
  -8   7  -2 12.7192 6.18119   3
  -8   7  -2 9.51269 4.45598   7
  -8   7  -2 8.67167 5.38561   2
  -9  -7  -2 212.323 15.2874   2
  -9  -7  -2 218.560 15.3844   6
  -9  -7  -2 237.796 9.67571   7
  -9   7  -2 221.124 15.3630   3
  -9   7  -2 221.299 15.7327   2
 -10  -7  -2 0.34448 5.06485   2
 -10   7  -2 -2.2651 5.57456   3
 -10   7  -2 0.25231 4.52815   7
 -10   7  -2 2.01465 5.35708   2
 -11  -7  -2 200.665 16.9791   2
 -11   7  -2 199.980 13.3479   7
 -11   7  -2 176.831 15.8420   2
 -11   7  -2 189.752 15.8780   3
 -12  -7  -2 -8.4527 4.38932   2
 -12   7  -2 -4.4789 6.36081   2
  12   7   2 -5.5354 5.42144   4
 -12   7  -2 1.45473 6.87476   3
 -12   7  -2 -1.2623 5.11509   7
 -13  -8   2 10.3855 7.52886   6
 -13  -8   2 10.4337 5.86860   7
 -13  -8   2 2.95455 6.12085   2
 -13   8   2 18.5027 7.59576   3
 -13   8   2 -1.9545 8.06178   2
 -13   8   2 11.4727 7.02137   7
 -12  -8   2 -0.8552 5.04296   6
 -12  -8   2 -0.5350 5.49144   2
 -12  -8   2 5.40944 4.74635   7
 -12   8   2 2.40206 6.37832   3
 -12   8   2 -11.744 4.48647   7
 -12   8   2 -3.1646 5.47425   2
 -11  -8   2 54.7864 10.0023   6
 -11  -8   2 57.7759 7.60578   7
 -11  -8   2 77.9557 12.4390   5
 -11  -8   2 44.2221 9.54683   2
 -11   8   2 54.7555 10.4544   3
 -11   8   2 65.0156 9.90425   7
 -11   8   2 53.8741 9.57507   2
 -10  -8   2 2.69326 4.94758   2
 -10  -8   2 8.58111 5.62766   6
 -10  -8   2 3.73915 3.90237   7
 -10  -8   2 4.32484 5.14954   5
 -10   8   2 2.18204 5.27206   2
 -10   8   2 -4.3228 4.05310   7
 -10   8   2 4.65102 6.28419   3
  -9  -8   2 724.915 27.1609   6
  -9  -8   2 780.028 28.4260   5
  -9  -8   2 750.853 23.1204   7
  -9   8   2 747.707 26.5606   2
  -9   8   2 786.183 26.3110   7
   9   8  -2 790.616 25.6423   8
  -9   8   2 774.333 28.3468   3
  -8  -8   2 313.891 16.2037   5
  -8  -8   2 313.275 15.9380   6
  -8  -8   2 308.944 16.2433   2
  -8  -8   2 314.347 12.9358   7
   8   8  -2 310.155 14.2400   8
  -8   8   2 300.348 14.5446   7
  -8   8   2 296.141 14.7339   2
  -8   8   2 299.740 15.9999   3
  -7  -8   2 1002.28 30.4205   5
  -7  -8   2 971.380 30.3480   2
  -7  -8   2 1026.32 27.0076   7
  -7  -8   2 1023.57 30.5622   6
   7   8  -2 1037.70 28.6073   8
  -7   8   2 1027.44 29.1315   7
  -7   8   2 1047.19 28.8421   2
  -7   8   2 1008.08 24.8225   8
  -7   8   2 1050.55 30.6917   3
  -6  -8   2 16.3018 3.58253   7
  -6  -8   2 19.9685 4.63665   5
  -6  -8   2 16.7492 4.62376   2
   6   8  -2 18.1588 4.10317   8
  -6   8   2 8.26795 3.06050   8
  -6   8   2 15.6913 4.12064   2
  -6   8   2 17.4212 4.28264   7
  -6   8   2 9.41147 4.02477   3
  -5  -8   2 73.9839 5.50343   7
  -5  -8   2 78.8757 6.64636   2
  -5  -8   2 72.0156 6.34770   5
   5   8  -2 70.1625 5.76335   8
  -5   8   2 73.8601 6.35724   2
  -5   8   2 73.0245 6.79918   3
  -5   8   2 64.5369 4.51504   8
  -5   8   2 76.8478 6.47433   7
   5   8  -2 70.7630 3.74288   4
   4  -8  -2 528.801 13.5492   6
  -4  -8   2 540.945 12.4929   4
  -4  -8   2 551.612 17.4552   5
  -4  -8   2 516.987 17.0091   2
  -4   8   2 523.605 13.3059   9
  -4   8   2 551.441 14.3889   2
   4   8  -2 537.738 16.2156   8
  -4   8   2 523.931 13.4873   8
  -4   8   2 549.082 16.5760   7
   4   8  -2 514.883 12.4137   4
  -4   8   2 504.915 16.7156   3
  -3  -8   2 16.5471 4.49812   2
  -3  -8   2 22.1863 3.86176   5
  -3  -8   2 17.1622 1.96892   4
  -3   8   2 18.6139 3.43008   7
  -3   8   2 22.7424 2.04251   9
   3   8  -2 18.0183 1.95656   4
   3   8  -2 13.2195 3.17025   8
  -3   8   2 20.1595 2.64565   8
   3   8  -2 14.5964 2.99529   9
  -3   8   2 16.8228 2.05652   2
  -2  -8   2 308.065 11.0772   2
  -2  -8   2 305.219 11.2548   5
  -2  -8   2 295.736 8.05414   4
   2  -8  -2 287.964 8.07839   2
   2  -8  -2 293.232 8.93338   8
   2   8  -2 296.282 10.5394   8
   2   8  -2 297.202 10.8485   3
  -2   8   2 284.656 10.1417   7
   2   8  -2 319.905 10.0970   9
   2   8  -2 290.531 10.0475   2
  -2   8   2 310.488 9.12432   8
  -2   8   2 285.663 10.7170   3
   1  -8  -2 431.845 12.0616   8
  -1  -8   2 455.113 13.7731   2
  -1  -8   2 461.366 11.4690   4
  -1  -8   2 442.859 12.2246   9
  -1  -8   2 447.757 14.0411   5
   1  -8  -2 430.256 11.5151   4
  -1   8   2 450.504 11.6262   4
   1   8  -2 441.424 12.1843   9
   1   8  -2 418.206 12.6019   2
   1   8  -2 453.336 13.4783   8
  -1   8   2 437.175 12.2191   8
   1   8  -2 448.920 13.7406   3
  -1   8   2 445.202 12.5119   7
   0  -8  -2 2001.19 41.1152   7
   0  -8  -2 2043.14 39.9652   4
   0  -8  -2 2049.21 40.8003   5
   0  -8   2 2009.78 43.5045   2
   0  -8   2 2022.79 41.3126   9
   0   8  -2 2031.24 42.6030   2
   0   8  -2 1905.73 42.0643   2
   0   8  -2 2044.80 43.6066   3
   0   8   2 2005.43 39.8008   4
   0   8   2 2049.43 42.5792   8
   0   8  -2 2031.89 43.2555   8
   0   8  -2 1985.91 41.3515   9
   0   8   2 2036.80 41.1779   7
   1  -8   2 148.595 7.55615   2
  -1  -8  -2 149.972 4.56824   4
  -1  -8  -2 152.732 4.92159   2
  -1  -8  -2 149.523 5.97011   5
  -1  -8  -2 156.713 6.00009   7
  -1   8  -2 148.509 8.35067   2
  -1   8  -2 143.173 7.40222   8
   1   8   2 149.960 7.16774   3
   1   8   2 151.800 4.58614   4
  -1   8  -2 147.249 7.62720   3
   1   8   2 149.300 7.13721   8
  -1   8  -2 155.422 6.45047   9
  -2  -8  -2 675.375 18.0710   6
  -2  -8  -2 654.848 16.3017   2
  -2  -8  -2 665.426 16.9811   5
   2  -8   2 691.444 19.4568   2
  -2  -8  -2 675.300 14.8667   7
   2   8   2 648.894 16.7046   5
  -2   8  -2 670.109 20.8823   3
   2   8   2 654.698 13.9798   4
  -2   8  -2 669.086 17.1522   9
  -2   8  -2 645.132 19.9588   8
  -2   8  -2 661.537 18.7687   2
   2   8   2 680.969 18.8168   8
  -3  -8  -2 50.0012 4.27457   2
  -3  -8  -2 49.0709 2.56468   7
  -3  -8  -2 49.7286 4.40128   5
  -3  -8  -2 54.3509 4.97611   6
  -3   8  -2 51.0165 5.28540   8
  -3   8  -2 48.0948 5.47118   3
   3   8   2 53.2645 3.39554   2
   3   8   2 54.1381 2.85828   4
  -3   8  -2 45.0854 5.18169   2
  -3   8  -2 50.6378 4.86381   7
   3   8   2 45.5057 4.87831   8
  -4  -8  -2 20.1681 4.30847   6
  -4  -8  -2 19.8183 1.83573   7
  -4  -8  -2 13.4177 3.78816   2
  -4  -8  -2 20.3182 3.70235   5
  -4   8  -2 19.6849 4.29389   3
   4   8   2 18.4281 2.31935   4
   4   8   2 15.7915 3.90599   8
  -4   8  -2 14.2912 4.15482   2
  -4   8  -2 16.5710 3.67868   7
   4   8   2 17.2570 2.89454   2
  -5  -8  -2 25.1993 2.11527   7
  -5  -8  -2 37.6870 5.96057   6
  -5  -8  -2 28.0854 4.70136   2
  -5  -8  -2 23.0530 4.53881   5
   5   8   2 28.1372 3.17245   4
  -5   8  -2 25.6188 4.57896   7
   5   8   2 24.6797 4.68694   8
  -5   8  -2 22.2017 5.06067   3
  -5   8  -2 21.9036 4.95358   2
  -6  -8  -2 29.1805 2.39294   7
  -6  -8  -2 17.9673 4.54027   5
  -6  -8  -2 17.9627 4.98627   6
  -6  -8  -2 17.0737 4.51647   2
   6   8   2 20.6111 3.20923   4
  -6   8  -2 25.9673 6.07172   2
  -6   8  -2 13.8505 4.40717   7
   6   8   2 21.8168 5.15513   8
  -6   8  -2 21.4160 5.73425   3
  -7  -8  -2 7.36868 4.25707   6
  -7  -8  -2 1.61216 1.43345   7
  -7  -8  -2 2.01247 3.67121   2
  -7  -8  -2 1.64717 3.63255   5
  -7   8  -2 -1.5804 3.91600   2
   7   8   2 -1.4642 2.18704   4
  -7   8  -2 0.41299 3.48823   7
  -7   8  -2 5.32723 5.08599   3
  -8  -8  -2 65.9737 9.51541   2
  -8  -8  -2 61.7946 3.80295   7
  -8  -8  -2 54.5540 8.55503   6
  -8   8  -2 58.0896 7.84460   7
  -8   8  -2 76.8606 10.8757   2
  -8   8  -2 62.4720 9.88330   3
  -9  -8  -2 9.67376 5.74313   6
  -9  -8  -2 13.2629 2.51423   7
  -9  -8  -2 18.7853 6.62989   2
  -9   8  -2 24.8307 5.97866   7
  -9   8  -2 15.0496 7.86627   3
   9   8   2 14.5561 4.16183   4
  -9   8  -2 16.4565 7.21333   2
 -10  -8  -2 16.4347 6.50193   2
 -10   8  -2 4.55272 5.07902   7
 -10   8  -2 7.42013 6.98956   2
  10   8   2 -0.9236 3.77714   4
 -10   8  -2 6.80833 6.36535   3
 -11   8  -2 34.0284 9.53428   3
 -11   8  -2 14.2744 5.70659   7
 -11   8  -2 8.57993 6.83376   2
 -12  -8  -2 39.0503 10.7912   2
 -12   8  -2 33.2075 10.6449   2
 -12   8  -2 44.6895 8.06508   7
  12   8   2 48.1326 7.63717   4
 -12   8  -2 69.5002 12.6379   3
 -13  -9   2 31.6300 9.15368   2
 -13  -9   2 25.0232 7.12450   7
 -13  -9   2 37.3138 9.67464   6
 -13   9   2 39.6710 7.66665   8
 -13   9   2 37.9580 11.3291   7
 -13   9   2 33.7046 9.33237   2
 -13   9   2 37.4944 10.7397   3
 -12  -9   2 22.4959 7.90398   6
 -12  -9   2 7.69137 5.52608   7
 -12  -9   2 7.08915 7.15895   2
 -12   9   2 10.8435 5.35622   8
 -12   9   2 16.4497 7.11191   7
 -12   9   2 12.0834 7.80773   3
 -12   9   2 15.2295 7.22721   2
 -11  -9   2 35.2644 6.32635   7
 -11  -9   2 30.6095 8.15566   5
 -11  -9   2 36.7859 8.39216   6
 -11  -9   2 23.2306 7.93546   2
 -11   9   2 20.1469 5.08130   8
 -11   9   2 31.7037 8.63746   3
 -11   9   2 45.1823 8.74807   7
 -11   9   2 34.6412 8.42287   2
 -10  -9   2 115.249 11.9297   6
 -10  -9   2 125.322 9.13588   7
 -10  -9   2 112.280 12.1107   5
 -10  -9   2 132.711 13.0702   2
 -10   9   2 106.498 11.2049   7
 -10   9   2 108.602 10.9232   2
  10   9  -2 140.048 11.6976   8
 -10   9   2 98.0723 8.19070   8
 -10   9   2 121.514 12.8110   3
  -9  -9   2 250.916 12.3234   7
  -9  -9   2 250.904 15.7496   5
  -9  -9   2 242.359 17.3662   2
  -9  -9   2 251.410 15.6163   6
  -9   9   2 275.354 15.1245   2
  -9   9   2 251.081 15.9528   3
  -9   9   2 268.430 11.4841   8
  -9   9   2 287.567 15.4341   7
   9   9  -2 260.625 14.2457   8
  -8  -9   2 9.47162 3.55821   7
  -8  -9   2 11.6141 4.92548   5
  -8  -9   2 5.50834 4.55984   6
  -8  -9   2 9.69687 5.06694   2
  -8   9   2 16.0056 3.90334   8
  -8   9   2 12.6557 5.15979   2
   8   9  -2 14.0947 4.68286   8
  -8   9   2 7.50517 4.64930   7
  -8   9   2 3.78521 5.56491   3
  -7  -9   2 45.7678 7.13813   5
  -7  -9   2 47.1475 7.39079   2
  -7  -9   2 52.4994 5.50297   7
  -7   9   2 41.4506 5.47619   8
  -7   9   2 48.3746 6.80477   7
  -7   9   2 44.9497 6.51842   2
   7   9  -2 53.0641 6.85875   8
  -7   9   2 45.8295 7.71168   3
  -6  -9   2 11.2287 4.06507   2
  -6  -9   2 15.5162 4.40641   5
  -6  -9   2 12.8964 3.44602   7
   6   9  -2 17.5051 3.98290   8
   6   9  -2 14.8285 2.25655   4
  -6   9   2 10.3300 3.50762   2
  -6   9   2 8.78507 2.85631   8
  -6   9   2 13.3738 4.71098   3
  -6   9   2 8.87955 3.84466   7
  -5  -9   2 179.262 10.0218   2
  -5  -9   2 181.364 8.62890   7
  -5  -9   2 182.576 9.99177   5
  -5   9   2 169.039 7.11482   8
  -5   9   2 166.964 9.93352   3
  -5   9   2 184.089 8.70974   2
  -5   9   2 163.229 9.19464   7
   5   9  -2 174.279 9.01296   8
   4  -9  -2 293.717 9.30437   6
  -4  -9   2 329.531 8.29396   4
  -4  -9   2 326.028 16.0963   2
  -4  -9   2 320.332 12.9435   5
  -4   9   2 320.076 9.83915   8
  -4   9   2 315.253 9.72108   2
   4   9  -2 322.138 12.0990   8
   4   9  -2 315.392 8.23158   4
  -4   9   2 344.287 12.6373   7
  -4   9   2 328.341 12.9735   3
  -3  -9   2 87.8399 6.25631   2
   3  -9  -2 76.0412 4.50996   8
  -3  -9   2 73.0111 3.32779   4
  -3  -9   2 81.5617 6.10288   5
   3   9  -2 86.8255 5.51306   9
   3   9  -2 75.8900 3.23723   4
  -3   9   2 82.6192 4.56400   8
  -3   9   2 77.0909 6.08117   3
   3   9  -2 80.5348 5.70432   8
  -3   9   2 88.6088 5.98528   7
  -2  -9   2 2202.60 47.8003   5
  -2  -9   2 2133.02 42.5252   4
  -2  -9   2 2189.06 47.1312   2
   2  -9  -2 2059.82 42.7037   2
   2   9  -2 2180.30 45.2288   9
   2   9  -2 2162.88 46.6579   8
  -2   9   2 2113.54 44.2702   8
   2   9  -2 2117.01 46.9321   3
  -2   9   2 2129.47 46.1785   7
   2   9  -2 2206.95 47.3770   2
  -2   9   2 2206.00 49.3072   3
  -1  -9   2 945.954 20.9196   4
  -1  -9   2 992.577 28.8570   5
  -1  -9   2 935.724 23.8034   2
  -1  -9   2 914.488 21.8813   9
   1  -9  -2 937.531 21.2538   4
  -1   9   2 954.562 24.3384   7
  -1   9   2 928.923 22.3111   8
  -1   9   2 961.707 23.8803   3
   1   9  -2 930.711 22.4825   2
   1   9  -2 947.842 21.9236   9
   1   9  -2 935.545 25.7265   3
   1   9  -2 945.586 25.4064   8
   0  -9   2 732.359 19.5186   2
   0  -9   2 666.496 16.9677   9
   0  -9  -2 682.772 15.8576   4
   0  -9  -2 701.434 17.1212   5
   0   9  -2 703.025 21.0888   3
   0   9   2 723.761 17.4455   7
   0   9  -2 703.482 17.3098   9
   0   9   2 719.283 19.2710   3
   0   9  -2 734.957 25.8188   8
   0   9   2 734.111 18.6841   8
  -1  -9  -2 357.905 8.58874   4
  -1  -9  -2 351.345 9.99878   7
  -1  -9  -2 371.817 10.0402   2
  -1  -9  -2 377.155 10.8939   5
  -1   9  -2 358.622 10.8499   9
  -1   9  -2 374.356 12.2922   2
   1   9   2 359.796 8.56955   4
  -1   9  -2 363.611 12.5153   8
   1   9   2 353.719 12.2209   3
  -1   9  -2 374.031 13.4511   3
  -2  -9  -2 89.4025 4.35172   7
  -2  -9  -2 96.0113 5.82997   6
   2  -9   2 84.2719 6.31592   2
  -2  -9  -2 79.7382 4.49939   2
  -2  -9  -2 94.0320 5.23125   5
   2   9   2 82.0075 5.98320   8
  -2   9  -2 83.9593 6.40194   3
  -2   9  -2 87.9732 6.39199   8
  -2   9  -2 84.0743 5.15138   9
  -3  -9  -2 699.639 19.1041   5
  -3  -9  -2 706.507 18.7400   2
  -3  -9  -2 704.413 20.2986   6
  -3  -9  -2 702.836 15.6399   7
  -3   9  -2 714.629 20.3307   7
   3   9   2 703.612 20.7639   8
  -3   9  -2 722.621 20.5245   8
  -3   9  -2 673.568 20.3823   2
  -3   9  -2 702.836 21.0716   3
  -4  -9  -2 4.37852 1.28284   7
  -4  -9  -2 9.07889 3.24215   6
  -4  -9  -2 3.65943 2.42414   5
  -4  -9  -2 5.18269 1.38531   7
  -4  -9  -2 6.12805 2.81955   2
   4   9   2 8.02984 3.11395   8
  -4   9  -2 -0.6582 2.94902   3
   4   9   2 2.84302 2.51961   2
  -4   9  -2 3.20437 2.96767   8
  -4   9  -2 4.50609 3.41348   2
  -4   9  -2 6.97784 3.24968   7
   4   9   2 4.29036 1.52321   4
  -5  -9  -2 58.3293 6.02012   5
  -5  -9  -2 60.7951 3.11049   7
  -5  -9  -2 67.8973 6.96223   6
  -5  -9  -2 56.8512 6.06180   2
   5   9   2 67.4829 6.99365   8
  -5   9  -2 58.2917 6.32875   7
   5   9   2 59.3446 3.90702   4
  -5   9  -2 63.5814 8.07212   3
  -5   9  -2 60.2612 7.08640   2
  -6  -9  -2 22.8125 2.30569   7
  -6  -9  -2 22.1938 5.00537   2
  -6  -9  -2 20.8498 5.13645   6
  -6  -9  -2 26.9324 5.35618   5
  -6   9  -2 14.3876 5.33262   2
   6   9   2 19.7344 4.81587   8
   6   9   2 15.5307 2.82959   4
  -6   9  -2 27.6416 6.26664   3
  -6   9  -2 23.0177 5.03136   7
  -7  -9  -2 41.7155 2.93828   7
  -7  -9  -2 44.1368 7.42388   2
  -7  -9  -2 41.1326 6.90226   5
  -7  -9  -2 45.2164 11.8190   6
  -7   9  -2 57.7044 8.87822   3
  -7   9  -2 55.8829 8.76838   2
   7   9   2 49.5475 5.20653   4
  -7   9  -2 39.7857 6.53292   7
  -8  -9  -2 215.481 6.90836   7
  -8  -9  -2 230.531 15.0333   6
  -8  -9  -2 244.772 15.1022   2
  -8   9  -2 221.907 15.1357   3
  -8   9  -2 217.407 18.6086   7
  -8   9  -2 213.897 14.7884   2
   8   9   2 218.162 9.56795   4
  -9  -9  -2 211.011 15.3724   2
  -9  -9  -2 202.914 6.58972   7
  -9  -9  -2 201.986 14.9882   6
   9   9   2 199.855 9.89310   4
  -9   9  -2 227.669 15.9194   2
  -9   9  -2 221.690 13.7250   7
  -9   9  -2 184.705 14.8973   3
 -10  -9  -2 0.61436 5.61766   2
 -10   9  -2 2.94103 4.88262   7
 -10   9  -2 -0.6558 5.18949   2
 -10   9  -2 8.03420 7.29628   3
  10   9   2 1.08382 3.97235   4
 -11  -9  -2 54.6276 11.1632   2
  11   9   2 53.5720 6.93311   4
 -11   9  -2 45.0292 10.3362   2
 -11   9  -2 64.3870 13.0972   3
 -11   9  -2 48.0473 8.46278   7
 -12  -9  -2 35.9342 10.9255   2
  12   9   2 45.4913 7.41603   4
 -12   9  -2 26.3330 10.6272   3
 -12   9  -2 43.6904 10.0774   2
 -12   9  -2 33.5059 7.62736   7
 -13 -10   2 1.93566 5.74011   7
 -13 -10   2 17.4992 7.61048   6
 -13 -10   2 9.14478 7.32252   2
 -13  10   2 4.36428 7.15123   3
 -13  10   2 6.59301 6.55838   2
 -13  10   2 -4.0790 4.91123   7
 -13  10   2 8.25159 5.98716   8
 -12 -10   2 25.7238 6.73501   7
 -12 -10   2 27.1266 8.79440   5
 -12 -10   2 31.5896 8.55017   2
 -12  10   2 15.6701 7.47562   2
 -12  10   2 32.4496 6.55895   8
 -12  10   2 50.0970 9.48574   7
 -11 -10   2 163.440 10.5854   7
 -11 -10   2 166.272 14.9393   5
 -11 -10   2 142.584 13.8014   6
 -11 -10   2 142.016 14.5767   2
 -11  10   2 153.430 10.2044   8
 -11  10   2 183.428 16.0527   3
 -11  10   2 164.599 13.6044   7
 -11  10   2 148.201 13.1430   2
 -10 -10   2 74.2351 11.2895   2
 -10 -10   2 67.5827 7.83478   7
 -10 -10   2 53.3421 9.34960   5
 -10  10   2 72.8790 10.5863   2
 -10  10   2 68.7451 9.69407   7
 -10  10   2 54.9938 10.0967   3
  10  10  -2 59.7368 9.29632   8
 -10  10   2 64.1091 7.04777   8
  -9 -10   2 21.9576 6.41075   6
  -9 -10   2 22.2939 6.11382   5
  -9 -10   2 30.2846 7.14654   2
  -9 -10   2 30.0380 5.32340   7
   9  10  -2 35.3363 6.75204   8
  -9  10   2 38.0248 7.46336   7
  -9  10   2 34.0535 5.20062   8
  -9  10   2 25.1245 6.30205   2
  -9  10   2 20.7650 7.07681   3
  -8 -10   2 0.29130 3.95326   2
  -8 -10   2 -1.6023 3.83407   5
  -8 -10   2 -1.4469 3.37322   6
  -8 -10   2 -4.8915 2.12774   7
  -8  10   2 -3.9726 3.66801   2
  -8  10   2 4.47761 3.25609   8
   8  10  -2 -0.1215 3.33297   8
  -8  10   2 0.16577 5.07306   3
  -7 -10   2 212.064 10.4250   7
  -7 -10   2 212.450 12.6667   5
  -7 -10   2 220.036 13.0159   2
  -7  10   2 230.240 12.7431   7
  -7  10   2 203.683 10.4887   8
  -7  10   2 234.767 13.6828   3
   7  10  -2 202.781 11.4988   8
  -7  10   2 210.430 11.0283   2
  -6 -10   2 1173.22 32.8136   2
  -6 -10   2 1179.77 29.4632   7
  -6 -10   2 1160.99 32.7770   5
  -6  10   2 1174.26 32.8293   3
   6  10  -2 1056.45 24.4101   4
  -6  10   2 1153.31 27.0517   8
   6  10  -2 1155.08 31.0949   8
  -6  10   2 1129.41 29.1146   2
  -6  10   2 1183.48 31.8441   7
  -5 -10   2 2.35979 2.23695   7
  -5 -10   2 -1.1296 2.38203   2
  -5 -10   2 -0.9905 2.31136   5
  -5  10   2 -0.1195 1.53246   9
  -5  10   2 3.17494 2.46394   8
   5  10  -2 -3.9413 1.60313   8
  -5  10   2 0.64063 2.79340   7
   5  10  -2 3.14768 1.29422   4
  -5  10   2 1.89849 2.10193   2
  -5  10   2 1.16557 3.11036   3
  -4 -10   2 8.82647 1.39607   4
  -4 -10   2 5.07000 2.83111   2
  -4 -10   2 9.81309 3.23668   5
   4  10  -2 6.82316 1.29897   4
  -4  10   2 12.7222 2.51740   2
  -4  10   2 7.82288 1.68728   9
  -4  10   2 6.18146 2.98375   7
  -4  10   2 12.9958 3.08553   8
  -4  10   2 7.89872 3.41728   3
   4  10  -2 12.3418 3.27172   8
  -3 -10   2 36.8447 5.12355   5
  -3 -10   2 29.8495 4.66297   2
  -3 -10   2 27.6751 2.16529   4
  -3  10   2 27.5699 4.48048   7
  -3  10   2 33.8051 5.06599   3
   3  10  -2 31.7157 4.51364   8
   3  10  -2 27.7453 4.53217   3
  -3  10   2 27.1434 3.48012   8
  -2 -10   2 3381.89 73.0018   2
  -2 -10   2 3450.54 70.7769   5
   2 -10  -2 3201.43 65.2575   2
  -2 -10   2 3359.06 64.8217   4
  -2  10   2 3396.01 70.2154   3
   2  10  -2 3355.28 69.6823   8
   2  10  -2 3341.19 70.1541   3
   2  10  -2 3437.35 69.6967   9
  -2  10   2 3336.64 68.8233   7
  -1 -10   2 181.483 6.46299   4
  -1 -10   2 190.029 9.21449   5
  -1 -10   2 169.569 6.98873   9
  -1 -10   2 178.356 8.58389   2
   1 -10  -2 175.063 6.54639   4
   1  10  -2 176.972 7.33970   2
  -1  10   2 181.031 7.59625   8
   1  10  -2 176.373 7.05675   9
  -1  10   2 179.776 7.80612   7
  -1  10   2 175.731 8.69955   3
   1  10  -2 164.873 8.54635   3
   1  10  -2 185.027 8.46989   8
   0 -10   2 1440.90 31.7928   9
   0 -10  -2 1485.43 32.2605   5
   0 -10   2 1536.02 35.0071   2
   0  10  -2 1481.35 31.9001   9
   0  10  -2 1490.65 33.1142   2
   0  10  -2 1496.46 34.6034   8
   0  10   2 1461.16 35.2744   8
   0  10  -2 1495.03 35.1830   3
   0  10   2 1501.23 36.6933   3
  -1 -10  -2 767.725 16.1878   4
  -1 -10  -2 781.638 19.1844   5
   1 -10   2 765.607 21.3919   2
  -1 -10  -2 775.267 19.6323   7
   1  10   2 791.225 21.2641   3
  -1  10  -2 759.661 20.3580   2
  -1  10  -2 767.597 21.1294   8
  -1  10  -2 790.551 21.7392   3
   1  10   2 762.290 20.8434   8
  -1  10  -2 767.430 18.7101   9
  -2 -10  -2 9.66870 1.74867   7
  -2 -10  -2 5.97552 2.03905   2
  -2 -10  -2 10.3515 2.81148   5
   2 -10   2 1.62353 3.34278   2
  -2  10  -2 16.8810 3.15553   9
  -2  10  -2 9.04208 3.51171   3
   2  10   2 5.70299 2.62186   8
  -2  10  -2 7.52905 3.00559   8
  -2  10  -2 7.49045 3.09572   2
  -3 -10  -2 599.942 17.0798   5
   3 -10   2 608.210 19.2683   2
  -3 -10  -2 591.775 18.1557   6
  -3 -10  -2 567.961 13.7791   7
  -3 -10  -2 579.745 16.4572   2
  -3  10  -2 565.446 18.1895   2
   3  10   2 561.016 18.5296   8
  -3  10  -2 562.125 18.7418   3
  -3  10  -2 549.778 17.8667   8
  -4 -10  -2 1493.30 37.4721   6
  -4 -10  -2 1523.04 36.0921   2
  -4 -10  -2 1533.15 36.1719   5
  -4 -10  -2 1501.43 30.8870   7
   4  10   2 1435.95 31.6150   2
   4  10   2 1499.12 37.9941   8
  -4  10  -2 1520.82 37.1846   7
  -4  10  -2 1470.21 37.2699   2
  -4  10  -2 1522.84 37.0188   8
  -4  10  -2 1519.97 38.3680   3
  -5 -10  -2 118.519 8.14218   5
  -5 -10  -2 119.218 8.94843   6
  -5 -10  -2 116.321 4.49047   7
  -5 -10  -2 113.760 8.04262   2
  -5 -10  -2 102.006 4.66350   7
   5  10   2 110.204 4.56199   4
  -5  10  -2 118.397 9.15000   2
  -5  10  -2 130.920 8.86874   7
  -5  10  -2 112.900 9.46523   3
  -5  10  -2 123.847 9.01701   8
   5  10   2 105.211 6.32532   2
   5  10   2 121.637 9.06315   8
   5  10   2 102.089 5.08301   4
  -6 -10  -2 21.9255 5.58045   6
  -6 -10  -2 11.5598 1.85055   7
  -6 -10  -2 17.0218 5.11121   2
  -6 -10  -2 11.2593 4.16971   5
   6  10   2 10.6285 2.45518   4
  -6  10  -2 14.6901 5.36007   2
  -6  10  -2 15.2387 5.65532   3
   6  10   2 8.41214 4.49942   8
   6  10   2 17.9198 2.47159   4
  -6  10  -2 12.3992 4.66033   7
  -7 -10  -2 109.114 9.95870   2
  -7 -10  -2 114.428 4.43242   7
  -7 -10  -2 122.388 10.0140   5
  -7 -10  -2 117.979 10.6299   6
  -7  10  -2 95.8726 10.5887   3
  -7  10  -2 119.527 9.77026   7
  -7  10  -2 100.552 10.3729   2
   7  10   2 120.486 6.47658   4
   7  10   2 117.776 10.5203   8
  -8 -10  -2 84.9208 10.1869   6
  -8 -10  -2 75.8232 10.2817   2
  -8  10  -2 92.3046 11.8131   2
  -8  10  -2 95.1753 9.39851   7
  -8  10  -2 84.3978 11.4002   3
   8  10   2 87.2620 5.96116   4
  -9 -10  -2 51.0222 9.50786   2
  -9 -10  -2 56.9779 9.74135   6
  -9  10  -2 42.9977 9.55753   3
  -9  10  -2 38.1891 7.87889   7
   9  10   2 45.2422 5.31858   4
  -9  10  -2 41.8937 9.76227   2
 -10 -10  -2 184.116 15.2777   6
 -10 -10  -2 184.478 15.5926   2
 -10  10  -2 193.413 16.1458   3
  10  10   2 185.880 9.80408   4
 -10  10  -2 173.485 14.9883   2
 -10  10  -2 201.711 13.7254   7
 -11 -10  -2 -2.5602 5.36325   2
 -11  10  -2 -0.7011 12.4653   3
 -11  10  -2 5.51896 5.46093   7
 -11  10  -2 3.00373 6.81506   2
  11  10   2 5.30211 4.38968   4
 -12 -10  -2 10.7139 8.45805   2
 -12  10  -2 15.6656 8.68896   3
 -12  10  -2 8.53385 7.57947   2
 -12  10  -2 34.8247 8.76931   7
 -13 -11   2 8.81661 7.10143   6
 -13 -11   2 -8.1740 6.31847   2
 -13 -11   2 6.33574 6.96134   7
 -13  11   2 12.1132 8.72112   3
 -13  11   2 8.24206 6.52610   7
 -13  11   2 6.90705 5.95827   2
 -12 -11   2 104.364 14.8417   2
 -12 -11   2 127.005 10.6819   7
 -12 -11   2 140.313 14.5420   6
 -12  11   2 137.182 14.9115   3
 -12  11   2 111.120 12.1760   7
 -12  11   2 103.711 9.17645   8
 -12  11   2 115.653 12.3527   2
 -11 -11   2 293.952 18.9836   6
 -11 -11   2 309.981 19.9755   2
 -11 -11   2 303.686 14.6143   7
 -11 -11   2 308.702 20.2793   5
 -11  11   2 309.866 18.0742   7
 -11  11   2 311.204 17.9620   2
 -11  11   2 275.760 13.1376   8
 -11  11   2 304.788 19.7582   3
 -10 -11   2 15.0301 4.54808   7
 -10 -11   2 9.63274 5.89565   5
 -10 -11   2 21.6121 7.02291   6
 -10 -11   2 13.3085 6.45112   2
 -10  11   2 18.5047 7.77244   3
 -10  11   2 21.5338 7.04537   2
  10  11  -2 17.7192 6.05174   8
 -10  11   2 21.7531 7.19207   7
 -10  11   2 16.9717 4.90389   8
  -9 -11   2 4.24985 4.90207   6
  -9 -11   2 -5.6986 3.45735   5
  -9 -11   2 1.61251 4.81617   2
  -9 -11   2 1.38697 3.21966   7
  -9  11   2 -0.9617 5.28475   3
  -9  11   2 -3.4190 4.39393   7
  -9  11   2 2.86547 4.84652   2
   9  11  -2 2.80346 4.02536   8
  -9  11   2 2.93451 3.40778   8
  -8 -11   2 -4.4678 2.97674   5
  -8 -11   2 -1.8438 3.58227   6
  -8 -11   2 3.26518 2.97902   7
  -8 -11   2 0.83162 3.71988   2
  -8  11   2 -1.5579 4.77841   3
  -8  11   2 -3.9088 2.85640   8
  -8  11   2 1.57215 4.03910   2
   8  11  -2 0.61807 3.42169   8
  -8  11   2 2.39451 4.03201   7
  -7 -11   2 378.045 14.3864   7
  -7 -11   2 372.012 17.3286   2
  -7 -11   2 397.585 17.6705   5
  -7  11   2 367.146 16.7073   7
  -7  11   2 372.664 14.8636   2
   7  11  -2 334.775 10.0756   4
  -7  11   2 359.896 12.7048   8
  -7  11   2 375.894 17.7355   3
   7  11  -2 389.757 16.3136   8
  -6 -11   2 1.02007 2.64000   7
  -6 -11   2 -0.9503 2.90938   2
  -6 -11   2 2.21417 3.19612   5
  -6  11   2 3.14581 3.74248   7
   6  11  -2 -0.6744 2.64558   8
  -6  11   2 4.26047 3.06364   2
  -6  11   2 4.95161 4.23117   3
  -5 -11   2 866.967 23.8679   7
  -5 -11   2 851.426 26.0260   5
  -5 -11   2 874.537 26.1325   2
  -5  11   2 851.586 25.3427   7
  -5  11   2 876.146 21.7263   8
   5  11  -2 898.359 25.5339   8
  -5  11   2 870.931 21.6276   2
  -5  11   2 826.893 20.1018   9
  -5  11   2 906.837 26.6968   3
  -4 -11   2 102.218 7.75433   5
  -4 -11   2 100.492 7.58541   2
  -4  11   2 116.352 6.07855   8
  -4  11   2 108.561 7.56833   7
  -4  11   2 111.118 4.89088   2
  -4  11   2 110.860 4.20264   9
  -4  11   2 109.822 8.09508   3
   4  11  -2 104.157 7.35492   8
  -3 -11   2 10.5704 1.61508   4
  -3 -11   2 5.52127 2.97728   5
  -3 -11   2 11.6997 3.46545   2
  -3  11   2 7.72064 3.53839   3
   3  11  -2 4.20762 2.57270   8
   3  11  -2 9.14174 3.32147   3
  -3  11   2 1.44114 2.60798   7
  -3  11   2 6.87899 2.35191   8
  -2 -11   2 63.9722 3.52156   4
  -2 -11   2 71.0447 6.09303   5
  -2 -11   2 61.7546 5.67966   2
  -2  11   2 67.0497 4.79742   8
   2  11  -2 56.7809 5.80860   3
  -2  11   2 64.9212 6.01921   3
   2  11  -2 69.7340 5.43777   9
  -2  11   2 72.1892 5.43736   7
   2  11  -2 69.8879 5.80218   8
   1 -11  -2 1773.80 36.2337   2
  -1 -11   2 1872.31 42.5997   5
  -1 -11   2 1830.57 37.6005   4
   1  11  -2 1726.26 39.0755   2
  -1  11   2 1879.74 42.0200   3
   1  11  -2 1854.21 38.7582   9
  -1  11   2 1835.12 42.4656   7
   1  11  -2 1807.62 41.9935   3
   1  11  -2 1824.16 41.4540   8
   0 -11  -2 208.453 6.69173   4
   0 -11   2 194.682 10.0043   2
   0 -11   2 200.722 7.44560   9
   0 -11  -2 224.431 8.42884   5
   0  11  -2 220.104 10.2996   3
   0  11  -2 203.717 7.60141   9
   0  11   2 214.108 9.86131   3
   0  11  -2 226.001 9.89554   8
   0  11   2 205.578 9.05835   8
  -1 -11  -2 1083.39 25.8710   5
   1 -11   2 1148.81 28.5821   2
  -1 -11  -2 1100.45 23.7582   2
  -1  11  -2 1095.04 28.7440   3
  -1  11  -2 1084.92 27.8578   8
  -1  11  -2 1068.53 24.9354   9
  -1  11  -2 1112.31 29.0060   2
   1  11   2 1119.03 28.2121   3
   1  11   2 1088.23 27.7411   8
   2 -11   2 192.505 9.78772   2
  -2 -11  -2 175.462 7.04116   2
  -2 -11  -2 136.354 8.90643   7
  -2 -11  -2 187.797 8.13177   5
  -2  11  -2 171.762 8.76093   2
   2  11   2 170.726 9.09271   3
  -2  11  -2 171.477 9.14194   8
  -2  11  -2 174.029 9.66049   3
   2  11   2 185.662 9.24151   8
  -2  11  -2 190.365 7.65101   9
   3 -11   2 363.288 14.7170   2
  -3 -11  -2 355.426 14.4391   5
  -3 -11  -2 359.893 12.1332   2
  -3 -11  -2 364.452 13.5900   6
  -3 -11  -2 339.439 9.89321   7
  -3  11  -2 358.368 11.9737   9
   3  11   2 345.429 14.0501   8
  -3  11  -2 366.992 13.9125   2
  -3  11  -2 345.402 14.6286   3
  -3  11  -2 356.312 13.9533   8
  -4 -11  -2 1.34804 1.51365   7
  -4 -11  -2 2.77902 1.30100   7
  -4 -11  -2 4.34845 3.09287   6
  -4 -11  -2 -2.7323 1.95462   2
  -4 -11  -2 0.43151 2.26135   5
  -4  11  -2 -0.1262 2.93494   2
  -4  11  -2 2.07093 3.66177   3
  -4  11  -2 -0.6579 2.97319   8
  -4  11  -2 -3.2600 2.78149   7
   4  11   2 0.80736 2.75239   8
  -5 -11  -2 321.017 9.22052   7
  -5 -11  -2 321.139 9.96148   7
  -5 -11  -2 331.521 14.0002   5
  -5 -11  -2 362.981 14.4591   2
  -5 -11  -2 339.169 15.2115   6
  -5  11  -2 351.679 14.9791   7
  -5  11  -2 333.451 15.0954   2
  -5  11  -2 331.157 15.7331   3
  -5  11  -2 329.972 14.6163   8
   5  11   2 332.109 15.1930   8
  -6 -11  -2 5.31318 3.29926   2
  -6 -11  -2 4.20052 1.48195   7
  -6 -11  -2 3.36636 3.94403   6
  -6 -11  -2 4.05537 3.60237   5
  -6  11  -2 0.21121 4.24044   2
  -6  11  -2 2.19709 3.89176   8
   6  11   2 2.07149 3.78312   8
  -6  11  -2 0.90589 4.90012   3
  -6  11  -2 -4.3083 3.22903   7
  -7 -11  -2 116.108 4.53409   7
  -7 -11  -2 121.167 6.20444   7
  -7 -11  -2 118.420 10.3005   5
  -7 -11  -2 108.683 10.3142   2
  -7 -11  -2 120.940 10.7477   6
  -7  11  -2 125.841 10.4182   8
  -7  11  -2 129.061 11.5856   3
   7  11   2 125.461 5.82608   4
   7  11   2 124.375 11.1928   8
  -8 -11  -2 5.63766 4.73617   5
  -8 -11  -2 1.50736 4.48217   2
  -8 -11  -2 3.21284 4.41252   6
  -8  11  -2 3.71497 5.78180   3
  -8  11  -2 0.35225 4.20879   7
   8  11   2 -0.8648 2.48782   4
  -8  11  -2 -0.4398 5.29945   2
  -9 -11  -2 71.7181 10.7190   2
  -9 -11  -2 62.4263 10.1938   6
  -9  11  -2 65.8412 11.0744   2
  -9  11  -2 58.8016 10.6797   3
  -9  11  -2 40.7940 7.74594   7
   9  11   2 49.5924 5.40800   4
 -10 -11  -2 32.0949 8.81770   6
 -10 -11  -2 34.7897 9.01243   2
 -10  11  -2 54.6742 9.00951   7
 -10  11  -2 34.3795 8.43729   2
  10  11   2 39.5174 5.15926   4
 -10  11  -2 53.7509 10.9335   3
 -11 -11  -2 17.1500 8.12661   2
 -11  11  -2 18.8005 8.76306   3
 -11  11  -2 12.6577 6.82889   7
 -12 -11  -2 7.40246 7.41034   2
 -12  11  -2 15.0334 8.99781   2
 -12  11  -2 8.11262 6.48157   8
 -12  11  -2 22.3336 8.91201   3
 -13 -12   2 5.27720 6.95392   6
 -13 -12   2 -2.6412 5.73351   2
 -13  12   2 -7.9286 4.73900   7
 -13  12   2 6.63012 5.83054   2
 -13  12   2 0.49609 7.78193   3
 -12 -12   2 74.6666 8.77829   7
 -12 -12   2 80.9427 13.3194   2
 -12 -12   2 86.6964 12.9246   6
 -12 -12   2 78.4822 13.4094   5
 -12  12   2 48.3911 11.3280   3
 -12  12   2 55.5713 7.42874   8
 -12  12   2 85.2547 11.6855   2
 -11 -12   2 17.1536 6.52717   6
 -11 -12   2 2.85817 5.49505   2
 -11 -12   2 0.99311 6.25960   5
 -11 -12   2 7.41881 4.75895   7
 -11  12   2 7.79209 7.03028   3
  11  12  -2 9.02476 5.65267   8
 -11  12   2 3.44344 5.82638   7
 -11  12   2 7.56546 5.98078   2
 -11  12   2 10.2693 4.79305   8
 -10 -12   2 125.696 13.0349   2
 -10 -12   2 129.856 12.9048   5
 -10 -12   2 133.756 12.8490   6
 -10 -12   2 135.070 9.82764   7
 -10  12   2 129.459 11.7454   2
  10  12  -2 139.802 12.0062   8
 -10  12   2 129.940 13.4208   3
 -10  12   2 134.457 9.14090   8
 -10  12   2 126.792 12.2126   7
  -9 -12   2 1.36419 4.67521   6
  -9 -12   2 8.98237 5.61215   2
  -9 -12   2 6.13576 3.60616   7
  -9 -12   2 -1.9402 3.42632   5
   9  12  -2 6.06032 4.56219   8
  -9  12   2 0.77852 3.37626   8
  -9  12   2 3.87663 4.59448   2
  -9  12   2 5.39271 5.42917   7
  -9  12   2 -0.9409 5.17519   3
  -8 -12   2 120.787 10.7123   5
  -8 -12   2 117.155 10.9386   6
  -8 -12   2 101.488 10.5056   2
  -8 -12   2 102.430 7.99295   7
  -8  12   2 102.596 9.98351   7
   8  12  -2 118.964 10.2083   8
  -8  12   2 104.832 7.47958   8
  -8  12   2 111.381 9.39811   2
  -8  12   2 85.2919 11.4278   3
  -7 -12   2 110.788 7.89618   7
  -7 -12   2 111.882 9.91342   2
  -7 -12   2 115.079 9.85056   5
  -7  12   2 95.0098 10.4165   7
  -7  12   2 107.796 11.3226   3
  -7  12   2 105.629 7.24359   8
   7  12  -2 104.705 9.18207   8
  -7  12   2 103.220 7.98758   2
  -6 -12   2 270.342 14.2066   5
  -6 -12   2 274.376 11.9590   7
  -6 -12   2 278.348 14.2194   2
  -6  12   2 270.017 11.0887   2
   6  12  -2 328.474 14.4827   8
  -6  12   2 279.109 10.7284   8
  -6  12   2 275.261 14.7199   3
  -6  12   2 275.355 13.9443   7
  -5 -12   2 67.4768 7.22350   5
  -5 -12   2 64.7323 6.93459   2
  -5  12   2 54.5564 5.55511   8
  -5  12   2 61.9454 7.42071   7
  -5  12   2 63.0424 4.83044   2
   5  12  -2 66.3371 6.90439   8
  -5  12   2 53.9094 7.21437   3
  -5  12   2 64.0052 3.85736   9
  -4 -12   2 248.610 11.9442   2
  -4 -12   2 258.794 12.3741   5
  -4  12   2 242.219 11.6238   7
  -4  12   2 242.280 12.4786   3
   4  12  -2 247.614 11.6543   8
  -3 -12   2 75.3821 6.61977   5
   3  12  -2 64.6573 5.86546   8
  -3  12   2 69.1910 6.78869   3
  -3  12   2 74.3516 6.55259   7
   3  12  -2 74.6468 6.65513   3
  -2 -12   2 61.9031 6.10246   5
  -2 -12   2 55.5097 5.58667   2
  -2 -12   2 54.2323 3.37170   4
  -2  12   2 63.8309 6.48534   3
   2  12  -2 61.5461 5.92323   3
   2  12  -2 68.2150 4.82144   9
  -2  12   2 59.0890 5.51561   7
   2  12  -2 64.2816 5.78342   8
  -2  12   2 62.7845 4.90661   8
  -1 -12   2 167.197 8.78828   2
  -1 -12   2 156.861 6.29501   4
  -1 -12   2 153.527 9.09803   5
   1 -12  -2 154.817 5.57700   2
  -1  12   2 166.504 8.01891   7
   1  12  -2 165.921 9.17583   3
  -1  12   2 153.959 9.00622   3
  -1  12   2 152.554 7.70243   8
   1  12  -2 158.266 6.89135   9
   1  12  -2 163.064 8.76807   8
   0 -12  -2 543.402 16.5741   5
   0 -12  -2 508.724 12.7708   4
   0 -12   2 527.572 16.9107   2
   0 -12   2 490.791 13.7442   9
   0  12  -2 513.639 13.9742   9
   0  12   2 515.371 16.1656   8
   0  12   2 519.966 17.1809   3
   0  12  -2 492.149 16.4149   8
   0  12  -2 524.668 17.5348   3
   1 -12   2 123.328 8.40569   2
  -1 -12  -2 126.656 5.19148   9
  -1 -12  -2 125.391 6.62750   5
  -1 -12  -2 123.618 5.29874   2
  -1  12  -2 126.235 7.94255   8
  -1  12  -2 124.103 6.15271   9
   1  12   2 120.578 7.89755   3
   1  12   2 130.812 7.68884   8
  -1  12  -2 127.149 7.41199   2
  -1  12  -2 131.794 8.32800   3
   2 -12   2 17.9363 4.32051   2
  -2 -12  -2 18.6580 3.42942   5
  -2 -12  -2 22.7506 3.24604   2
   2  12   2 17.5540 3.86244   8
  -2  12  -2 21.8606 3.55087   9
  -2  12  -2 13.3720 4.38488   3
  -2  12  -2 25.1100 4.75361   8
  -2  12  -2 25.7596 4.45590   2
   2  12   2 10.1667 3.50058   3
  -3 -12  -2 967.565 26.3439   6
   3 -12   2 1000.71 27.8696   2
  -3 -12  -2 944.476 25.0548   5
  -3 -12  -2 941.727 24.1353   2
  -3  12  -2 943.576 26.0385   2
   3  12   2 941.107 27.0296   8
  -3  12  -2 975.593 26.7030   8
  -3  12  -2 909.020 23.4171   9
  -3  12  -2 960.575 28.0045   3
  -4 -12  -2 906.167 20.9570   7
  -4 -12  -2 932.942 25.2070   2
  -4 -12  -2 923.864 25.5559   5
   4 -12   2 912.839 27.8518   2
  -4 -12  -2 947.031 27.2012   6
  -4  12  -2 914.563 26.5561   2
  -4  12  -2 901.880 26.3884   8
   4  12   2 943.026 27.7908   8
  -4  12  -2 940.356 28.2065   3
  -4  12  -2 919.104 24.0532   9
  -5 -12  -2 122.819 8.63143   5
  -5 -12  -2 112.570 4.83193   7
  -5 -12  -2 110.157 8.03342   2
  -5 -12  -2 121.306 9.33494   6
  -5 -12  -2 104.817 4.90892   7
   5  12   2 118.699 9.59582   8
  -5  12  -2 120.564 9.47704   7
  -5  12  -2 122.908 9.51307   2
   5  12   2 117.283 5.74084   2
  -5  12  -2 122.065 10.4526   3
  -5  12  -2 107.338 9.23281   8
  -6 -12  -2 134.033 5.23168   7
  -6 -12  -2 140.090 10.8531   6
  -6 -12  -2 141.974 6.20366   7
  -6 -12  -2 144.968 10.2382   5
  -6 -12  -2 139.877 10.0641   2
  -6  12  -2 140.482 15.1804   3
   6  12   2 126.075 11.5785   8
  -6  12  -2 144.347 10.9360   8
  -6  12  -2 111.506 9.88968   7
   6  12   2 143.991 7.64590   2
  -6  12  -2 131.315 10.7217   2
  -7 -12  -2 12.8581 1.88158   7
  -7 -12  -2 13.9702 5.30754   2
  -7 -12  -2 13.0512 5.14855   5
  -7 -12  -2 12.8540 5.61107   6
  -7  12  -2 8.61670 4.90658   7
  -7  12  -2 19.1883 6.85599   3
  -7  12  -2 8.22056 4.94801   8
   7  12   2 12.2974 5.30928   8
  -7  12  -2 7.85975 5.91456   2
  -8 -12  -2 106.040 10.9917   2
  -8 -12  -2 112.247 11.3901   6
  -8 -12  -2 110.976 10.7661   5
  -8  12  -2 93.4204 11.3217   3
  -8  12  -2 99.7819 11.1232   2
  -8  12  -2 114.868 10.7136   7
  -8  12  -2 98.9512 10.7619   8
  -9 -12  -2 11.5983 6.17671   2
  -9 -12  -2 14.9146 6.47572   6
  -9  12  -2 25.6391 7.82249   3
  -9  12  -2 11.6118 6.16328   7
  -9  12  -2 12.3223 6.85226   2
   9  12   2 5.90615 3.03912   4
  -9  12  -2 12.4223 6.45977   8
 -10 -12  -2 54.5290 10.2721   6
 -10 -12  -2 74.9112 11.5544   2
 -10  12  -2 62.0453 11.5894   3
 -10  12  -2 61.7255 9.81280   8
 -10  12  -2 56.0676 9.10544   7
 -10  12  -2 75.1301 11.4995   2
 -11 -12  -2 87.9031 13.5865   2
 -11  12  -2 107.745 11.2305   7
 -11  12  -2 80.7385 13.3992   2
 -11  12  -2 107.348 12.0647   8
 -11  12  -2 84.7211 13.2503   3
 -12 -12  -2 49.8810 10.8738   2
 -12  12  -2 40.9165 10.0342   2
 -12  12  -2 41.3108 11.5281   3
 -13 -13   2 5.90238 6.50596   6
 -13 -13   2 -7.1402 5.50586   2
 -13  13   2 -2.5437 6.64100   2
 -13  13   2 3.86649 6.38868   7
 -13  13   2 3.15565 8.46060   3
 -12 -13   2 36.4187 10.3975   5
 -12 -13   2 41.3548 9.46363   6
 -12 -13   2 46.1249 7.53331   7
 -12  13   2 44.9948 10.2022   3
 -12  13   2 57.3304 9.94581   2
 -12  13   2 48.9581 9.39563   7
 -12  13   2 46.4604 7.42214   8
 -11 -13   2 -0.6249 4.73889   5
 -11 -13   2 7.56069 4.31214   7
 -11 -13   2 4.65706 5.72789   6
 -11 -13   2 -8.1301 4.82828   2
 -11  13   2 3.44282 4.09925   8
  11  13  -2 2.28732 4.95441   8
 -11  13   2 1.84956 6.16454   7
 -11  13   2 2.24111 6.11649   3
 -11  13   2 -4.0331 4.82321   2
 -10 -13   2 20.6796 7.10443   2
 -10 -13   2 10.1131 6.40169   5
 -10 -13   2 21.7361 7.39320   6
 -10 -13   2 16.2406 4.90736   7
 -10  13   2 19.1247 6.43243   2
 -10  13   2 22.9680 5.39325   8
 -10  13   2 23.0651 7.13778   7
  10  13  -2 19.0386 6.19476   8
 -10  13   2 22.6788 8.17931   3
  -9 -13   2 191.171 10.9928   7
  -9 -13   2 180.886 14.4126   5
  -9 -13   2 199.567 14.8001   2
  -9 -13   2 189.582 14.3902   6
  -9  13   2 207.732 10.4229   8
  -9  13   2 202.601 14.3041   7
  -9  13   2 191.433 12.6928   2
  -9  13   2 209.708 15.5463   3
   9  13  -2 193.902 13.6704   8
  -8 -13   2 350.532 18.2819   2
  -8 -13   2 325.087 14.1017   7
  -8 -13   2 315.909 17.4788   5
  -8 -13   2 341.524 18.1072   6
  -8  13   2 321.550 14.7434   2
  -8  13   2 337.314 17.3749   7
  -8  13   2 346.513 13.1801   8
   8  13  -2 323.915 16.6569   8
  -8  13   2 363.376 19.1594   3
  -7 -13   2 11.5312 4.93647   2
  -7 -13   2 2.58714 3.97257   5
  -7 -13   2 3.74796 3.18604   7
  -7  13   2 9.76420 3.66791   8
  -7  13   2 3.70351 3.48618   2
  -7  13   2 1.81091 4.57046   3
   7  13  -2 5.60505 5.02967   8
  -7  13   2 -1.0028 3.99883   7
  -6 -13   2 83.7580 8.50941   2
  -6 -13   2 109.667 7.80896   7
  -6 -13   2 110.500 9.49024   5
   6  13  -2 100.428 8.82811   8
  -6  13   2 104.216 10.0460   3
  -6  13   2 95.9787 6.56929   8
  -6  13   2 106.264 9.30832   7
  -6  13   2 102.401 6.85577   2
  -5 -13   2 310.132 14.6220   5
  -5 -13   2 295.051 14.1083   2
  -5  13   2 307.271 11.3640   8
  -5  13   2 328.270 15.4226   3
   5  13  -2 322.480 14.4666   8
  -5  13   2 298.897 14.0639   7
  -4 -13   2 6.62575 3.49451   5
  -4 -13   2 4.96238 3.13990   2
  -4  13   2 6.94386 3.75073   7
   4  13  -2 7.82114 3.43119   8
  -4  13   2 16.3876 5.03813   3
  -4  13   2 8.34422 2.91348   8
  -3 -13   2 1412.07 36.2744   2
  -3 -13   2 1467.40 37.2643   5
  -3  13   2 1474.94 37.6131   3
  -3  13   2 1461.67 36.1360   7
  -3  13   2 1456.15 33.8052   8
   3  13  -2 1486.17 36.7562   8
   3  13  -2 1435.26 37.1287   3
  -2 -13   2 254.490 12.1172   5
  -2 -13   2 249.817 7.64805   4
  -2 -13   2 261.544 12.0697   2
   2  13  -2 259.369 11.7001   8
  -2  13   2 257.621 11.2844   7
  -2  13   2 258.864 10.3436   8
   2  13  -2 254.969 12.0586   3
   2  13  -2 252.963 9.58376   9
  -2  13   2 258.669 12.2459   3
  -1 -13   2 48.8187 6.20885   2
   1 -13  -2 42.1548 3.25868   2
  -1 -13   2 37.9998 3.48879   4
  -1 -13   2 41.3083 6.01836   5
  -1  13   2 36.7313 4.82690   8
  -1  13   2 44.5119 5.48620   7
   1  13  -2 37.6117 3.72806   9
   1  13  -2 55.2744 6.45945   8
   1  13  -2 45.4739 6.06517   3
  -1  13   2 43.9034 6.14278   3
   0 -13   2 33.5552 5.55594   2
   0 -13  -2 37.9158 3.08083   2
   0 -13  -2 29.0312 2.72828   4
   0 -13   2 36.2932 3.78243   4
   0 -13  -2 40.2633 4.80087   5
   0  13  -2 31.3779 5.03368   8
   0  13   2 34.6223 4.93580   8
   0  13  -2 44.3539 6.22925   3
   0  13  -2 34.9944 3.53419   9
   0  13   2 43.0586 5.80703   3
  -1 -13  -2 263.981 10.4941   5
   1 -13   2 302.193 12.5958   2
  -1 -13  -2 276.237 8.92971   2
  -1 -13  -2 279.083 8.47128   9
  -1  13  -2 275.095 12.9436   3
  -1  13  -2 281.579 9.45456   9
   1  13   2 279.207 12.3731   3
  -1  13  -2 294.789 10.8202   2
   1  13   2 279.970 11.9375   8
  -1  13  -2 284.190 12.1545   8
  -2 -13  -2 50.6651 4.99212   5
   2 -13   2 60.6573 7.16950   2
  -2 -13  -2 57.4457 4.37404   2
   2  13   2 49.7251 5.92676   3
  -2  13  -2 56.8367 6.93082   8
  -2  13  -2 47.0823 4.58531   9
  -2  13  -2 49.8652 6.89061   3
   2  13   2 53.2494 5.99559   8
  -2  13  -2 58.2400 5.62928   2
  -3 -13  -2 197.717 10.2406   6
  -3 -13  -2 192.018 8.87741   2
   3 -13   2 210.900 11.5397   2
  -3 -13  -2 193.591 9.49154   5
  -3  13  -2 195.442 10.3183   2
  -3  13  -2 215.046 11.2943   8
   3  13   2 192.093 10.8410   8
  -3  13  -2 187.223 8.41301   9
  -3  13  -2 219.366 12.0776   3
   4 -13   2 82.6947 8.53488   2
  -4 -13  -2 95.3785 7.33995   5
  -4 -13  -2 101.196 8.08439   6
  -4 -13  -2 90.9257 6.79989   2
  -4  13  -2 99.1492 8.61650   8
  -4  13  -2 91.4933 6.64091   9
  -4  13  -2 89.4138 7.95137   2
  -4  13  -2 106.022 9.49289   3
   4  13   2 89.0150 8.33176   8
  -5 -13  -2 179.298 7.01098   7
  -5 -13  -2 199.444 10.7833   2
  -5 -13  -2 183.571 6.88138   7
  -5 -13  -2 219.926 12.3870   6
   5 -13   2 212.131 13.2377   2
  -5 -13  -2 183.117 10.7481   5
  -5  13  -2 192.188 12.6877   3
   5  13   2 192.864 12.2635   8
  -5  13  -2 203.017 11.8618   8
  -5  13  -2 200.318 11.9659   2
  -5  13  -2 196.928 11.6772   7
  -6 -13  -2 176.752 6.25605   7
  -6 -13  -2 185.562 6.45833   7
  -6 -13  -2 174.922 12.2391   6
  -6 -13  -2 167.814 11.1136   2
  -6 -13  -2 174.728 11.2906   5
  -6  13  -2 170.222 11.9631   8
  -6  13  -2 176.752 12.0926   7
  -6  13  -2 191.378 12.3290   2
   6  13   2 166.507 12.2224   8
  -6  13  -2 196.237 13.6938   3
   6  13   2 179.532 8.52680   2
  -7 -13  -2 148.737 11.6628   2
  -7 -13  -2 134.171 11.6647   6
  -7 -13  -2 115.481 4.63364   7
  -7 -13  -2 129.493 10.6005   5
  -7  13  -2 120.864 12.4087   3
  -7  13  -2 149.242 11.9881   2
  -7  13  -2 130.561 11.3280   7
   7  13   2 141.486 11.9606   8
  -7  13  -2 140.667 13.2265   8
  -8 -13  -2 66.3307 9.63122   5
  -8 -13  -2 66.0909 10.3056   6
  -8  13  -2 40.8362 8.21546   7
   8  13   2 42.2752 8.27436   8
  -8  13  -2 42.0339 8.67857   3
  -8  13  -2 55.0266 9.61561   2
  -8  13  -2 45.9819 7.99384   8
  -9 -13  -2 20.9643 7.47820   2
  -9 -13  -2 8.35947 6.33332   6
  -9  13  -2 2.05952 5.44735   8
  -9  13  -2 7.41862 7.06587   3
  -9  13  -2 8.97434 6.04064   7
  -9  13  -2 8.61850 6.09490   2
 -10 -13  -2 43.6837 9.52098   6
 -10 -13  -2 58.6430 9.64331   2
 -10  13  -2 47.3966 8.70875   7
 -10  13  -2 38.0177 10.9304   3
 -10  13  -2 20.9651 7.29208   8
 -10  13  -2 41.8739 9.37950   2
 -11 -13  -2 13.5782 6.95866   2
 -11  13  -2 6.98289 6.84222   2
 -11  13  -2 7.70448 6.55178   8
 -11  13  -2 14.4372 8.27003   3
 -12 -14   2 1.96897 5.41731   6
 -12 -14   2 8.94227 6.40603   5
 -12 -14   2 9.40058 5.29396   7
 -12 -14   2 14.6842 7.42489   2
 -12  14   2 9.16197 6.59745   2
 -12  14   2 1.17479 6.34012   7
 -12  14   2 -3.9667 6.96850   3
 -11 -14   2 8.42572 6.15435   5
 -11 -14   2 4.22303 5.57817   7
 -11 -14   2 2.37473 5.70262   2
 -11  14   2 -4.2729 4.29191   8
 -11  14   2 10.3228 5.99697   2
 -11  14   2 2.81566 5.68832   7
  11  14  -2 -0.4094 4.70812   8
 -10 -14   2 9.09804 5.78281   2
 -10 -14   2 -0.4183 4.42283   5
 -10 -14   2 8.28409 4.53555   7
 -10 -14   2 1.33396 4.66132   6
 -10  14   2 -0.2127 3.92740   8
  10  14  -2 5.47346 5.11970   8
 -10  14   2 -0.1556 4.83090   2
 -10  14   2 -0.7358 5.90585   3
 -10  14   2 -4.3892 4.77571   7
  -9 -14   2 0.24766 3.51508   7
  -9 -14   2 9.22870 5.98992   2
  -9 -14   2 0.99646 4.52416   5
  -9 -14   2 7.94286 5.56305   6
  -9  14   2 9.02930 4.86632   2
  -9  14   2 11.5618 6.36805   3
  -9  14   2 7.65154 4.02113   8
  -9  14   2 11.9582 6.07170   7
   9  14  -2 5.96499 4.87986   8
  -8 -14   2 387.597 19.8773   6
  -8 -14   2 406.012 19.9262   5
  -8 -14   2 405.259 16.2220   7
   8  14  -2 402.594 19.0328   8
  -8  14   2 427.648 19.9193   7
  -8  14   2 413.398 16.3043   2
  -8  14   2 407.089 14.7826   8
  -8  14   2 447.553 21.4470   3
  -7 -14   2 -0.7419 2.83487   7
  -7 -14   2 3.50875 4.43093   2
  -7 -14   2 0.94049 3.78539   5
  -7  14   2 0.37119 2.85645   8
  -7  14   2 0.82485 4.61943   7
  -7  14   2 -0.7357 5.23464   3
   7  14  -2 4.18832 3.94774   8
  -7  14   2 3.12663 3.46487   2
  -6 -14   2 2.67355 3.68380   5
  -6 -14   2 5.67991 3.95963   2
  -6 -14   2 5.55028 3.22503   7
  -6  14   2 6.60873 2.83834   2
  -6  14   2 2.03313 4.46596   3
  -6  14   2 3.09222 6.81565   7
   6  14  -2 8.33566 4.17301   8
  -6  14   2 8.49180 3.37835   8
  -5 -14   2 162.206 10.5727   2
  -5 -14   2 182.912 11.4184   5
  -5  14   2 163.340 11.7625   3
   5  14  -2 179.165 11.1192   8
  -5  14   2 172.192 11.0113   7
  -5  14   2 180.969 8.83937   8
  -4 -14   2 122.246 9.22061   5
  -4 -14   2 141.986 9.42240   2
  -4  14   2 128.738 9.39154   7
  -4  14   2 131.429 7.59581   8
  -4  14   2 133.327 10.0818   3
   4  14  -2 135.425 9.45681   8
  -3 -14   2 -0.5321 2.49607   2
  -3 -14   2 -0.5848 2.75664   5
  -3  14   2 1.91139 3.73444   3
   3  14  -2 1.14276 2.43551   8
  -3  14   2 -4.2521 1.93299   8
   3  14  -2 3.21433 3.27063   3
  -3  14   2 -2.4335 2.83470   7
  -2 -14   2 126.241 5.11663   4
  -2 -14   2 142.207 9.37180   5
  -2 -14   2 140.915 8.75003   2
   2  14  -2 125.164 6.47710   2
  -2  14   2 118.804 7.95993   7
   2  14  -2 115.714 8.52304   3
  -2  14   2 115.867 8.96483   3
  -2  14   2 127.579 7.48549   8
   2  14  -2 122.468 8.49055   8
   1 -14  -2 284.277 9.14085   2
  -1 -14   2 288.663 9.37363   4
  -1 -14   2 285.675 13.3648   5
  -1  14   2 291.117 11.8107   8
  -1  14   2 295.542 11.7391   7
  -1  14   2 279.393 13.1187   3
   1  14  -2 284.676 12.7173   8
   1  14  -2 302.201 13.6721   3
   0 -14  -2 7.48693 2.10825   2
   0 -14   2 -0.1550 2.84600   2
   0 -14  -2 2.30989 2.35484   5
   0 -14   2 4.15619 2.14179   4
   0 -14  -2 5.53130 1.71948   4
   0  14  -2 5.75243 2.13786   9
   0  14   2 3.81067 3.38532   3
   0  14  -2 0.95762 2.82463   8
   0  14  -2 3.37569 3.40976   3
   0  14   2 5.06840 2.91547   8
  -1 -14  -2 111.425 6.93514   5
   1 -14   2 112.547 8.15339   2
  -1 -14  -2 117.097 4.98961   9
  -1 -14  -2 118.040 5.73522   2
  -1  14  -2 115.471 6.62377   2
  -1  14  -2 114.298 9.12510   3
  -1  14  -2 109.674 8.04435   8
  -1  14  -2 116.546 5.92033   9
   1  14   2 111.223 7.87223   8
   1  14   2 128.164 8.87786   3
  -2 -14  -2 925.191 23.1894   2
   2 -14   2 951.053 27.3593   2
  -2 -14  -2 947.187 25.1341   5
  -2  14  -2 913.838 22.5841   9
  -2  14  -2 953.600 26.8864   8
   2  14   2 934.905 27.2185   3
  -2  14  -2 936.968 28.1296   3
   2  14   2 932.543 27.1970   8
  -2  14  -2 928.002 24.8410   2
  -3 -14  -2 49.7150 5.37813   5
  -3 -14  -2 50.1144 5.62597   6
   3 -14   2 45.1323 6.57480   2
  -3 -14  -2 59.4674 5.19001   2
  -3  14  -2 69.1338 8.06310   8
   3  14   2 47.4976 6.81187   8
  -3  14  -2 52.9193 6.35519   2
  -3  14  -2 50.5347 7.73022   3
  -3  14  -2 48.0511 5.03047   9
  -4 -14  -2 2.01460 3.04389   6
   4 -14   2 1.96754 3.65783   2
  -4 -14  -2 -2.1733 1.93558   2
  -4 -14  -2 0.03491 2.43851   5
  -4  14  -2 1.63937 4.44013   3
  -4  14  -2 -5.0722 3.26823   8
  -4  14  -2 1.02220 2.68288   9
   4  14   2 -5.1376 2.35814   8
  -4  14  -2 2.39039 3.69515   2
   5 -14   2 2.13423 4.08335   2
  -5 -14  -2 1.23475 1.72001   7
  -5 -14  -2 1.07435 3.38461   6
  -5 -14  -2 1.88342 2.91745   2
  -5 -14  -2 1.70443 3.01142   5
  -5  14  -2 2.70336 4.35318   2
  -5  14  -2 4.91478 4.30697   8
  -5  14  -2 1.58471 3.13379   9
   5  14   2 -0.9764 3.72557   8
  -5  14  -2 7.40481 7.26244   3
  -6 -14  -2 125.960 9.79333   2
   6 -14   2 151.943 12.3907   2
  -6 -14  -2 132.121 11.5687   6
  -6 -14  -2 120.548 9.87096   5
  -6 -14  -2 122.194 5.36376   7
  -6 -14  -2 125.269 5.55322   7
   6  14   2 133.357 11.1824   8
  -6  14  -2 126.579 11.7405   3
  -6  14  -2 134.333 10.8109   8
  -6  14  -2 123.324 10.7402   2
  -7 -14  -2 2.60170 4.54065   6
  -7 -14  -2 3.91031 1.50718   7
  -7 -14  -2 0.43389 3.99172   5
  -7 -14  -2 -6.4572 3.60860   2
  -7  14  -2 -1.5418 4.49283   7
  -7  14  -2 1.44366 4.50067   8
  -7  14  -2 4.68827 4.67286   2
  -7  14  -2 6.64487 6.26442   3
   7  14   2 3.04973 4.11867   8
  -8 -14  -2 49.4660 8.87385   5
  -8 -14  -2 56.0400 9.58148   6
  -8 -14  -2 36.6517 12.7689   2
   8  14   2 29.3526 7.27094   8
  -8  14  -2 36.9234 7.96138   8
  -8  14  -2 47.5945 8.30882   7
  -8  14  -2 29.0706 8.38142   2
  -8  14  -2 27.9793 8.05834   3
  -9 -14  -2 3.83902 5.54772   6
  -9 -14  -2 1.82984 5.05369   5
  -9 -14  -2 0.84679 5.01764   2
  -9  14  -2 -3.3753 4.79605   2
  -9  14  -2 -2.1757 5.32672   8
  -9  14  -2 -12.293 5.62979   3
  -9  14  -2 9.62998 5.72812   7
 -10 -14  -2 -7.2293 7.63635   6
 -10 -14  -2 -8.6307 4.32876   2
 -10  14  -2 -0.5156 5.97409   2
 -10  14  -2 -6.9518 5.11748   8
 -10  14  -2 5.51310 8.91178   3
  11 -14   2 1.09336 7.06072   2
 -11 -14  -2 -9.7140 5.46550   6
 -11  14  -2 4.94228 7.45647   3
 -11  14  -2 -6.8070 5.69811   2
 -11  14  -2 -2.4445 5.90289   8
  11  14   2 0.20432 5.60117   2
 -12 -15   2 -1.4529 6.53453   2
 -12 -15   2 2.53444 5.71180   6
 -12 -15   2 -9.0682 4.74301   5
 -12  15   2 -1.3358 6.62991   7
 -12  15   2 9.20064 6.74373   2
 -12  15   2 7.78462 7.86043   3
 -11 -15   2 13.1316 7.46104   6
 -11 -15   2 -6.9189 7.05996   5
 -11 -15   2 2.98016 5.74848   2
 -11  15   2 -2.8251 6.31888   3
 -11  15   2 12.2361 6.96039   7
 -11  15   2 1.51024 5.12200   2
  11  15  -2 -4.0492 4.07991   8
 -11  15   2 -1.1629 4.42764   8
 -10 -15   2 28.6533 8.21200   2
 -10 -15   2 18.6784 7.34951   5
 -10 -15   2 15.3435 6.73315   6
 -10 -15   2 12.0960 4.86051   7
 -10  15   2 5.03382 5.85928   7
  10  15  -2 9.17546 5.99341   8
 -10  15   2 29.8062 9.04336   3
 -10  15   2 15.9029 5.13758   8
 -10  15   2 19.3578 6.45016   2
  -9 -15   2 82.1143 11.5947   6
  -9 -15   2 83.6621 8.16973   7
  -9 -15   2 93.5487 12.2636   2
  -9 -15   2 79.6123 11.0976   5
  -9  15   2 94.8181 9.16461   2
  -9  15   2 88.9571 7.72719   8
   9  15  -2 78.6365 10.3499   8
  -9  15   2 123.265 11.6799   7
  -9  15   2 80.7557 12.3969   3
  -8 -15   2 26.8108 6.66931   5
  -8 -15   2 23.8474 6.86861   6
  -8 -15   2 20.0728 4.63441   7
  -8 -15   2 18.0447 6.28379   2
  -8  15   2 20.4786 5.12274   2
  -8  15   2 15.3487 7.67562   3
   8  15  -2 17.5472 5.90986   8
  -8  15   2 25.2778 5.09496   8
  -8  15   2 30.2581 7.39978   7
  -7 -15   2 228.419 11.7111   7
  -7 -15   2 228.404 14.4305   2
  -7 -15   2 240.585 14.8947   5
   7  15  -2 220.372 13.7242   8
  -7  15   2 232.826 10.2503   2
  -7  15   2 220.495 10.5747   8
  -7  15   2 205.417 13.5324   7
  -7  15   2 199.313 14.6329   3
  -6 -15   2 158.144 11.6452   5
  -6 -15   2 152.673 9.67269   7
  -6 -15   2 145.897 11.2228   2
   6  15  -2 177.847 11.8683   8
  -6  15   2 172.254 9.07771   8
  -6  15   2 158.655 11.4780   7
  -6  15   2 143.285 6.11227   9
  -6  15   2 155.747 12.4153   3
  -5 -15   2 2.75260 3.53302   2
  -5 -15   2 2.62696 3.28309   5
   5  15  -2 6.48112 3.77062   8
  -5  15   2 5.97060 5.42406   3
  -5  15   2 7.02590 4.49698   7
  -5  15   2 2.00633 3.06012   8
  -4 -15   2 36.6645 6.24510   2
  -4 -15   2 37.2770 6.52821   5
   4  15  -2 32.1646 6.14339   8
  -4  15   2 21.5381 5.83606   3
  -4  15   2 27.6516 4.64889   8
  -4  15   2 32.8013 6.29633   7
  -3 -15   2 231.163 12.4629   5
  -3 -15   2 250.685 12.2084   2
  -3  15   2 254.861 13.4260   3
  -3  15   2 254.789 10.8897   8
   3  15  -2 234.061 12.3022   8
  -3  15   2 241.333 12.1780   7
   3  15  -2 211.329 12.2595   3
  -2 -15   2 235.834 12.0250   2
  -2 -15   2 248.750 13.0054   5
  -2 -15   2 257.568 7.92878   4
  -2  15   2 267.486 12.1894   7
   2  15  -2 262.233 12.6687   8
   2  15  -2 267.009 13.4111   3
  -2  15   2 259.562 11.2472   8
  -2  15   2 287.284 13.8915   3
   1 -15  -2 259.425 8.90961   2
  -1 -15   2 255.250 13.0873   5
  -1 -15   2 241.916 11.8746   2
  -1 -15   2 253.172 9.11351   4
  -1  15   2 274.380 13.3030   3
  -1  15   2 253.730 11.4107   8
   1  15  -2 246.792 10.1400   9
   1  15  -2 268.347 13.3195   3
   1  15  -2 253.991 12.3934   8
   0 -15  -2 54.8722 3.47865   4
   0 -15   2 56.4403 6.58548   2
   0 -15  -2 55.1486 4.14993   2
   0 -15  -2 53.2924 5.55008   5
   0  15  -2 54.9811 6.98168   8
   0  15  -2 64.9751 8.21663   3
   0  15   2 61.6167 7.56933   3
   0  15  -2 52.9762 4.16711   9
   0  15   2 53.6399 5.81671   8
   1 -15   2 531.307 18.6924   2
  -1 -15  -2 498.102 14.3924   2
  -1 -15  -2 487.414 12.8466   9
  -1 -15  -2 507.113 16.5474   5
  -1  15  -2 523.776 19.6312   3
  -1  15  -2 512.099 14.1220   9
   1  15   2 534.104 19.1117   3
  -1  15  -2 555.151 18.7963   8
   1  15   2 499.862 18.1216   8
   2 -15   2 8.01149 3.76291   2
  -2 -15  -2 6.51343 3.08951   5
  -2 -15  -2 11.2700 2.80405   2
  -2  15  -2 8.05769 5.01998   3
   2  15   2 8.82967 3.77712   8
  -2  15  -2 9.95484 2.80655   9
  -2  15  -2 16.0968 4.54360   8
   2  15   2 8.93944 4.15240   3
  -2  15  -2 9.18659 3.38536   2
  -3 -15  -2 8.68190 3.62818   6
  -3 -15  -2 3.57289 2.77897   5
  -3 -15  -2 4.30892 2.43389   2
   3 -15   2 3.32883 3.62283   2
  -3  15  -2 0.40964 2.91158   2
  -3  15  -2 5.50800 5.24724   3
  -3  15  -2 6.16326 4.23900   8
  -3  15  -2 6.10796 2.96746   9
   3  15   2 4.98827 3.64399   8
   4 -15   2 42.2139 7.47769   2
  -4 -15  -2 48.4709 6.45696   5
  -4 -15  -2 45.5841 6.65871   2
  -4 -15  -2 46.0798 7.09980   6
  -4  15  -2 48.0931 7.75020   3
  -4  15  -2 41.8904 5.21864   9
   4  15   2 38.7008 6.47220   8
  -4  15  -2 46.6473 6.80553   2
  -4  15  -2 54.8086 7.82223   8
  -5 -15  -2 58.6544 6.88690   5
  -5 -15  -2 44.5265 6.40627   2
   5 -15   2 43.6535 7.80422   2
  -5 -15  -2 54.8962 7.98075   6
  -5  15  -2 46.4606 8.58471   3
   5  15   2 43.3795 7.15823   8
  -5  15  -2 50.3242 7.61588   2
  -5  15  -2 50.9395 7.70189   8
  -5  15  -2 54.0916 5.93819   9
  -6 -15  -2 60.9493 9.12981   6
  -6 -15  -2 63.0249 8.33156   5
  -6 -15  -2 53.3393 3.97103   7
  -6 -15  -2 57.0175 7.82960   2
  -6  15  -2 60.3103 9.35211   3
  -6  15  -2 58.3538 8.40369   2
  -6  15  -2 51.2470 6.57526   9
   6  15   2 49.6584 7.86029   8
  -7 -15  -2 286.642 8.52306   7
  -7 -15  -2 305.511 17.5655   6
  -7 -15  -2 310.668 19.4904   5
  -7 -15  -2 316.992 16.6894   2
   7 -15   2 328.225 18.8565   2
  -7  15  -2 312.007 16.4620   8
  -7  15  -2 317.483 18.3727   3
   7  15   2 274.133 16.9841   8
  -7  15  -2 316.864 17.0060   2
   8 -15   2 94.9384 13.1071   2
  -8 -15  -2 99.8023 11.2561   6
  -8 -15  -2 101.367 11.0006   5
  -8 -15  -2 104.344 11.7948   2
   8  15   2 78.8548 10.6673   8
  -8  15  -2 108.415 11.5736   2
  -8  15  -2 100.584 10.9621   8
  -8  15  -2 100.259 12.0190   3
  -9 -15  -2 7.55457 5.75558   5
  -9 -15  -2 10.6604 6.22766   6
   9 -15   2 33.5894 9.30718   2
  -9 -15  -2 17.7059 7.45952   2
  -9  15  -2 17.1071 7.41548   2
  -9  15  -2 26.3392 9.19216   3
  -9  15  -2 28.2664 7.42813   8
   9  15   2 17.6131 4.61585   2
 -10 -15  -2 6.90149 5.87651   6
 -10 -15  -2 -7.2182 5.36494   2
 -10  15  -2 -3.7881 5.20191   8
 -10  15  -2 3.05543 6.20095   2
  10  15   2 0.97367 5.37926   2
 -10  15  -2 4.39707 6.93133   3
 -11 -15  -2 0.03609 6.09818   2
 -11 -15  -2 6.92929 6.36413   6
  11 -15   2 -4.0188 6.68024   2
 -11  15  -2 15.5360 7.51355   2
 -11  15  -2 -1.0387 6.12337   8
 -11  15  -2 -9.0681 7.08666   3
 -12 -16   2 6.56718 7.62397   2
 -12 -16   2 6.73038 6.76556   6
 -12 -16   2 14.3784 7.15491   5
 -12  16   2 38.4343 8.99102   2
 -12  16   2 -1.8459 7.96372   3
 -12  16   2 13.3106 6.94736   7
 -11 -16   2 -8.6023 4.21130   7
 -11 -16   2 5.42573 5.56597   5
 -11 -16   2 13.2632 6.95365   6
 -11 -16   2 -8.3288 4.70131   2
 -11  16   2 -3.1481 6.40056   3
 -11  16   2 -9.9561 5.51202   7
  11  16  -2 -6.4396 4.10114   8
 -11  16   2 8.30574 5.56400   2
 -11  16   2 2.87933 4.70661   8
 -10 -16   2 -2.5992 4.29307   5
 -10 -16   2 -6.2570 5.17676   2
 -10 -16   2 1.94691 5.37577   6
 -10 -16   2 6.47291 4.63841   7
 -10  16   2 -0.2364 6.42088   3
  10  16  -2 -1.1756 4.62616   8
 -10  16   2 2.06919 4.18335   8
 -10  16   2 -9.9128 4.44635   2
 -10  16   2 9.18017 6.96369   7
  -9 -16   2 90.3845 11.9989   5
  -9 -16   2 98.1383 11.6871   6
  -9 -16   2 69.8640 11.0195   2
  -9 -16   2 99.1502 8.58503   7
  -9  16   2 92.7105 7.80137   8
  -9  16   2 92.4206 9.05748   2
  -9  16   2 86.7319 11.7117   7
  -9  16   2 78.2940 12.0897   3
   9  16  -2 76.7557 10.5577   8
  -8 -16   2 57.0271 8.96852   5
  -8 -16   2 53.2155 6.91642   7
  -8 -16   2 38.6910 8.32015   6
  -8 -16   2 40.8593 8.84043   2
  -8  16   2 50.6305 6.42631   2
  -8  16   2 56.5256 6.50229   8
   8  16  -2 52.7901 8.85521   8
  -8  16   2 43.1340 9.12887   3
  -8  16   2 59.6378 9.64964   7
  -7 -16   2 80.1123 7.57294   7
  -7 -16   2 89.1974 10.1484   2
  -7 -16   2 88.0572 10.0493   5
  -7  16   2 96.9236 11.3748   3
  -7  16   2 103.125 7.86152   8
  -7  16   2 79.4373 6.51233   2
   7  16  -2 90.4093 9.67266   8
  -7  16   2 76.6679 10.1559   7
  -6 -16   2 401.983 19.1332   5
  -6 -16   2 398.133 16.5482   7
  -6 -16   2 415.711 18.7900   2
  -6  16   2 422.189 19.1940   7
  -6  16   2 419.777 15.2659   8
  -6  16   2 440.455 20.5082   3
   6  16  -2 441.014 19.1975   8
  -5 -16   2 284.152 15.0914   5
  -5 -16   2 277.564 14.4332   2
  -5  16   2 284.784 24.2113   3
  -5  16   2 259.780 11.6481   8
   5  16  -2 265.190 15.1025   8
  -5  16   2 269.221 16.5603   7
  -4 -16   2 7.02844 3.71077   2
  -4 -16   2 2.70061 3.36836   5
  -4  16   2 3.29162 2.81943   8
   4  16  -2 1.78360 3.16141   8
  -4  16   2 -0.8762 3.85949   7
  -4  16   2 0.51390 4.82395   3
  -3 -16   2 7.74696 3.64842   2
  -3 -16   2 10.0831 4.27780   5
   3  16  -2 11.5206 4.68460   3
  -3  16   2 11.0368 3.53358   8
   3  16  -2 15.0258 2.98432   2
  -3  16   2 7.70953 4.00937   7
   3  16  -2 6.68453 3.93952   8
  -3  16   2 8.71846 5.21652   3
   2 -16  -2 887.024 22.4523   2
  -2 -16   2 864.152 19.7810   4
  -2 -16   2 869.374 26.4171   2
  -2 -16   2 904.861 27.9064   5
   2  16  -2 888.364 27.6606   3
  -2  16   2 873.827 24.8491   8
   2  16  -2 875.824 26.7600   8
  -2  16   2 901.336 27.8894   3
  -2  16   2 882.542 25.8796   7
  -1 -16   2 108.754 9.11063   5
   1 -16  -2 113.774 7.98103   5
  -1 -16   2 115.685 8.50416   2
   1 -16  -2 111.083 5.94994   2
  -1  16   2 112.221 9.43511   3
   1  16  -2 107.552 5.94330   9
   1  16  -2 102.032 9.13645   3
   1  16  -2 95.3367 8.35209   8
  -1  16   2 105.243 7.84574   8
   0 -16   2 7.36787 2.56029   4
   0 -16  -2 2.62205 2.04954   2
   0 -16   2 5.39817 3.61396   2
   0 -16  -2 5.91791 1.54425   4
   0 -16  -2 -1.7734 2.66757   5
   0  16   2 4.54812 3.90197   3
   0  16  -2 0.06927 3.75323   3
   0  16  -2 2.51515 2.96632   8
   0  16  -2 4.11181 1.89750   9
   0  16   2 1.06882 2.49984   8
  -1 -16  -2 157.329 8.87878   5
  -1 -16  -2 167.804 6.91350   9
  -1 -16  -2 157.007 7.32865   2
   1 -16   2 162.041 10.2749   2
  -1  16  -2 162.759 11.3419   3
  -1  16  -2 167.659 6.90162   9
   1  16   2 182.485 10.5878   8
  -1  16  -2 173.752 10.6008   8
   1  16   2 155.211 10.7742   3
   2 -16   2 166.221 10.7588   2
  -2 -16  -2 162.709 8.01766   2
  -2 -16  -2 176.583 9.58346   5
  -2  16  -2 172.093 8.67359   2
   2  16   2 178.777 11.2466   3
   2  16   2 180.316 11.0748   8
  -2  16  -2 171.694 7.42747   9
  -2  16  -2 167.028 11.8777   3
  -2  16  -2 158.849 10.3947   8
   3 -16   2 352.282 16.1064   2
  -3 -16  -2 333.382 13.8752   5
  -3 -16  -2 328.869 13.1416   2
  -3  16  -2 318.536 11.2077   9
  -3  16  -2 334.894 13.4762   2
   3  16   2 330.369 15.7214   8
  -3  16  -2 332.489 15.1305   8
  -3  16  -2 314.114 16.4298   3
  -4 -16  -2 77.8625 7.33404   5
   4 -16   2 84.7112 9.23984   2
  -4 -16  -2 82.4220 8.18725   6
  -4  16  -2 81.3402 8.78251   8
  -4  16  -2 62.6151 9.33050   3
  -4  16  -2 71.0647 7.04376   9
  -4  16  -2 69.4365 7.64096   2
   4  16   2 85.6796 8.81453   8
  -5 -16  -2 8.51682 2.53461   7
   5 -16   2 11.7495 5.58631   2
  -5 -16  -2 12.0202 4.43712   5
  -5 -16  -2 4.20115 4.17543   6
  -5 -16  -2 11.0381 4.07283   2
  -5  16  -2 8.04322 4.87351   8
  -5  16  -2 1.18168 5.10565   3
  -5  16  -2 3.01936 3.45174   9
  -5  16  -2 15.2700 5.15563   2
   5  16   2 5.01748 4.11020   8
  -6 -16  -2 255.983 15.3402   6
   6 -16   2 266.199 16.7912   2
  -6 -16  -2 261.429 14.3812   2
  -6 -16  -2 266.571 14.5034   5
   6  16   2 246.960 15.5139   8
  -6  16  -2 257.362 14.5732   2
  -6  16  -2 264.800 14.8221   8
  -6  16  -2 251.008 12.0051   9
  -6  16  -2 283.213 17.2997   3
  -7 -16  -2 5.91943 4.43824   2
  -7 -16  -2 6.03768 1.94272   7
  -7 -16  -2 3.70506 4.28765   5
   7 -16   2 13.3566 7.11431   2
  -7 -16  -2 2.09086 5.08818   6
  -7  16  -2 -1.8038 5.18941   3
  -7  16  -2 7.17503 5.62116   2
   7  16   2 3.77701 4.52897   8
  -7  16  -2 8.61289 4.74659   9
  -7  16  -2 5.36345 5.47379   8
  -8 -16  -2 12.9594 5.80453   6
  -8 -16  -2 28.0639 7.40191   2
   8 -16   2 7.75936 6.48729   2
  -8 -16  -2 17.0539 6.34205   5
   8  16   2 13.5199 6.09901   8
  -8  16  -2 9.92865 6.30889   2
  -8  16  -2 16.3324 6.67750   8
  -8  16  -2 19.1109 8.06199   3
  -9 -16  -2 10.0316 6.61273   2
   9 -16   2 13.9842 7.29445   2
  -9 -16  -2 6.55123 5.43495   5
  -9 -16  -2 3.89227 5.44284   6
  -9  16  -2 15.4358 6.88501   2
  -9  16  -2 -6.1608 6.74565   3
  -9  16  -2 0.24361 5.75949   8
 -10 -16  -2 4.25725 6.46634   6
  10 -16   2 -4.2666 6.22936   2
 -10 -16  -2 -5.1442 5.35674   2
 -10  16  -2 12.1834 7.26561   2
 -10  16  -2 4.24400 5.73136   8
 -10  16  -2 3.46865 7.66392   3
 -11 -17   2 62.5550 10.4712   5
 -11 -17   2 59.8847 7.65496   7
 -11 -17   2 55.2914 11.6981   6
 -11 -17   2 56.4109 13.3404   2
 -11  17   2 50.0018 8.41344   2
  11  17  -2 59.5989 10.0719   8
 -11  17   2 42.9864 10.5978   3
 -11  17   2 50.2166 9.97141   7
 -10 -17   2 17.1127 7.11591   5
 -10 -17   2 3.09979 5.20935   2
 -10 -17   2 8.20109 6.67490   7
  10  17  -2 4.51299 5.65478   8
 -10  17   2 7.78447 5.42716   2
 -10  17   2 -0.8397 11.3971   3
 -10  17   2 11.4435 5.17175   8
  -9 -17   2 59.5520 10.3338   2
  -9 -17   2 68.0466 7.75798   7
  -9 -17   2 51.6212 9.76859   6
  -9 -17   2 47.3917 9.51404   5
  -9  17   2 50.9407 6.99020   2
   9  17  -2 57.0061 9.33655   8
  -9  17   2 52.1019 6.88824   8
  -9  17   2 60.4800 9.97503   7
  -8 -17   2 13.0613 6.21497   2
  -8 -17   2 5.33518 4.64116   5
  -8 -17   2 12.0428 4.46443   7
  -8 -17   2 2.20964 5.07012   6
   8  17  -2 17.9319 5.89884   8
  -8  17   2 20.3630 5.10013   8
  -8  17   2 18.3803 4.61797   2
  -8  17   2 26.6613 8.15327   3
  -8  17   2 23.7537 6.91135   7
  -7 -17   2 136.777 12.0281   2
  -7 -17   2 161.774 10.4422   7
  -7 -17   2 161.773 12.9827   5
  -7  17   2 162.206 14.1575   3
  -7  17   2 159.200 9.67635   8
  -7  17   2 156.763 12.7409   7
   7  17  -2 158.233 12.4830   8
  -6 -17   2 8.46143 4.44984   2
  -6 -17   2 7.68387 3.95792   7
  -6 -17   2 8.83708 4.82117   5
  -6  17   2 4.09868 5.10592   7
   6  17  -2 4.80552 4.19878   8
  -6  17   2 10.0704 4.00303   8
  -6  17   2 3.29339 6.10970   3
  -5 -17   2 396.417 17.8883   2
  -5  17   2 389.010 15.0354   8
   5  17  -2 382.830 17.9099   8
  -5  17   2 373.751 17.6535   7
  -5  17   2 409.070 19.7542   3
  -4 -17   2 163.719 10.8815   2
  -4 -17   2 159.622 11.4155   5
   4  17  -2 160.905 7.77661   2
  -4  17   2 164.728 13.0573   7
   4  17  -2 180.955 11.6393   8
  -4  17   2 166.554 9.56494   8
  -3 -17   2 3.50222 3.47252   2
  -3 -17   2 6.93794 4.06665   5
  -3  17   2 4.90723 4.92505   3
   3  17  -2 4.12967 3.50957   8
  -3  17   2 12.0416 3.87679   8
   3  17  -2 6.82719 4.30207   3
  -3  17   2 7.50471 4.03642   7
   2 -17  -2 180.405 8.55516   2
  -2 -17   2 192.912 12.0151   5
  -2 -17   2 168.516 10.6800   2
  -2 -17   2 186.286 6.44996   4
   2  17  -2 173.017 11.0877   8
   2  17  -2 167.588 11.7895   3
  -2  17   2 180.760 10.2556   8
  -2  17   2 184.753 12.3802   3
   1 -17  -2 660.732 17.8562   2
  -1 -17   2 656.967 23.3324   5
  -1 -17   2 643.800 17.0186   4
  -1 -17   2 626.381 21.6815   2
   1 -17  -2 654.682 20.7439   5
  -1  17   2 635.786 22.9395   3
   1  17  -2 624.061 23.0152   3
   1  17  -2 663.326 22.5653   8
  -1  17   2 654.034 21.2465   8
   0 -17   2 240.877 9.74305   4
   0 -17  -2 205.361 9.17768   4
   0 -17   2 241.870 12.6298   2
   0 -17  -2 243.177 11.5620   5
   0 -17  -2 238.213 9.28400   2
   0 -17   2 264.057 13.9633   5
   0  17   2 250.636 12.4465   8
   0  17   2 248.693 13.6291   3
   0  17  -2 264.924 14.3005   3
   0  17  -2 253.728 8.83177   9
   0  17  -2 258.964 13.2082   8
  -1 -17  -2 220.252 9.08547   2
  -1 -17  -2 222.174 10.8657   5
   1 -17   2 203.307 12.1060   2
   1  17   2 209.366 11.9934   8
  -1  17  -2 230.321 13.5949   3
   1  17   2 224.985 12.9294   3
  -1  17  -2 216.826 7.96347   9
  -1  17  -2 223.571 12.3037   8
  -2 -17  -2 55.5411 5.17085   2
  -2 -17  -2 63.3171 6.43797   5
   2 -17   2 70.2826 8.84692   2
   2  17   2 54.3012 7.87188   3
  -2  17  -2 77.4205 9.08951   8
   2  17   2 65.5884 8.30781   8
  -2  17  -2 57.9527 8.75839   3
  -2  17  -2 57.3687 4.52688   9
   3 -17   2 73.2742 9.36639   2
  -3 -17  -2 65.0701 7.45489   2
  -3 -17  -2 57.2674 6.34973   5
   3  17   2 55.0717 9.00888   8
  -3  17  -2 69.6957 8.00390   8
  -3  17  -2 52.8627 6.09473   2
  -3  17  -2 52.8626 6.05696   9
  -3  17  -2 70.5764 10.1972   3
  -4 -17  -2 19.1974 5.47446   6
  -4 -17  -2 22.1525 4.71452   2
   4 -17   2 26.2527 6.69667   2
  -4 -17  -2 34.7429 6.09611   5
  -4  17  -2 20.9584 6.14804   8
   4  17   2 29.8086 6.39865   8
  -4  17  -2 37.9636 6.09380   2
  -4  17  -2 11.9988 6.52333   3
  -5 -17  -2 509.992 23.2328   6
   5 -17   2 519.443 22.6879   2
  -5 -17  -2 520.640 19.9751   5
  -5 -17  -2 503.650 18.0002   7
  -5 -17  -2 506.537 19.2002   2
  -5  17  -2 516.393 16.7418   9
  -5  17  -2 517.194 19.4662   2
   5  17   2 535.343 22.4806   8
  -5  17  -2 500.257 20.3703   8
  -5  17  -2 518.861 23.5426   3
   6 -17   2 19.1301 7.39059   2
  -6 -17  -2 31.6142 7.19470   6
  -6 -17  -2 24.4193 6.25077   5
  -6 -17  -2 32.6289 6.61507   2
  -6 -17  -2 28.3411 3.58320   7
  -6  17  -2 43.3204 7.98795   8
  -6  17  -2 22.2335 7.78835   3
  -6  17  -2 22.7585 5.12477   9
   6  17   2 32.0973 7.30023   8
  -7 -17  -2 -0.5964 1.96324   7
  -7 -17  -2 1.99353 4.52827   5
   7 -17   2 -3.3405 5.05121   2
  -7 -17  -2 9.21124 5.61830   6
  -7 -17  -2 2.15441 4.65213   2
  -7  17  -2 9.88269 7.08737   3
  -7  17  -2 -5.0382 3.51582   9
  -7  17  -2 -2.1018 4.92508   8
  -7  17  -2 4.01031 5.10196   2
   7  17   2 2.27946 4.28538   8
  -8 -17  -2 34.7286 7.54631   5
   8 -17   2 38.3641 9.05781   2
  -8 -17  -2 28.4440 7.81485   2
  -8 -17  -2 25.7379 7.25724   6
  -8  17  -2 33.1936 10.0158   3
   8  17   2 25.3315 7.22284   8
  -8  17  -2 53.5791 9.09548   8
  -8  17  -2 39.9949 6.87909   9
  -8  17  -2 28.2384 7.65226   2
   9 -17   2 100.987 13.9856   2
  -9 -17  -2 121.034 18.3824   6
  -9 -17  -2 118.795 12.3217   5
  -9 -17  -2 110.554 12.6108   2
  -9  17  -2 102.020 10.7606   9
   9  17   2 115.851 13.1691   8
  -9  17  -2 88.5756 11.9394   2
  -9  17  -2 115.151 12.0026   8
  -9  17  -2 112.898 13.7035   3
 -10 -17  -2 3.21749 6.52457   2
 -10 -17  -2 13.8081 7.13791   6
  10 -17   2 -0.0419 6.60088   2
 -10  17  -2 3.10609 7.85356   3
 -10  17  -2 7.52205 7.75666   2
 -10  17  -2 9.96281 6.60614   8
 -10  17  -2 6.77495 5.94466   9
 -11 -18   2 2.72096 6.86674   2
 -11 -18   2 -4.4729 6.23372   6
 -11 -18   2 17.8810 6.83155   5
  11  18  -2 6.03019 5.85542   8
 -11  18   2 2.94971 6.15829   7
 -11  18   2 -12.267 4.94571   2
 -11  18   2 -11.530 6.58792   3
 -10 -18   2 177.457 11.5378   7
 -10 -18   2 154.600 24.5208   5
 -10 -18   2 185.107 15.9739   2
 -10 -18   2 183.333 16.2183   6
 -10  18   2 153.410 13.4272   2
 -10  18   2 129.233 13.9325   7
  10  18  -2 174.557 17.3133   8
 -10  18   2 162.530 16.0771   3
  -9 -18   2 13.6857 6.13840   2
  -9 -18   2 9.86506 5.94437   5
  -9 -18   2 13.7352 6.96610   6
   9  18  -2 6.97161 5.86355   8
  -9  18   2 -0.6609 6.86960   3
  -9  18   2 7.40505 4.67771   8
  -9  18   2 10.4388 4.56306   2
  -9  18   2 13.9757 6.49298   7
  -8 -18   2 -5.0014 3.72150   2
  -8 -18   2 8.24781 5.06287   6
  -8 -18   2 -3.0556 3.51648   7
  -8 -18   2 -6.6806 3.27472   5
  -8  18   2 -2.8514 4.70942   7
  -8  18   2 4.37747 4.12013   8
   8  18  -2 3.04332 4.49007   8
  -8  18   2 -0.8590 6.36809   3
  -7 -18   2 63.2093 8.07662   7
  -7 -18   2 58.0293 9.45313   5
  -7  18   2 69.9805 10.9022   3
   7  18  -2 48.5785 8.27723   8
  -7  18   2 64.9628 7.35500   8
  -7  18   2 66.2760 9.95546   7
  -6 -18   2 550.349 22.6923   2
  -6 -18   2 561.391 23.4136   5
  -6 -18   2 507.237 19.9134   7
  -6  18   2 540.212 22.7236   7
  -6  18   2 546.081 24.3862   3
  -6  18   2 553.407 18.9572   8
   6  18  -2 548.306 22.8796   8
  -5 -18   2 7.70838 4.37184   5
  -5 -18   2 7.94235 4.85103   2
  -5  18   2 5.26809 3.77025   8
  -5  18   2 1.70131 5.73970   3
   5  18  -2 0.64395 3.25276   2
   5  18  -2 4.77817 4.65244   8
  -5  18   2 6.04480 5.09700   7
  -4 -18   2 3.28146 3.21597   2
  -4 -18   2 5.95857 6.64516   5
  -4  18   2 12.2363 5.37437   7
  -4  18   2 6.56659 3.61253   8
   4  18  -2 3.31422 3.51985   8
  -4  18   2 -7.0868 5.03604   3
   3 -18  -2 111.685 7.78267   2
  -3 -18   2 122.996 10.4419   5
  -3 -18   2 113.732 9.39311   2
   3  18  -2 136.805 10.4557   8
  -3  18   2 127.382 10.3280   7
  -3  18   2 107.828 11.5578   3
  -3  18   2 126.519 8.97202   8
   3  18  -2 123.708 10.6551   3
  -2 -18   2 254.148 7.91664   4
  -2 -18   2 283.825 13.9533   2
  -2 -18   2 277.297 14.7302   5
   2 -18  -2 260.409 10.6584   2
  -2 -18   2 249.381 7.70936   4
  -2  18   2 267.035 15.1214   3
  -2  18   2 252.755 12.5708   8
  -1 -18   2 63.1578 8.15838   2
   1 -18  -2 44.5209 4.72597   2
  -1 -18   2 44.1011 7.64408   5
  -1 -18   2 50.3068 4.25957   4
   1 -18  -2 56.2758 7.05316   5
   1  18  -2 36.6462 10.6949   3
  -1  18   2 43.6132 7.75344   3
  -1  18   2 51.8026 7.12995   8
   1  18  -2 56.9478 8.02301   8
   0 -18  -2 229.003 9.41357   2
   0 -18  -2 225.321 11.4176   5
   0 -18   2 239.364 9.78474   4
   0 -18   2 239.807 13.9671   5
   0 -18   2 229.853 12.7836   2
   0  18  -2 212.442 12.5940   8
   0  18   2 216.732 13.3250   3
   0  18   2 212.854 12.0697   8
   0  18  -2 228.221 20.6396   3
  -1 -18  -2 62.5358 6.47634   5
   1 -18   2 79.3033 7.95647   2
  -1 -18  -2 71.7579 5.45433   2
   1  18   2 75.5954 9.47209   3
  -1  18  -2 75.3090 4.49529   9
   1  18   2 70.1441 7.85816   8
  -1  18  -2 71.6329 8.24614   8
  -1  18  -2 90.7733 14.5399   3
   2 -18   2 8.30267 4.87463   2
  -2 -18  -2 11.2610 3.68372   5
  -2 -18  -2 12.1396 3.30993   2
  -2  18  -2 5.24289 2.10054   9
  -2  18  -2 6.06931 4.19768   8
  -2  18  -2 11.4958 5.77396   3
  -3 -18  -2 31.1429 5.76543   5
   3 -18   2 28.2289 6.54199   2
  -3 -18  -2 33.7271 5.06928   2
  -3  18  -2 27.5253 7.61436   3
   3  18   2 26.6747 6.18073   8
  -3  18  -2 22.6103 4.66827   2
  -4 -18  -2 734.276 24.6013   5
  -4 -18  -2 764.997 23.5805   2
   4 -18   2 741.451 27.0843   2
  -4 -18  -2 772.320 25.9648   6
  -4  18  -2 772.289 23.1159   2
  -4  18  -2 764.004 28.2766   3
  -4  18  -2 753.207 25.7037   8
  -4  18  -2 713.483 20.4555   9
   4  18   2 749.008 27.0839   8
  -5 -18  -2 67.6113 7.20471   2
  -5 -18  -2 40.8201 4.66345   7
  -5 -18  -2 44.8620 7.97099   6
  -5 -18  -2 44.0354 6.96512   5
  -5  18  -2 53.3319 7.41631   2
   5  18   2 33.0181 7.35456   8
  -5  18  -2 52.3260 8.37280   8
  -5  18  -2 56.3603 10.0843   3
  -5  18  -2 39.8292 5.33143   9
   6 -18   2 33.3693 8.39340   2
  -6 -18  -2 43.9793 8.09487   5
  -6 -18  -2 42.6764 8.16520   6
  -6 -18  -2 59.9805 8.37552   2
  -6  18  -2 49.2183 6.29630   9
  -6  18  -2 28.9279 7.53227   8
   6  18   2 52.2722 9.12885   8
  -6  18  -2 36.7492 8.72914   3
   7 -18   2 12.5971 6.62931   2
  -7 -18  -2 4.13533 4.79767   6
  -7 -18  -2 4.60819 4.42902   5
  -7 -18  -2 1.06503 4.39578   2
  -7  18  -2 8.18061 7.17700   3
   7  18   2 -3.1105 4.21427   8
  -7  18  -2 -2.5917 5.03940   8
  -7  18  -2 0.06405 4.36168   9
  -7  18  -2 5.93312 5.22434   2
   8 -18   2 79.2199 12.6039   2
  -8 -18  -2 71.7029 10.2062   5
  -8 -18  -2 66.2601 10.2046   6
  -8 -18  -2 101.994 12.6474   2
  -8  18  -2 77.8252 8.96536   9
  -8  18  -2 69.9190 11.9184   3
   8  18   2 58.6043 10.0501   8
  -8  18  -2 64.4781 10.0983   8
  -8  18  -2 70.2782 9.85140   2
  -9 -18  -2 3.66978 5.98681   2
   9 -18   2 7.51233 7.40806   2
  -9 -18  -2 -2.1640 5.08621   5
  -9 -18  -2 3.32744 5.34753   6
   9  18   2 1.49133 5.33903   8
  -9  18  -2 1.71323 6.93308   3
  -9  18  -2 1.36719 5.68088   8
  -9  18  -2 -2.6258 5.28763   2
  -9  18  -2 1.99086 5.35043   9
  10 -18   2 114.464 16.0430   2
 -10 -18  -2 125.066 16.3788   6
 -10 -18  -2 152.683 14.4624   2
 -10  18  -2 104.038 11.3788   9
 -10  18  -2 135.553 15.6397   3
 -10  18  -2 140.338 13.0134   8
 -11 -19   2 77.8815 13.2587   6
 -11 -19   2 107.384 14.4531   2
 -11 -19   2 77.4920 12.3781   5
  11  19  -2 80.5485 11.8785   8
 -11  19   2 59.2517 13.4092   3
 -11  19   2 81.8737 11.9216   7
 -10 -19   2 1.84019 5.46433   5
 -10 -19   2 -3.2408 5.93968   2
 -10 -19   2 1.23691 4.36920   7
 -10 -19   2 4.83611 5.91500   6
 -10  19   2 -2.0535 4.92390   7
  10  19  -2 6.12823 6.36267   8
 -10  19   2 10.0259 5.22104   8
 -10  19   2 17.3259 9.18136   3
  -9 -19   2 66.9335 11.9140   6
  -9 -19   2 61.7722 10.9265   5
  -9 -19   2 44.7513 9.66103   2
  -9 -19   2 56.9995 7.81173   7
  -9  19   2 60.1027 12.0817   8
   9  19  -2 46.2773 9.30203   8
  -8 -19   2 23.3578 7.44413   2
  -8 -19   2 15.0299 6.45008   5
  -8 -19   2 20.7226 7.15868   6
  -8 -19   2 12.6093 6.11568   7
  -8  19   2 26.8695 7.44478   7
   8  19  -2 21.4518 6.64699   8
  -8  19   2 10.7125 7.39182   3
  -8  19   2 30.6194 6.12933   8
  -7 -19   2 19.6965 6.10690   7
  -7 -19   2 23.6754 6.77199   5
  -7 -19   2 23.9490 6.75812   2
  -7  19   2 25.0324 5.65871   8
  -7  19   2 25.1924 8.14589   3
   7  19  -2 21.8892 6.55910   8
  -7  19   2 27.7873 7.10378   7
  -6 -19   2 182.403 13.3572   2
  -6 -19   2 190.944 13.8205   5
  -6  19   2 219.859 16.1438   3
  -6  19   2 209.471 11.5855   8
  -6  19   2 203.688 14.3930   7
   6  19  -2 193.966 13.9071   8
  -5 -19   2 449.190 20.8333   5
  -5 -19   2 435.706 19.9455   2
  -5  19   2 458.781 21.8468   3
   5  19  -2 470.244 20.9479   8
  -5  19   2 451.757 17.3092   8
  -5  19   2 477.007 20.8279   7
  -4 -19   2 178.608 12.7650   5
  -4 -19   2 168.191 11.9124   2
   4 -19  -2 178.997 10.4946   2
  -4  19   2 191.739 14.4180   3
  -4  19   2 176.811 10.5564   8
   4  19  -2 188.085 12.6333   8
  -4  19   2 190.763 13.1775   7
   3 -19  -2 301.911 12.6157   2
  -3 -19   2 301.572 21.1835   5
  -3 -19   2 274.573 14.6859   2
  -3  19   2 324.729 17.3898   3
  -3  19   2 309.096 14.0158   8
   3  19  -2 292.365 16.2062   3
   3  19  -2 314.945 16.0604   8
   2 -19  -2 618.066 18.5870   2
  -2 -19   2 586.114 24.0193   5
  -2 -19   2 603.463 22.0051   2
   2  19  -2 554.278 21.9154   8
  -2  19   2 584.820 20.7120   8
   2  19  -2 598.760 23.4677   3
  -2  19   2 592.701 23.3151   3
  -1 -19   2 96.5607 9.69699   5
   1 -19  -2 91.0956 6.47422   2
   1 -19  -2 88.3557 8.10637   5
  -1 -19   2 94.2771 5.55919   4
  -1 -19   2 102.839 9.02780   2
   1  19  -2 99.9555 9.18831   8
  -1  19   2 93.9698 8.34659   8
  -1  19   2 102.580 10.1587   3
   1  19  -2 107.442 10.4640   3
   0 -19   2 52.5867 5.02547   4
   0 -19   2 62.5431 9.47274   5
   0 -19   2 61.2811 8.52948   2
   0 -19  -2 57.6354 5.16279   2
   0 -19  -2 61.5816 7.55725   5
   0  19   2 59.3449 8.00551   8
   0  19   2 56.6498 8.73882   3
   0  19  -2 61.6016 9.16393   3
   0  19  -2 60.7128 8.28591   8
   1 -19   2 207.117 9.92951   4
  -1 -19  -2 200.841 11.1097   5
  -1 -19  -2 190.312 9.07055   2
   1 -19   2 227.915 12.9744   2
   1  19   2 191.961 14.2566   8
   1  19   2 196.291 13.0372   3
  -1  19  -2 210.767 14.0627   3
  -1  19  -2 194.734 7.16426   9
  -1  19  -2 188.943 12.3314   8
  -2 -19  -2 64.6625 5.82888   2
  -2 -19  -2 61.1398 6.91041   5
   2 -19   2 71.0910 9.49012   2
  -2  19  -2 70.8267 4.33173   9
   2  19   2 86.3651 9.05146   8
   2  19   2 76.1969 8.98177   3
  -2  19  -2 79.9693 9.61012   8
  -2  19  -2 78.3148 10.5225   3
   3 -19   2 133.877 11.3630   2
  -3 -19  -2 125.499 9.34324   5
  -3 -19  -2 116.909 8.09944   2
[truncated: 1,593,806 more chars]
