# Supplementary material for: Crystal structure and Hirshfeld surface analysis of N-{[diphen­yl(vin­yl)sil­yl]meth­yl}-2-methyl­propan-2-ammonium chloride
Source: Acta Crystallogr E Crystallogr Commun. 2022 Sep 22;78(Pt 10):1039–43. doi: 10.1107/S2056989022009112 (PMC9535837; doi:10.1107/S2056989022009112)
Supplement: Supplementary file 2 [file e-78-01039-Isup2.hkl]

data_I                                                                          
_shelx_title ' mo_b1197_0m_a.res in P2(1)/n'                                    
_shelx_refln_list_code          4                                               
_shelx_F_calc_maximum      153.38                                               
_exptl_crystal_F_000       712.00                                               
_reflns_d_resolution_high  0.6503                                               
                                                                                
loop_                                                                           
 _space_group_symop_operation_xyz                                               
 'x, y, z'                                                                      
 '-x+1/2, y+1/2, -z+1/2'                                                        
 '-x, -y, -z'                                                                   
 'x-1/2, -y-1/2, z-1/2'                                                         
                                                                                
_cell_length_a     9.7320                                                       
_cell_length_b    19.0598                                                       
_cell_length_c    10.9186                                                       
_cell_angle_alpha  90.000                                                       
_cell_angle_beta  110.526                                                       
_cell_angle_gamma  90.000                                                       
                                                                                
_shelx_F_squared_multiplier     1.000                                           
                                                                                
loop_                                                                           
 _refln_index_h                                                                 
 _refln_index_k                                                                 
 _refln_index_l                                                                 
 _refln_F_squared_calc                                                          
 _refln_F_squared_meas                                                          
 _refln_F_squared_sigma                                                         
 _refln_observed_status                                                         
   2   0   0      23526.47      22829.50       150.58 o                         
   4   0   0       8433.38       8749.06        99.64 o                         
   6   0   0        670.08        600.52        18.40 o                         
   8   0   0          9.15         14.36         6.10 o                         
  10   0   0        390.45        429.78        19.89 o                         
  12   0   0        114.77        120.39        13.12 o                         
   1   1   0       5344.85       5349.49        41.62 o                         
   2   1   0       1481.34       1477.48         8.69 o                         
   3   1   0       5879.00       5823.44        28.48 o                         
   4   1   0       3176.40       3204.13        23.97 o                         
   5   1   0        691.44        643.22        10.05 o                         
   6   1   0       1290.14       1365.53        19.31 o                         
   7   1   0        756.11        763.79        14.02 o                         
   8   1   0        450.77        500.54        14.92 o                         
   9   1   0        160.41        147.97        10.00 o                         
  10   1   0          3.05          4.51         6.73 o                         
  11   1   0        251.68        249.95        11.41 o                         
  12   1   0        118.61        101.42        13.69 o                         
  13   1   0         59.92         56.43         7.43 o                         
   0   2   0        173.50        146.11         5.25 o                         
   1   2   0       1102.10       1141.93        24.84 o                         
   2   2   0       7413.71       7544.28        37.66 o                         
   3   2   0        864.13        908.31         6.86 o                         
   4   2   0       1523.96       1529.59        14.30 o                         
   5   2   0         86.04        124.13         5.15 o                         
   6   2   0        299.28        274.64         7.07 o                         
   7   2   0         15.89         16.95         3.22 o                         
   8   2   0         54.53         63.37         5.15 o                         
   9   2   0         78.28         84.50         7.00 o                         
  10   2   0        512.36        473.39        14.77 o                         
  11   2   0        123.69        126.24         9.46 o                         
  12   2   0         24.65         21.53         7.12 o                         
  13   2   0         76.81         67.84         7.97 o                         
   1   3   0        347.26        390.81         3.16 o                         
   2   3   0         35.40         60.33         1.83 o                         
   3   3   0      19086.34      18798.65        95.13 o                         
   4   3   0       1791.98       1833.26        16.56 o                         
   5   3   0       1410.83       1506.48        17.06 o                         
   6   3   0         45.85         59.07         3.76 o                         
   7   3   0        537.63        529.39        15.08 o                         
   8   3   0         56.73         40.91         6.16 o                         
   9   3   0         77.78         93.26         7.10 o                         
  10   3   0         25.77         19.35         5.29 o                         
  11   3   0          9.97         16.80         5.57 o                         
  12   3   0         87.51        108.66        10.07 o                         
  13   3   0         45.72         56.64         8.45 o                         
   0   4   0        225.43        186.01         2.46 o                         
   1   4   0       7921.66       7994.27        37.29 o                         
   2   4   0        464.72        432.26         3.98 o                         
   3   4   0          8.57          5.71         1.31 o                         
   4   4   0       1304.27       1293.82        12.06 o                         
   5   4   0        611.05        714.26         8.85 o                         
   6   4   0        140.47        150.66         5.74 o                         
   7   4   0         18.41         32.06         3.68 o                         
   8   4   0       1267.69       1314.24        19.38 o                         
   9   4   0         85.12        105.53         7.48 o                         
  10   4   0        205.62        210.90         9.30 o                         
  11   4   0         19.77         25.14         6.05 o                         
  12   4   0        286.24        280.12        12.78 o                         
  13   4   0          0.54          3.26         8.82 o                         
   1   5   0       2483.10       2540.71        13.24 o                         
   2   5   0        141.61        136.18         2.44 o                         
   3   5   0        124.37         96.10         2.98 o                         
   4   5   0       2754.66       2743.86        23.53 o                         
   5   5   0       2288.49       2364.34        20.11 o                         
   6   5   0       1321.11       1311.67        16.59 o                         
   7   5   0        313.04        299.86         7.86 o                         
   8   5   0        572.59        552.51        11.34 o                         
   9   5   0        194.79        206.55         9.34 o                         
  10   5   0         51.56         44.08         6.16 o                         
  11   5   0        104.56        125.68        10.40 o                         
  12   5   0          0.64          6.32         5.73 o                         
  13   5   0          1.38          1.70         7.84 o                         
   0   6   0      20246.49      20895.08       159.39 o                         
   1   6   0        883.11        955.77         6.11 o                         
   2   6   0       2398.18       2436.12        16.67 o                         
   3   6   0        242.22        301.32         4.84 o                         
   4   6   0        116.34         90.77         3.13 o                         
   5   6   0         45.59         48.46         2.83 o                         
   6   6   0       3145.20       3177.80        30.88 o                         
   7   6   0         16.74         13.85         2.93 o                         
   8   6   0        131.46        136.28         6.58 o                         
   9   6   0        165.05        195.41        10.53 o                         
  10   6   0        124.31        135.77         8.43 o                         
  11   6   0          5.80          8.02         4.86 o                         
  12   6   0          0.93          6.02         7.08 o                         
  13   6   0         15.33          6.19         7.53 o                         
   1   7   0        921.87        959.41         6.85 o                         
   2   7   0       1950.72       2082.91        15.62 o                         
   3   7   0        941.72        967.75        10.87 o                         
   4   7   0        161.79        148.66         4.00 o                         
   5   7   0       4054.00       4030.31        30.82 o                         
   6   7   0        185.19        167.17         5.67 o                         
   7   7   0        538.74        538.24         9.84 o                         
   8   7   0         87.82         93.74         5.76 o                         
   9   7   0        611.50        626.03        15.20 o                         
  10   7   0          9.46          7.61         4.85 o                         
  11   7   0        118.44        115.50         8.30 o                         
  12   7   0          0.29          3.11         6.04 o                         
  13   7   0         20.48         34.77         8.74 o                         
   0   8   0        497.59        395.90         6.50 o                         
   1   8   0       5210.87       5523.18        31.01 o                         
   2   8   0       1219.66       1361.10        11.50 o                         
   3   8   0        324.21        315.59         6.43 o                         
   4   8   0       1699.32       1728.70        17.29 o                         
   5   8   0        196.18        205.67         4.90 o                         
   6   8   0       2156.91       2055.03        19.23 o                         
   7   8   0        171.76        173.03         6.12 o                         
   8   8   0          2.30         32.70         4.18 o                         
   9   8   0        344.10        335.41         9.83 o                         
  10   8   0       1267.99       1262.86        21.27 o                         
  11   8   0         36.24         24.52         5.37 o                         
  12   8   0          0.02          1.94         5.08 o                         
  13   8   0          3.83         12.65        10.76 o                         
   1   9   0        419.80        431.62         5.46 o                         
   2   9   0         27.06         38.52         1.98 o                         
   3   9   0       3845.48       3874.18        36.32 o                         
   4   9   0         42.06         31.31         2.53 o                         
   5   9   0        207.58        186.50         4.85 o                         
   6   9   0        143.94        131.78         4.40 o                         
   7   9   0        273.54        290.16         8.70 o                         
   8   9   0         72.82         76.59         5.15 o                         
   9   9   0        374.63        429.69        11.01 o                         
  10   9   0          0.00          4.77         4.16 o                         
  11   9   0          1.20         -3.23         5.35 o                         
  12   9   0          0.27          8.52         6.19 o                         
  13   9   0         44.64         41.03         9.39 o                         
   0  10   0          3.80          5.66         2.01 o                         
   1  10   0        528.74        583.80         6.98 o                         
   2  10   0        312.92        280.83         4.13 o                         
   3  10   0        249.34        259.01         5.78 o                         
   4  10   0        131.95        139.02         5.62 o                         
   5  10   0        396.85        391.67         7.56 o                         
   6  10   0       1137.52       1119.29        12.20 o                         
   7  10   0         96.81         97.54         5.13 o                         
   8  10   0        118.21        141.36         7.33 o                         
   9  10   0         99.72        117.11         6.51 o                         
  10  10   0         15.49         41.11         5.39 o                         
  11  10   0         46.60         33.29         7.99 o                         
  12  10   0         31.16         25.57         9.88 o                         
  13  10   0          0.95         -3.07         7.01 o                         
   1  11   0          1.52          2.98         1.54 o                         
   2  11   0       1032.58       1029.32         9.64 o                         
   3  11   0       3596.32       3431.78        26.37 o                         
   4  11   0        210.53        243.91         6.03 o                         
   5  11   0        499.00        476.13         8.57 o                         
   6  11   0         81.00         74.44         4.47 o                         
   7  11   0        835.22        836.10        12.91 o                         
   8  11   0         16.15          8.09         3.20 o                         
   9  11   0        116.57        118.76         6.95 o                         
  10  11   0          0.99         -0.01         4.15 o                         
  11  11   0          0.04         10.46         4.66 o                         
  12  11   0          5.67         14.09         7.32 o                         
   0  12   0       2445.82       2616.35        27.05 o                         
   1  12   0         82.56         72.65         2.77 o                         
   2  12   0       1454.87       1350.88        14.28 o                         
   3  12   0       1008.58        998.42        10.64 o                         
   4  12   0          0.23          1.13         2.24 o                         
   5  12   0        197.57        222.97         6.93 o                         
   6  12   0        496.07        496.64         9.01 o                         
   7  12   0          5.28          7.98         2.96 o                         
   8  12   0         93.64        102.11         5.65 o                         
   9  12   0        679.84        701.81        12.53 o                         
  10  12   0          5.62          6.97         3.91 o                         
  11  12   0        516.64        467.46        17.57 o                         
  12  12   0         75.93         68.62         8.17 o                         
   1  13   0       1288.09       1256.83        12.29 o                         
   2  13   0         12.34         17.32         2.60 o                         
   3  13   0         29.38         40.27         3.12 o                         
   4  13   0        276.49        283.65         6.09 o                         
   5  13   0        897.84        874.37        11.44 o                         
   6  13   0         10.85         16.15         2.97 o                         
   7  13   0        344.61        358.42         8.39 o                         
   8  13   0          5.81          8.46         3.46 o                         
   9  13   0         66.52         82.39         5.46 o                         
  10  13   0          0.84          5.01         3.69 o                         
  11  13   0        121.48        115.81         9.17 o                         
  12  13   0          1.09         -3.82         5.42 o                         
   0  14   0       7308.07       7016.18        67.09 o                         
   1  14   0        145.10        141.59         3.34 o                         
   2  14   0         92.22         84.49         6.58 o                         
   3  14   0         17.30         25.02         3.04 o                         
   4  14   0       2918.51       2846.16        23.93 o                         
   5  14   0        986.27        983.08        14.84 o                         
   6  14   0          1.43          0.04         2.57 o                         
   7  14   0        180.40        187.48         6.95 o                         
   8  14   0        175.16        159.88         6.96 o                         
   9  14   0        118.92        129.09         6.80 o                         
  10  14   0        405.86        424.63        10.38 o                         
  11  14   0         28.69         36.39         7.46 o                         
  12  14   0        189.72        176.49        12.79 o                         
   1  15   0       1351.01       1385.31        12.72 o                         
   2  15   0         95.80        101.70         5.49 o                         
   3  15   0        916.75        855.77        12.47 o                         
   4  15   0          2.71          2.12         2.29 o                         
   5  15   0       1090.10       1071.08        14.11 o                         
   6  15   0        104.32        119.88         5.14 o                         
   7  15   0        146.88        146.98         6.37 o                         
   8  15   0         21.30         25.94         4.13 o                         
   9  15   0        344.10        343.07         9.40 o                         
  10  15   0         42.38         54.01         6.25 o                         
  11  15   0        211.88        215.73        11.28 o                         
  12  15   0          5.50          2.76         5.97 o                         
   0  16   0         27.00         58.51         6.02 o                         
   1  16   0       1300.69       1248.11        13.22 o                         
   2  16   0       1093.59       1104.65        15.45 o                         
   3  16   0        222.28        224.69         7.42 o                         
   4  16   0         58.78         53.35         4.30 o                         
   5  16   0        151.76        148.63         5.80 o                         
   6  16   0        520.79        498.92         9.06 o                         
   7  16   0        306.01        299.79         8.28 o                         
   8  16   0         26.37         17.52         3.89 o                         
   9  16   0        389.04        398.22        10.50 o                         
  10  16   0        146.84        144.92         9.50 o                         
  11  16   0        297.79        302.22        12.60 o                         
   1  17   0        305.56        303.01         6.81 o                         
   2  17   0         83.38         98.40         5.72 o                         
   3  17   0        792.66        757.97        13.18 o                         
   4  17   0         39.76         30.22         4.42 o                         
   5  17   0        196.43        210.92         8.07 o                         
   6  17   0         50.85         57.50         4.07 o                         
   7  17   0        416.94        406.50         8.63 o                         
   8  17   0         32.84         34.41         4.89 o                         
   9  17   0         15.87         14.54         5.69 o                         
  10  17   0         13.22         10.67         4.89 o                         
  11  17   0         27.46         18.42         6.17 o                         
   0  18   0       1263.06       1271.20        23.15 o                         
   1  18   0         87.47         80.31         4.66 o                         
   2  18   0         22.22         36.31         5.45 o                         
   3  18   0         14.19         13.57         3.51 o                         
   4  18   0        243.90        215.10         8.48 o                         
   5  18   0        373.32        392.78         9.18 o                         
   6  18   0          2.94         10.03         2.78 o                         
   7  18   0        442.04        441.67         9.13 o                         
   8  18   0        300.25        312.51         8.46 o                         
   9  18   0          5.46          2.84         3.88 o                         
  10  18   0        250.34        275.57        10.94 o                         
  11  18   0         37.11         25.66         6.42 o                         
   1  19   0          6.90          8.65         3.34 o                         
   2  19   0        752.60        787.18        13.87 o                         
   3  19   0        554.46        544.53        11.79 o                         
   4  19   0        786.01        790.74        15.76 o                         
   5  19   0         48.65         62.97         6.84 o                         
   6  19   0        530.70        530.43        10.41 o                         
   7  19   0        765.22        730.70        12.68 o                         
   8  19   0        183.29        198.79         7.35 o                         
   9  19   0          4.51          8.82         4.92 o                         
  10  19   0         12.84          8.99         4.83 o                         
   0  20   0        423.58        474.40        11.45 o                         
   1  20   0        465.75        451.23        10.06 o                         
   2  20   0         62.77         76.65         5.92 o                         
   3  20   0          9.92         10.03         3.61 o                         
   4  20   0        239.51        241.61         9.44 o                         
   5  20   0        272.52        292.20        12.90 o                         
   6  20   0        325.00        343.48        10.54 o                         
   7  20   0         16.17         12.23         3.70 o                         
   8  20   0          9.71         20.41         4.68 o                         
   9  20   0        170.32        163.61         8.59 o                         
  10  20   0        551.41        503.91        19.32 o                         
   1  21   0        130.10        159.10         7.69 o                         
   2  21   0        139.03        157.91         7.97 o                         
   3  21   0        445.17        456.43        11.48 o                         
   4  21   0         54.80         62.77         6.19 o                         
   5  21   0        979.80       1011.52        19.38 o                         
   6  21   0         17.01         25.75         4.52 o                         
   7  21   0          1.71         -0.68         4.28 o                         
   8  21   0         99.37        115.34         7.83 o                         
   9  21   0        219.05        220.93        10.68 o                         
   0  22   0        542.99        562.16        23.45 o                         
   1  22   0        460.11        451.98        10.65 o                         
   2  22   0          5.03          8.70         3.82 o                         
   3  22   0         16.41         19.06         4.80 o                         
   4  22   0        166.17        181.29         9.25 o                         
   5  22   0         16.48         18.64         6.29 o                         
   6  22   0        973.94        938.63        17.69 o                         
   7  22   0          4.62          1.58         3.91 o                         
   8  22   0          1.12          0.73         5.05 o                         
   9  22   0         29.30         20.98         6.15 o                         
   1  23   0        213.66        206.48         6.95 o                         
   2  23   0        168.34        177.12         8.88 o                         
   3  23   0         24.96         42.38         5.78 o                         
   4  23   0         67.40         71.46         6.76 o                         
   5  23   0        196.54        219.59        10.30 o                         
   6  23   0        242.51        237.54         9.60 o                         
   7  23   0        117.49        110.66         8.33 o                         
   8  23   0         24.64         17.43         6.01 o                         
   0  24   0        356.53        356.61        14.33 o                         
   1  24   0        354.03        361.46         9.00 o                         
   2  24   0        902.61        882.64        15.81 o                         
   3  24   0         22.32         29.40         5.53 o                         
   4  24   0          0.13         -4.21         4.21 o                         
   5  24   0          5.41          9.74         5.49 o                         
   6  24   0         89.66         83.17         6.58 o                         
   7  24   0         28.84         34.16         5.19 o                         
   8  24   0        119.14        126.33        11.55 o                         
   1  25   0          1.19          3.22         3.05 o                         
   2  25   0          0.57         -0.72         3.45 o                         
   3  25   0         76.30         76.19         8.36 o                         
   4  25   0        152.64        157.17         9.63 o                         
   5  25   0          6.69          0.80         4.71 o                         
   6  25   0         93.11         79.37         7.43 o                         
   7  25   0         88.72         95.29         8.55 o                         
   0  26   0          8.46          1.52         5.30 o                         
   1  26   0         29.27         21.22         5.25 o                         
   2  26   0        123.73        133.03         7.36 o                         
   3  26   0         24.16         33.17         5.50 o                         
   4  26   0          3.04          2.88         5.41 o                         
   5  26   0        123.91        125.04         8.49 o                         
   6  26   0         18.26         32.28         8.14 o                         
   1  27   0         85.66         95.33         7.67 o                         
   2  27   0        184.12        189.41        10.14 o                         
   3  27   0         52.54         41.23         5.79 o                         
   4  27   0        420.49        420.39        15.73 o                         
   5  27   0        229.93        206.00        19.89 o                         
   0  28   0        432.41        453.29        20.75 o                         
   1  28   0        191.41        163.21         9.70 o                         
   2  28   0          2.23          0.46         4.40 o                         
   3  28   0          2.92          1.80         6.89 o                         
   4  28   0         95.01        113.75         8.43 o                         
   1  29   0        200.47        212.31        14.16 o                         
 -13   0   1          0.54          2.11         7.81 o                         
 -11   0   1          0.17          7.68         7.05 o                         
  -9   0   1         28.97         34.42         7.05 o                         
  -7   0   1        126.98        133.82         8.08 o                         
  -5   0   1       4250.33       4312.97        55.28 o                         
  -3   0   1        841.92        853.70         7.48 o                         
  -1   0   1        823.65        885.34        10.92 o                         
   1   0   1        317.14        356.02         6.01 o                         
   3   0   1       7507.95       7669.62        67.97 o                         
   5   0   1          0.08          1.94         2.98 o                         
   7   0   1          8.77         -0.22         4.52 o                         
   9   0   1         25.77         28.92        14.95 o                         
  11   0   1         92.43        110.31        11.83 o                         
  13   0   1         60.13         50.01        10.46 o                         
 -14   1   1        154.14        162.58        10.67 o                         
 -13   1   1          7.38         10.57         5.80 o                         
 -12   1   1          6.80         12.88         5.40 o                         
 -11   1   1         39.33         40.06         7.85 o                         
 -10   1   1          1.02          3.22         4.32 o                         
  -9   1   1          5.11          8.15         4.04 o                         
  -8   1   1          6.46         13.64         3.43 o                         
  -7   1   1         29.60         37.56         3.71 o                         
  -6   1   1          2.18          3.81         2.05 o                         
  -5   1   1         31.56         58.13         5.11 o                         
  -4   1   1        833.50        811.51         7.25 o                         
  -3   1   1       5304.71       5262.46        24.36 o                         
  -2   1   1       1155.36       1214.21         6.02 o                         
   0   1   1       1022.51       1000.53        12.67 o                         
   1   1   1         76.91         94.22         1.48 o                         
   2   1   1        267.80        301.00         3.29 o                         
   3   1   1       1204.22       1338.46        11.25 o                         
   4   1   1       1682.97       1646.57        20.45 o                         
   5   1   1         23.71          8.88         2.23 o                         
   6   1   1        415.10        428.38         9.79 o                         
   7   1   1        371.57        437.30        11.55 o                         
   8   1   1         18.92         41.04         5.32 o                         
   9   1   1        178.43        196.42        11.54 o                         
  10   1   1         17.88         34.09         6.45 o                         
  11   1   1          1.45         -4.56         4.56 o                         
  12   1   1        146.55        159.22         9.96 o                         
  13   1   1         32.95         29.07         6.63 o                         
 -14   2   1          0.34          6.26         5.76 o                         
 -13   2   1         37.63         44.79         8.94 o                         
 -12   2   1         13.63         18.96         6.10 o                         
 -11   2   1         23.19         20.21         5.95 o                         
 -10   2   1        736.90        705.96        15.38 o                         
  -9   2   1        101.60        121.12         7.77 o                         
  -8   2   1        105.05         95.03         6.02 o                         
  -7   2   1        323.00        345.21         8.58 o                         
  -6   2   1         68.57        114.49         4.59 o                         
  -5   2   1        601.82        636.40         8.62 o                         
  -4   2   1       3296.04       3510.90        22.28 o                         
  -3   2   1        411.85        477.03         3.95 o                         
  -2   2   1       2651.09       2733.16        13.04 o                         
  -1   2   1       2863.48       2804.26        12.10 o                         
   0   2   1       2324.02       2172.68        17.54 o                         
   1   2   1       3595.61       3534.58        18.19 o                         
   2   2   1       1101.63       1104.31         7.10 o                         
   3   2   1       1699.40       1834.00        13.16 o                         
   4   2   1       4734.25       5108.26        44.76 o                         
   5   2   1        474.99        533.04         8.14 o                         
   6   2   1         68.14         91.65         5.06 o                         
   7   2   1         75.87         86.34         5.26 o                         
   8   2   1        283.95        276.28         9.31 o                         
   9   2   1        109.24        109.53         7.49 o                         
  10   2   1        720.42        695.74        17.28 o                         
  11   2   1         39.06         32.32         6.80 o                         
  12   2   1          0.22          0.52         5.11 o                         
  13   2   1         13.58         19.49         6.39 o                         
 -14   3   1          8.26          1.43         6.04 o                         
 -13   3   1         16.53          7.93         6.94 o                         
 -12   3   1          3.95          1.39         5.48 o                         
 -11   3   1         87.58        101.86         8.03 o                         
 -10   3   1         23.17         23.59         5.10 o                         
  -9   3   1         26.20         34.35         5.24 o                         
  -8   3   1         13.92         14.81         3.29 o                         
  -7   3   1        229.43        228.00         6.80 o                         
  -6   3   1        788.23        775.53        10.61 o                         
  -5   3   1        511.92        533.12         9.14 o                         
  -4   3   1       2524.28       2571.69        20.13 o                         
  -3   3   1        604.13        647.12         5.34 o                         
  -2   3   1      18612.94      18782.98        97.71 o                         
  -1   3   1       9521.81       9319.35        36.72 o                         
   0   3   1       6753.45       6791.68        30.56 o                         
   1   3   1        587.04        629.35         4.33 o                         
   2   3   1       2880.39       2810.25        16.73 o                         
   3   3   1       1507.13       1579.73        11.32 o                         
   4   3   1        241.47        191.07         5.84 o                         
   5   3   1        519.53        619.63         8.45 o                         
   6   3   1         14.05         18.06         2.88 o                         
   7   3   1         13.54         26.41         3.58 o                         
   8   3   1          9.57         16.55         3.78 o                         
   9   3   1         11.51          7.53         4.04 o                         
  10   3   1         48.97         46.95         6.14 o                         
  11   3   1         13.88         22.47         5.79 o                         
  12   3   1          4.41         -3.05         5.45 o                         
  13   3   1         16.95          5.49         6.75 o                         
 -14   4   1         23.41         23.78         7.43 o                         
 -13   4   1         60.66         53.36         8.06 o                         
 -12   4   1          2.87         -0.79         6.32 o                         
 -11   4   1        190.99        194.62        10.14 o                         
 -10   4   1         88.20        107.11         7.71 o                         
  -9   4   1         36.46         30.20         5.08 o                         
  -8   4   1        237.72        240.88         7.75 o                         
  -7   4   1        136.11        137.20         5.29 o                         
  -6   4   1          7.68         13.41         2.34 o                         
  -5   4   1       1732.47       1777.92        18.35 o                         
  -4   4   1        147.75        154.64         7.54 o                         
  -3   4   1       1789.13       1878.32        14.13 o                         
  -2   4   1       1134.51       1221.42         7.06 o                         
  -1   4   1        573.37        607.51         3.67 o                         
   0   4   1      18896.52      18515.65       141.32 o                         
   1   4   1         10.51         20.09         1.13 o                         
   2   4   1          0.04          2.25         0.90 o                         
   3   4   1       2933.35       2979.01        23.96 o                         
   4   4   1       1961.80       2151.02        22.25 o                         
   5   4   1        240.97        263.24         5.31 o                         
   6   4   1          0.92          3.38         2.08 o                         
   7   4   1          0.14         -0.80         2.59 o                         
   8   4   1         17.60          9.28         3.47 o                         
   9   4   1        668.70        636.79        13.68 o                         
  10   4   1        170.67        166.47        10.25 o                         
  11   4   1        228.52        209.78        11.80 o                         
  12   4   1         27.20         19.30         6.34 o                         
  13   4   1        315.27        337.52        18.28 o                         
 -14   5   1         56.34         50.32        10.61 o                         
 -13   5   1         48.63         37.08         7.31 o                         
 -12   5   1        321.86        325.68        12.73 o                         
 -11   5   1        105.57        121.07         9.39 o                         
 -10   5   1         51.62         58.21         6.50 o                         
  -9   5   1         54.05         57.04         5.40 o                         
  -8   5   1         17.08         22.54         3.86 o                         
  -7   5   1        410.23        429.04         8.52 o                         
  -6   5   1        345.70        367.22         7.29 o                         
  -5   5   1       4452.54       4409.95        33.19 o                         
  -4   5   1        334.69        321.31         6.23 o                         
  -3   5   1        223.38        230.97         3.57 o                         
  -2   5   1        702.49        754.54         5.03 o                         
  -1   5   1       5805.22       6237.81        28.04 o                         
   0   5   1       1723.82       1761.95         9.29 o                         
   1   5   1        550.07        537.23         4.22 o                         
   2   5   1         61.45         60.34         2.21 o                         
   3   5   1        144.86        187.13         3.80 o                         
   4   5   1        655.97        676.84         9.24 o                         
   5   5   1        411.40        363.97         6.68 o                         
   6   5   1         87.07         93.42         4.60 o                         
   7   5   1         42.42         68.85         5.11 o                         
   8   5   1         66.98         67.99         6.22 o                         
   9   5   1        103.60        116.00         7.07 o                         
  10   5   1          0.10          6.02         4.98 o                         
  11   5   1          9.94         10.30         5.45 o                         
  12   5   1          0.33          0.91         6.18 o                         
  13   5   1         47.87         35.16        11.44 o                         
 -13   6   1          8.57         20.36         6.93 o                         
 -12   6   1         92.88         95.97         8.37 o                         
 -11   6   1          1.10         -4.96         4.96 o                         
 -10   6   1        756.30        759.52        16.30 o                         
  -9   6   1        248.07        240.15         9.20 o                         
  -8   6   1        539.90        566.04        10.72 o                         
  -7   6   1         11.28         12.08         2.82 o                         
  -6   6   1       3048.87       3061.43        27.42 o                         
  -5   6   1       1187.04       1246.68        13.49 o                         
  -4   6   1         82.50         97.41         3.64 o                         
  -3   6   1        466.15        502.73         6.13 o                         
  -2   6   1       1507.77       1389.19         9.14 o                         
  -1   6   1         53.42         50.81         1.39 o                         
   0   6   1       1585.62       1615.47         9.48 o                         
   1   6   1         96.42         94.05         1.91 o                         
   2   6   1          0.78          2.10         1.44 o                         
   3   6   1        193.91        219.29         4.47 o                         
   4   6   1          4.84          3.35         1.63 o                         
   5   6   1          7.24         12.07         2.18 o                         
   6   6   1        604.54        601.78         9.58 o                         
   7   6   1         21.42         23.56         4.00 o                         
   8   6   1        138.77        148.78        14.67 o                         
   9   6   1        185.95        190.19         8.35 o                         
  10   6   1        175.16        179.60         8.72 o                         
  11   6   1          1.36          5.87         4.83 o                         
  12   6   1         90.90        109.92        13.10 o                         
  13   6   1         30.19         24.86         8.21 o                         
 -13   7   1          1.06          1.91         6.08 o                         
 -12   7   1         43.54         42.54         6.56 o                         
 -11   7   1         60.99         69.27         7.26 o                         
 -10   7   1          4.31          2.24         4.05 o                         
  -9   7   1          0.04         -0.51         4.49 o                         
  -8   7   1        698.75        664.95        11.74 o                         
  -7   7   1        226.73        257.06         6.98 o                         
  -6   7   1        710.57        695.72        10.57 o                         
  -5   7   1          4.29          6.14         1.92 o                         
  -4   7   1        134.02        115.19         3.23 o                         
  -3   7   1         40.13         37.80         2.56 o                         
  -2   7   1       4464.46       4747.45        29.84 o                         
  -1   7   1        789.79        813.37         5.78 o                         
   0   7   1       4291.37       4494.14        24.43 o                         
   1   7   1        213.97        193.33         3.94 o                         
   2   7   1        461.59        478.23         5.75 o                         
   3   7   1        101.37        129.12         4.19 o                         
   4   7   1        328.31        291.65         5.81 o                         
   5   7   1         99.66        124.21         3.88 o                         
   6   7   1       1379.87       1343.61        15.96 o                         
   7   7   1         19.57         13.85         3.22 o                         
   8   7   1       1259.80       1234.15        19.78 o                         
   9   7   1        184.95        183.17         9.77 o                         
  10   7   1        108.58        100.86         9.89 o                         
  11   7   1         47.19         54.52         6.71 o                         
  12   7   1         47.65         50.17         9.59 o                         
  13   7   1         12.68         12.02         7.57 o                         
 -13   8   1         11.85          4.85         6.21 o                         
 -12   8   1         16.16         17.32         5.92 o                         
 -11   8   1         89.38         99.42         7.83 o                         
 -10   8   1        392.16        395.40        11.49 o                         
  -9   8   1        347.32        359.70        10.46 o                         
  -8   8   1        459.52        473.42        10.10 o                         
  -7   8   1        462.07        498.22        13.49 o                         
  -6   8   1       1312.94       1343.66        15.44 o                         
  -5   8   1        126.46        107.84         3.96 o                         
  -4   8   1        214.46        233.76         5.73 o                         
  -3   8   1          0.31          1.76         1.54 o                         
  -2   8   1         11.48         22.93         1.63 o                         
  -1   8   1       3043.60       3166.23        23.42 o                         
   0   8   1       1042.09       1186.15         8.98 o                         
   1   8   1       1334.36       1415.58        12.22 o                         
   2   8   1         69.61        109.31         3.80 o                         
   3   8   1        173.15        196.52         4.61 o                         
   4   8   1        605.62        596.46         6.72 o                         
   5   8   1         83.99         79.36         3.43 o                         
   6   8   1         67.95         75.99         4.24 o                         
   7   8   1         11.30          9.72         2.95 o                         
   8   8   1          0.30         -1.78         4.21 o                         
   9   8   1         15.28         10.75         5.52 o                         
  10   8   1         67.39         58.87         5.92 o                         
  11   8   1         35.16         35.13         6.18 o                         
  12   8   1          1.19          4.04         7.40 o                         
  13   8   1         11.47         20.65         9.64 o                         
 -13   9   1         84.14         75.88         8.42 o                         
 -12   9   1          6.72          1.56         5.52 o                         
 -11   9   1         79.23         82.54         7.81 o                         
 -10   9   1          1.20          6.02         4.26 o                         
  -9   9   1        158.24        165.43         7.43 o                         
  -8   9   1        696.18        703.57        13.98 o                         
  -7   9   1        823.37        811.22        11.64 o                         
  -6   9   1        452.61        443.19         7.36 o                         
  -5   9   1       2421.34       2349.31        20.06 o                         
  -4   9   1        228.13        241.59         5.92 o                         
  -3   9   1        363.40        343.02         5.92 o                         
  -2   9   1        138.66        158.71         4.78 o                         
  -1   9   1        710.93        741.64         6.44 o                         
   0   9   1       1127.44       1238.91        11.63 o                         
   1   9   1         84.00         98.94         2.67 o                         
   2   9   1        401.63        420.45         5.70 o                         
   3   9   1        126.97        140.17         4.26 o                         
   4   9   1         29.09         34.89         2.62 o                         
   5   9   1       1845.43       1784.61        15.38 o                         
   6   9   1        262.74        258.70         5.75 o                         
   7   9   1        326.60        332.84         8.24 o                         
   8   9   1         43.17         42.74         4.45 o                         
   9   9   1        569.79        578.10        14.05 o                         
  10   9   1          8.99         12.38         5.06 o                         
  11   9   1          7.87          9.39         6.44 o                         
  12   9   1          3.70         -2.00         8.17 o                         
 -13  10   1        116.27        106.87         9.54 o                         
 -12  10   1         28.31         29.86         5.82 o                         
 -11  10   1        339.45        350.07        10.54 o                         
 -10  10   1          1.51         -2.33         3.56 o                         
  -9  10   1        108.28        115.75         6.11 o                         
  -8  10   1         31.19         24.98         3.75 o                         
  -7  10   1        272.05        266.91         6.07 o                         
  -6  10   1        547.34        545.07         8.65 o                         
  -5  10   1        855.36        845.71        13.01 o                         
  -4  10   1          6.86          8.48         2.33 o                         
  -3  10   1        468.58        484.13         7.24 o                         
  -2  10   1        109.04        100.10         3.83 o                         
  -1  10   1       3708.91       3759.06        22.69 o                         
   0  10   1        768.74        830.08         7.50 o                         
   1  10   1       1096.70       1064.34        10.45 o                         
   2  10   1         22.35         26.22         2.12 o                         
   3  10   1       1355.19       1326.23        13.43 o                         
   4  10   1         60.86         60.96         3.38 o                         
   5  10   1        160.04        165.45         7.38 o                         
   6  10   1        239.81        245.15         4.93 o                         
   7  10   1        349.76        349.76         7.67 o                         
   8  10   1         17.87         16.02         3.24 o                         
   9  10   1        901.49        859.22        13.72 o                         
  10  10   1         40.73         44.90         5.97 o                         
  11  10   1        321.10        305.13        11.77 o                         
  12  10   1        170.35        181.20        12.01 o                         
 -13  11   1          0.68          2.57         6.20 o                         
 -12  11   1        249.53        254.43        10.77 o                         
 -11  11   1         42.56         43.21         5.52 o                         
 -10  11   1        420.07        432.00        10.45 o                         
  -9  11   1         42.20         45.17         4.50 o                         
  -8  11   1          2.44          1.77         2.83 o                         
  -7  11   1       1243.97       1213.33        15.04 o                         
  -6  11   1        747.41        740.71        11.29 o                         
  -5  11   1        806.41        782.61        11.09 o                         
  -4  11   1       1180.25       1031.83        14.91 o                         
  -3  11   1          1.54          4.61         1.84 o                         
  -2  11   1        530.28        483.75         8.45 o                         
  -1  11   1       2378.35       2575.78        20.42 o                         
   0  11   1         44.61         53.83         2.43 o                         
   1  11   1         18.87         29.09         2.51 o                         
   2  11   1          1.17          6.66         1.78 o                         
   3  11   1        263.39        271.86         5.84 o                         
   4  11   1        306.40        291.88         6.09 o                         
   5  11   1        388.99        396.97         6.93 o                         
   6  11   1          0.37          0.08         2.86 o                         
   7  11   1          7.04          4.38         2.75 o                         
   8  11   1        143.25        133.75         6.15 o                         
   9  11   1        138.15        134.92         6.98 o                         
  10  11   1          0.00          8.57         5.39 o                         
  11  11   1         81.57         53.65         6.75 o                         
  12  11   1          5.27          5.13         7.54 o                         
 -13  12   1          4.95         -5.85         5.85 o                         
 -12  12   1          5.48          7.54         7.40 o                         
 -11  12   1          2.22         -0.74         4.57 o                         
 -10  12   1         39.46         42.07         4.81 o                         
  -9  12   1         27.71         25.67         5.47 o                         
  -8  12   1         54.25         57.87         4.51 o                         
  -7  12   1         15.27         21.15         3.69 o                         
  -6  12   1          2.07         -0.34         2.39 o                         
  -5  12   1        839.09        866.15        12.01 o                         
  -4  12   1        608.52        558.27         9.68 o                         
  -3  12   1        124.81        113.13         3.62 o                         
  -2  12   1       1090.01       1065.53        12.44 o                         
  -1  12   1        534.68        551.48         6.86 o                         
   0  12   1       4088.02       4275.72        29.75 o                         
   1  12   1        310.70        317.57         5.30 o                         
   2  12   1       1090.94       1081.06        11.50 o                         
   3  12   1        126.55        109.30         4.43 o                         
   4  12   1       1479.72       1403.53        15.43 o                         
   5  12   1        297.57        276.98         6.71 o                         
   6  12   1        434.43        435.89         9.62 o                         
   7  12   1         83.46         88.05         5.13 o                         
   8  12   1         13.64         12.28         3.11 o                         
   9  12   1         18.30          9.05         5.02 o                         
  10  12   1        174.53        167.76        10.18 o                         
  11  12   1          7.26         -7.08         7.08 o                         
  12  12   1        135.20        123.06        11.00 o                         
 -12  13   1          4.43         -5.30         6.21 o                         
 -11  13   1        559.88        556.69        15.27 o                         
 -10  13   1          0.23          2.16         3.74 o                         
  -9  13   1         12.39         18.27         3.92 o                         
  -8  13   1         42.00         44.17         4.34 o                         
  -7  13   1         11.81         10.86         3.02 o                         
  -6  13   1        220.86        244.21         7.33 o                         
  -5  13   1        382.98        402.33         8.79 o                         
  -4  13   1        600.30        578.85         8.25 o                         
  -3  13   1        173.62        192.65         5.56 o                         
  -2  13   1        361.86        363.55         7.32 o                         
  -1  13   1        312.50        304.28         5.42 o                         
   0  13   1        389.99        412.05         5.72 o                         
   1  13   1        309.49        330.58         5.56 o                         
   2  13   1         80.18         96.33         3.81 o                         
   3  13   1        286.10        320.99         6.97 o                         
   4  13   1        214.44        209.29         6.08 o                         
   5  13   1        144.10        152.70         5.37 o                         
   6  13   1        171.62        176.16         5.95 o                         
   7  13   1         44.77         52.37         4.15 o                         
   8  13   1          7.86          7.88         3.24 o                         
   9  13   1         86.84         90.69         6.05 o                         
  10  13   1         58.86         42.86         6.95 o                         
  11  13   1         34.54         16.75         6.33 o                         
  12  13   1         62.32         67.00         8.46 o                         
 -12  14   1          6.20         11.37         5.37 o                         
 -11  14   1         40.70         43.09         5.64 o                         
 -10  14   1          0.45         -1.87         3.62 o                         
  -9  14   1        264.75        267.51         8.45 o                         
  -8  14   1          1.85         -0.60         3.22 o                         
  -7  14   1        579.70        589.11        11.20 o                         
  -6  14   1         75.24         75.27         5.38 o                         
  -5  14   1        281.87        270.15         6.43 o                         
  -4  14   1          3.77          6.50         2.25 o                         
  -3  14   1       1744.55       1622.95        28.70 o                         
  -2  14   1        282.60        345.43         7.96 o                         
  -1  14   1       2688.30       2627.07        23.18 o                         
   0  14   1        635.75        585.18         7.84 o                         
   1  14   1       1263.77       1207.90        12.29 o                         
   2  14   1         88.67         80.09         3.74 o                         
   3  14   1        405.10        367.29         7.27 o                         
   4  14   1         14.65         10.47         2.91 o                         
   5  14   1          0.18         -2.20         2.20 o                         
   6  14   1         72.68         82.75         4.93 o                         
   7  14   1        222.58        227.85         7.25 o                         
   8  14   1          0.63         -0.91         3.38 o                         
   9  14   1          3.86          7.28         5.11 o                         
  10  14   1          5.57          5.42         4.97 o                         
  11  14   1         42.18         46.14         7.29 o                         
 -12  15   1        100.55         87.47        10.96 o                         
 -11  15   1         18.79         26.44         6.00 o                         
 -10  15   1        152.92        162.70         8.40 o                         
  -9  15   1         52.12         53.89         5.10 o                         
  -8  15   1         10.49          8.16         3.64 o                         
  -7  15   1        654.92        634.40        11.54 o                         
  -6  15   1        149.69        159.48         6.33 o                         
  -5  15   1        185.84        201.97         8.01 o                         
  -4  15   1         84.12         89.06         5.38 o                         
  -3  15   1          4.25          1.59         2.45 o                         
  -2  15   1        226.57        221.92         6.23 o                         
  -1  15   1         61.69         86.17         3.60 o                         
   0  15   1        144.76        139.57         4.50 o                         
   1  15   1         33.61         31.07         2.45 o                         
   2  15   1        623.02        622.77         9.39 o                         
   3  15   1         68.21         71.15         4.28 o                         
   4  15   1          9.64         15.62         3.45 o                         
   5  15   1        486.65        485.86         9.18 o                         
   6  15   1         92.30        100.25         5.30 o                         
   7  15   1        339.34        346.56         9.94 o                         
   8  15   1        129.95        136.94         7.96 o                         
   9  15   1        422.28        425.79        11.98 o                         
  10  15   1        170.83        183.13        11.09 o                         
  11  15   1          8.31          5.68         6.74 o                         
 -12  16   1         10.23          2.69         8.80 o                         
 -11  16   1        131.85        111.22         7.70 o                         
 -10  16   1          6.28         11.77         5.68 o                         
  -9  16   1        180.44        181.49         7.72 o                         
  -8  16   1        305.35        298.58         8.54 o                         
  -7  16   1         13.35         15.87         3.47 o                         
  -6  16   1        739.50        737.60        11.36 o                         
  -5  16   1         14.23         24.08         3.73 o                         
  -4  16   1        236.61        234.75         6.88 o                         
  -3  16   1         12.65         13.70         3.19 o                         
  -2  16   1          0.42         -2.55         2.55 o                         
  -1  16   1       1136.29       1084.09        12.12 o                         
   0  16   1       1038.26       1059.29        14.18 o                         
   1  16   1        331.12        315.96         6.51 o                         
   2  16   1          1.65          3.10         2.57 o                         
   3  16   1        100.62         96.60         4.57 o                         
   4  16   1        143.50        152.47         6.16 o                         
   5  16   1          0.04         -0.38         2.70 o                         
   6  16   1          3.22          5.38         2.71 o                         
   7  16   1         99.66        108.35         6.06 o                         
   8  16   1         56.44         63.23         5.88 o                         
   9  16   1          7.63          4.40         4.25 o                         
  10  16   1          0.52         -0.04         4.98 o                         
  11  16   1         88.63         77.94        11.10 o                         
 -11  17   1         19.22         18.74         5.58 o                         
 -10  17   1         51.81         59.19         5.85 o                         
  -9  17   1          0.19         -3.82         3.82 o                         
  -8  17   1        143.21        146.28         6.87 o                         
  -7  17   1          0.02          5.39         2.87 o                         
  -6  17   1        799.07        782.23        11.97 o                         
  -5  17   1        144.88        146.15         6.41 o                         
  -4  17   1        343.36        361.25        10.78 o                         
  -3  17   1       1155.21       1180.12        22.21 o                         
  -2  17   1        645.12        652.26        13.15 o                         
  -1  17   1        578.55        573.34         8.43 o                         
   0  17   1         75.37         95.40         5.32 o                         
   1  17   1         98.49        110.65         5.76 o                         
   2  17   1          0.00          3.86         2.86 o                         
   3  17   1        247.82        258.45         9.26 o                         
   4  17   1        106.03        135.69         5.83 o                         
   5  17   1        248.35        253.32         7.41 o                         
   6  17   1          0.46          3.90         3.17 o                         
   7  17   1          0.01          4.06         3.01 o                         
   8  17   1        189.45        195.94         7.89 o                         
   9  17   1         52.44         62.57         6.47 o                         
  10  17   1          0.26         -4.16         5.03 o                         
  11  17   1         49.41         30.63         7.14 o                         
 -11  18   1        162.48        145.75        11.11 o                         
 -10  18   1         36.79         32.62         6.21 o                         
  -9  18   1        280.12        282.26         9.97 o                         
  -8  18   1          7.84          6.38         3.46 o                         
  -7  18   1        415.81        404.98         9.29 o                         
  -6  18   1        163.37        180.59         8.27 o                         
  -5  18   1          0.37         -3.44         3.44 o                         
  -4  18   1         53.19         75.02         5.63 o                         
  -3  18   1        238.53        269.43         8.56 o                         
  -2  18   1        393.62        381.13        10.73 o                         
  -1  18   1         94.36        109.96         4.82 o                         
   0  18   1          0.20         -1.03         2.30 o                         
   1  18   1         83.39        103.93         6.18 o                         
   2  18   1          0.32         -2.70         2.89 o                         
   3  18   1        137.24        152.73         8.85 o                         
   4  18   1          5.01          1.56         4.14 o                         
   5  18   1        188.78        204.60         8.32 o                         
   6  18   1         85.63         88.83         4.82 o                         
   7  18   1          0.14         -0.17         4.09 o                         
   8  18   1         57.98         48.82         5.24 o                         
   9  18   1        212.55        218.39        11.27 o                         
  10  18   1          2.28         -3.78         4.89 o                         
 -10  19   1          2.37          2.72         4.60 o                         
  -9  19   1         16.04          7.90         4.56 o                         
  -8  19   1         37.70         27.28         4.31 o                         
  -7  19   1         78.28         83.35         6.74 o                         
  -6  19   1         22.51         21.43         4.47 o                         
  -5  19   1        736.18        720.86        14.35 o                         
  -4  19   1          0.00         -2.56         3.67 o                         
  -3  19   1        747.05        711.54        13.38 o                         
  -2  19   1          4.62          8.74         3.42 o                         
  -1  19   1        436.45        421.56         8.12 o                         
   0  19   1        111.66        118.66         6.24 o                         
   1  19   1         27.88         39.23         5.00 o                         
   2  19   1         23.08         24.33         4.28 o                         
   3  19   1         76.78         78.86         6.80 o                         
   4  19   1        215.32        227.35         9.09 o                         
   5  19   1         25.43         17.61         4.12 o                         
   6  19   1         42.86         43.76         4.80 o                         
   7  19   1         75.34         74.16         5.14 o                         
   8  19   1        167.06        174.99         8.15 o                         
   9  19   1         74.23         78.17         6.29 o                         
  10  19   1         36.87         30.79         5.96 o                         
 -10  20   1        129.94        156.89         9.64 o                         
  -9  20   1         23.43         19.64         4.86 o                         
  -8  20   1         15.04         10.80         4.40 o                         
  -7  20   1         32.26         22.57         4.35 o                         
  -6  20   1        582.35        573.12        12.46 o                         
  -5  20   1        153.10        167.54        10.38 o                         
  -4  20   1         50.69         51.92         5.75 o                         
  -3  20   1         16.37         19.35         4.31 o                         
  -2  20   1        299.78        288.23         9.06 o                         
  -1  20   1         27.95         20.51         3.10 o                         
   0  20   1         85.45         91.70         4.90 o                         
   1  20   1          0.73          1.80         2.95 o                         
   2  20   1         46.16         52.71         5.61 o                         
   3  20   1         20.85         14.19         4.26 o                         
   4  20   1        185.00        180.03         8.71 o                         
   5  20   1        185.64        186.16         9.05 o                         
   6  20   1         24.68         31.05         6.01 o                         
   7  20   1          2.29          2.61         3.75 o                         
   8  20   1         77.22         83.33         6.69 o                         
   9  20   1          1.72          3.13         4.69 o                         
 -10  21   1        147.25        137.40         8.93 o                         
  -9  21   1         13.20         16.84         5.25 o                         
  -8  21   1        114.33        119.91         7.33 o                         
  -7  21   1        187.30        178.95         9.40 o                         
  -6  21   1         19.91         25.54         5.65 o                         
  -5  21   1          6.93          6.88         5.33 o                         
  -4  21   1        128.36        147.44         8.56 o                         
  -3  21   1          0.06         -3.01         3.01 o                         
  -2  21   1         37.66         52.97         5.31 o                         
  -1  21   1         15.74         12.47         3.54 o                         
   0  21   1        117.17        132.08         6.23 o                         
   1  21   1         98.50        104.62         5.97 o                         
   2  21   1         48.76         48.98         5.04 o                         
   3  21   1        204.65        201.67         8.86 o                         
   4  21   1         35.12         34.41         5.34 o                         
   5  21   1        431.46        423.87        12.90 o                         
   6  21   1         82.50         90.56         5.70 o                         
   7  21   1        116.60        116.75         6.86 o                         
   8  21   1        156.53        163.67         9.39 o                         
   9  21   1         14.30         12.91         7.69 o                         
  -9  22   1        194.30        184.49        10.56 o                         
  -8  22   1        170.26        175.82         9.47 o                         
  -7  22   1          1.31          8.43         4.85 o                         
  -6  22   1        192.64        187.67         9.15 o                         
  -5  22   1        115.51        125.79         8.48 o                         
  -4  22   1         22.81         19.80         5.59 o                         
  -3  22   1        105.91        123.74         7.45 o                         
  -2  22   1         65.70         67.74         5.44 o                         
  -1  22   1         92.38        119.69         7.25 o                         
   0  22   1        188.68        196.78         5.80 o                         
   1  22   1        568.82        560.05        10.78 o                         
   2  22   1          1.03          0.24         3.77 o                         
   3  22   1         55.96         71.07         7.29 o                         
   4  22   1         18.04         10.36         4.70 o                         
   5  22   1        295.87        289.27        10.43 o                         
   6  22   1         13.79         17.01         4.30 o                         
   7  22   1          1.11          0.44         4.34 o                         
   8  22   1          4.20          7.49         5.09 o                         
  -8  23   1         43.32         56.14         5.98 o                         
  -7  23   1         97.09         80.37         6.53 o                         
  -6  23   1          3.22          2.20         4.40 o                         
  -5  23   1          0.01         -0.02         4.18 o                         
  -4  23   1          1.47         -3.61         3.61 o                         
  -3  23   1        148.01        157.42         8.48 o                         
  -2  23   1          0.02         -0.66         3.26 o                         
  -1  23   1        211.03        216.13         8.16 o                         
   0  23   1         15.90         16.05         3.30 o                         
   1  23   1         16.15         18.25         3.45 o                         
   2  23   1         27.85         29.22         4.74 o                         
   3  23   1         68.85         76.14         7.50 o                         
   4  23   1         30.14         30.02         5.40 o                         
   5  23   1        463.89        466.09        12.90 o                         
   6  23   1        117.65        117.40         9.11 o                         
   7  23   1         44.85         48.19         6.91 o                         
   8  23   1         17.05         14.58         6.29 o                         
  -8  24   1          1.76         -4.21         4.64 o                         
  -7  24   1        122.88        138.09         8.09 o                         
  -6  24   1         25.79         33.31         5.50 o                         
  -5  24   1          2.38          5.40         7.00 o                         
  -4  24   1         15.36         15.66         4.67 o                         
  -3  24   1          0.01          0.48         3.68 o                         
  -2  24   1         14.57         10.43         5.07 o                         
  -1  24   1          1.64          5.29         4.09 o                         
   0  24   1        275.36        272.07         7.82 o                         
   1  24   1         33.53         41.90         4.45 o                         
   2  24   1        191.13        185.28         7.37 o                         
   3  24   1        199.18        227.35        11.39 o                         
   4  24   1        192.14        176.51         9.10 o                         
   5  24   1         57.87         56.80         6.20 o                         
   6  24   1         54.33         58.25         6.98 o                         
   7  24   1         11.18         13.25         5.33 o                         
  -7  25   1          2.58          1.58         4.03 o                         
  -6  25   1         58.64         56.13         7.05 o                         
  -5  25   1          1.53          6.62         4.58 o                         
  -4  25   1         83.27        100.14         8.85 o                         
  -3  25   1         42.95         36.40         5.30 o                         
  -2  25   1         38.36         49.91         5.26 o                         
  -1  25   1        137.84        127.32         6.26 o                         
   0  25   1         52.64         57.96         5.69 o                         
   1  25   1          3.74          5.34         3.20 o                         
   2  25   1          5.76         -0.88         3.70 o                         
   3  25   1          6.49         15.96         5.70 o                         
   4  25   1        422.66        395.13        12.07 o                         
   5  25   1        213.69        216.12        17.67 o                         
   6  25   1         42.75         26.51         6.34 o                         
  -6  26   1         23.33         23.00         5.32 o                         
  -5  26   1          9.55         11.26         6.59 o                         
  -4  26   1         99.71        126.13        10.11 o                         
  -3  26   1         22.08         25.37         5.16 o                         
  -2  26   1         14.44         13.99         4.67 o                         
  -1  26   1         57.92         56.37         6.23 o                         
   0  26   1        762.24        759.18        16.52 o                         
   1  26   1         65.61         56.87         5.75 o                         
   2  26   1        269.29        272.27         9.55 o                         
   3  26   1        201.48        194.21        10.27 o                         
   4  26   1        316.65        319.49        12.01 o                         
   5  26   1          3.29         11.49         5.44 o                         
   6  26   1         71.01         63.59         7.18 o                         
  -5  27   1         15.82         10.86         6.54 o                         
  -4  27   1        127.88        126.33        11.46 o                         
  -3  27   1         27.17         28.24         5.07 o                         
  -2  27   1          1.79         -1.38         3.83 o                         
  -1  27   1        208.89        222.21        10.17 o                         
   0  27   1         41.08         62.42        11.43 o                         
   1  27   1         15.83         23.03         5.22 o                         
   2  27   1         13.21         17.07         5.48 o                         
   3  27   1         13.15          2.40         4.54 o                         
   4  27   1         36.80         22.12         6.63 o                         
   5  27   1         80.32         77.79         9.54 o                         
  -4  28   1         17.93          9.95         5.07 o                         
  -3  28   1         95.38        100.01         9.26 o                         
  -2  28   1          5.44          9.79         4.97 o                         
  -1  28   1          0.47         -4.44         4.44 o                         
   0  28   1        195.54        218.95        11.18 o                         
   1  28   1         84.03         80.15         7.31 o                         
   2  28   1         54.12         46.86         6.54 o                         
   3  28   1        132.91        124.68        11.79 o                         
  -2  29   1         33.10         22.29        11.27 o                         
  -1  29   1         12.76          9.59         5.75 o                         
   0  29   1          9.12         11.24         4.56 o                         
   1  29   1          4.44          6.85         4.60 o                         
 -14   0   2          3.55         11.44         9.56 o                         
 -12   0   2         30.28         16.71         8.54 o                         
 -10   0   2         19.15         49.97        10.77 o                         
  -8   0   2       2329.65       2203.93        37.37 o                         
  -6   0   2          5.81         25.94         3.84 o                         
  -4   0   2         22.14         34.55         3.34 o                         
  -2   0   2       8831.51       9055.92        53.37 o                         
   0   0   2      10605.18       9733.59        65.08 o                         
   2   0   2       1717.73       1728.41        17.73 o                         
   4   0   2       2202.19       2289.16        31.07 o                         
   6   0   2        714.14        771.07        20.57 o                         
   8   0   2        286.92        298.58        14.77 o                         
  10   0   2         10.29         -0.56        11.27 o                         
  12   0   2        709.53        718.67        31.48 o                         
 -14   1   2        153.47        162.20        10.77 o                         
 -13   1   2         54.27         60.38         8.72 o                         
 -12   1   2        507.22        506.25        16.11 o                         
 -11   1   2         22.17         21.01         5.70 o                         
 -10   1   2        167.15        192.11        10.01 o                         
  -9   1   2        406.70        418.90        11.04 o                         
  -8   1   2        155.23        180.19         7.11 o                         
  -7   1   2        288.84        285.17         7.25 o                         
  -6   1   2          4.28          4.42         2.05 o                         
  -5   1   2       1445.56       1350.72        12.08 o                         
  -4   1   2          1.10          1.15         1.11 o                         
  -3   1   2       6806.71       6871.61        28.93 o                         
  -2   1   2       2902.08       2900.69        13.63 o                         
  -1   1   2       3099.25       2748.78        11.66 o                         
   0   1   2       2140.39       2131.07        12.39 o                         
   1   1   2       9814.63       9866.74        56.94 o                         
   2   1   2       1067.82       1102.43         8.05 o                         
   3   1   2          5.78          3.03         1.27 o                         
   4   1   2        588.06        565.25         9.61 o                         
   5   1   2       1064.81       1152.46        15.82 o                         
   6   1   2        696.56        675.08        16.56 o                         
   7   1   2       1089.48       1013.12        16.82 o                         
   8   1   2        957.95        934.85        18.54 o                         
   9   1   2          0.60          2.16         3.93 o                         
  10   1   2         46.46         38.47         5.52 o                         
  11   1   2          1.58          5.90         6.62 o                         
  12   1   2          4.24         17.79        10.33 o                         
  13   1   2         12.11         21.59         9.16 o                         
 -14   2   2          0.84          6.77         5.91 o                         
 -13   2   2          2.28          1.54         5.56 o                         
 -12   2   2         57.72         62.77         9.07 o                         
 -11   2   2         67.71         69.27         8.48 o                         
 -10   2   2        107.78        119.05         7.83 o                         
  -9   2   2        494.65        519.00        12.41 o                         
  -8   2   2        169.91        159.50         6.51 o                         
  -7   2   2       1192.82       1166.64        15.46 o                         
  -6   2   2       3757.05       3624.43        50.05 o                         
  -5   2   2          5.59          6.81         1.75 o                         
  -4   2   2        339.74        327.08         4.36 o                         
  -3   2   2       2680.28       2658.47        11.90 o                         
  -2   2   2       5175.21       5278.68        22.81 o                         
  -1   2   2         10.50         10.13         0.58 o                         
   0   2   2       2831.69       3010.89        13.91 o                         
   1   2   2        201.38        214.98         2.56 o                         
   2   2   2       3034.60       3077.49        21.87 o                         
   3   2   2       1505.84       1426.12        14.07 o                         
   4   2   2        635.13        529.98         7.49 o                         
   5   2   2         19.79         30.60         2.70 o                         
   6   2   2       1210.88       1183.94        17.30 o                         
   7   2   2          0.41          2.30         3.00 o                         
   8   2   2        336.46        357.47        10.39 o                         
   9   2   2         53.89         69.40         6.22 o                         
  10   2   2         99.49        112.78         7.97 o                         
  11   2   2        341.71        343.20        11.69 o                         
  12   2   2          6.26          3.75        11.03 o                         
  13   2   2        586.09        605.23        19.57 o                         
 -14   3   2         73.24         63.59         8.07 o                         
 -13   3   2         15.27         12.03         9.33 o                         
 -12   3   2        207.72        221.29        12.40 o                         
 -11   3   2        817.84        864.19        20.77 o                         
 -10   3   2        153.69        153.83         8.63 o                         
  -9   3   2        732.50        687.55        13.41 o                         
  -8   3   2        177.77        153.46         6.45 o                         
  -7   3   2        549.51        549.90         8.81 o                         
  -6   3   2          6.57          5.59         1.67 o                         
  -5   3   2       3459.39       3383.73        36.19 o                         
  -4   3   2       2573.38       2605.71        17.10 o                         
  -3   3   2         45.10         57.89         1.63 o                         
  -2   3   2       1028.41       1099.24         5.48 o                         
  -1   3   2        897.54        975.72         4.75 o                         
   0   3   2        149.80        170.30         2.33 o                         
   1   3   2       9526.84       9746.07        43.94 o                         
   2   3   2       1191.67       1221.36         8.86 o                         
   3   3   2       1344.59       1341.57        12.01 o                         
   4   3   2          0.09          3.20         1.39 o                         
   5   3   2       3189.43       2968.65        53.97 o                         
   6   3   2         35.97         41.44         3.12 o                         
   7   3   2          0.06          0.99         3.81 o                         
   8   3   2          0.82         -1.58         3.49 o                         
   9   3   2       1718.10       1650.87        25.24 o                         
  10   3   2         42.61         52.42         6.29 o                         
  11   3   2         52.47         56.76         6.64 o                         
  12   3   2         80.40         72.83         9.71 o                         
  13   3   2         19.66         -1.97         7.45 o                         
 -14   4   2        102.93         95.96        10.12 o                         
 -13   4   2          6.19         -0.10         5.73 o                         
 -12   4   2         18.37         20.36         5.86 o                         
 -11   4   2         13.32         17.78         5.37 o                         
 -10   4   2        512.68        511.28        14.82 o                         
  -9   4   2        114.53        117.80         6.99 o                         
  -8   4   2          3.08         -0.47         2.82 o                         
  -7   4   2        210.79        188.12         5.79 o                         
  -6   4   2       5447.96       5219.68        38.55 o                         
  -5   4   2        963.19       1115.47        13.49 o                         
  -4   4   2         39.57         63.59         2.36 o                         
  -3   4   2         68.42         84.60         1.71 o                         
  -2   4   2      22408.65      22798.21        97.87 o                         
  -1   4   2        112.40        109.57         1.55 o                         
   0   4   2       5719.77       5662.67        25.59 o                         
   1   4   2        504.87        506.77         4.07 o                         
   2   4   2          9.70         17.37         1.31 o                         
   3   4   2        166.32        186.06         4.63 o                         
   4   4   2       6003.75       5746.31        46.09 o                         
   5   4   2        214.71        216.72         4.93 o                         
   6   4   2        121.03         99.18         4.10 o                         
   7   4   2         83.30         94.78         5.34 o                         
   8   4   2        306.35        310.21        11.20 o                         
   9   4   2          0.71         22.98        10.49 o                         
  10   4   2        594.00        596.45        15.98 o                         
  11   4   2          0.10          7.11         5.07 o                         
  12   4   2         57.69         52.49         9.33 o                         
  13   4   2         18.61         24.92         7.71 o                         
 -14   5   2          5.19          0.23         6.48 o                         
 -13   5   2        101.92        117.93        10.26 o                         
 -12   5   2        206.41        214.88        11.27 o                         
 -11   5   2         96.80        106.78         8.19 o                         
 -10   5   2        148.30        168.49        10.13 o                         
  -9   5   2         96.86        102.97         7.60 o                         
  -8   5   2        874.14        879.81        13.32 o                         
  -7   5   2        531.38        487.50         9.06 o                         
  -6   5   2       2160.58       2256.79        23.08 o                         
  -5   5   2       1254.19       1245.40        13.64 o                         
  -4   5   2       2157.86       2277.43        16.17 o                         
  -3   5   2       1483.37       1492.31        10.86 o                         
  -2   5   2       1718.18       1717.88         8.12 o                         
  -1   5   2       8570.36       8862.80        36.58 o                         
   0   5   2         71.37        111.29         5.25 o                         
   1   5   2       3610.34       3568.81        18.55 o                         
   2   5   2        126.86        150.31         3.05 o                         
   3   5   2       1812.09       1842.65        16.62 o                         
   4   5   2         17.87         33.39         2.39 o                         
   5   5   2        622.41        602.28         9.23 o                         
   6   5   2        270.57        241.26         6.68 o                         
   7   5   2        165.56        140.73         6.21 o                         
   8   5   2        932.98        881.76        23.59 o                         
   9   5   2        251.04        253.38         9.91 o                         
  10   5   2         35.06         11.90         8.27 o                         
  11   5   2         12.70          3.41         4.73 o                         
  12   5   2         38.83         35.53        11.31 o                         
  13   5   2        146.48        137.44        10.03 o                         
 -14   6   2          1.95         -3.38         6.96 o                         
 -13   6   2          0.09          5.27         6.03 o                         
 -12   6   2        348.89        352.87        15.06 o                         
 -11   6   2         40.01         37.88         6.12 o                         
 -10   6   2         25.82         24.85         4.71 o                         
  -9   6   2       1035.77       1020.71        16.79 o                         
  -8   6   2       1016.72        998.66        14.43 o                         
  -7   6   2       2638.04       2644.03        25.57 o                         
  -6   6   2        243.81        243.21         6.52 o                         
  -5   6   2       1720.56       1754.66        17.14 o                         
  -4   6   2       1666.49       1711.48        12.83 o                         
  -3   6   2       4160.27       4533.00        28.43 o                         
  -2   6   2        663.44        549.83         4.38 o                         
  -1   6   2       2978.46       3195.78        16.53 o                         
   0   6   2       1301.97       1341.78         7.80 o                         
   1   6   2         13.53         26.20         1.23 o                         
   2   6   2        967.20        886.67         7.16 o                         
   3   6   2         64.71         51.66         2.15 o                         
   4   6   2        942.78        964.72         9.79 o                         
   5   6   2        162.52        157.73         4.46 o                         
   6   6   2        188.38        217.11         7.62 o                         
   7   6   2         82.12         96.34         5.43 o                         
   8   6   2        185.90        187.32         7.29 o                         
   9   6   2          0.04          0.81         4.11 o                         
  10   6   2          5.46          8.02         4.91 o                         
  11   6   2          0.14          9.13         6.80 o                         
  12   6   2        871.66        889.17        34.05 o                         
 -14   7   2          2.55          6.91         9.83 o                         
 -13   7   2        146.74        151.19        11.42 o                         
 -12   7   2        102.65        106.02         8.79 o                         
 -11   7   2          0.31         -0.53         4.19 o                         
 -10   7   2         37.21         40.12         5.32 o                         
  -9   7   2        175.58        188.29         7.82 o                         
  -8   7   2        413.22        399.51         9.18 o                         
  -7   7   2        228.00        240.40         6.76 o                         
  -6   7   2         70.99         78.01         6.56 o                         
  -5   7   2        567.69        565.39         8.12 o                         
  -4   7   2         95.53        106.33         2.66 o                         
  -3   7   2       7618.98       7424.31        44.56 o                         
  -2   7   2       1149.12       1212.27         8.87 o                         
  -1   7   2        322.27        339.12         3.85 o                         
   0   7   2        269.83        278.92         3.21 o                         
   1   7   2       6348.85       6278.43        34.80 o                         
   2   7   2       1119.52       1210.23        10.35 o                         
   3   7   2        349.60        308.73         4.06 o                         
   4   7   2         24.57         31.75         2.06 o                         
   5   7   2        444.08        455.84         6.90 o                         
   6   7   2         37.05         43.05         3.93 o                         
   7   7   2       2403.97       2343.36        27.20 o                         
   8   7   2         28.42         19.45         3.62 o                         
   9   7   2        534.41        525.91        14.02 o                         
  10   7   2          1.04          0.28         5.91 o                         
  11   7   2        415.76        448.03        17.81 o                         
  12   7   2          0.77         -5.64         5.64 o                         
 -13   8   2         16.76         20.07         6.54 o                         
 -12   8   2         10.08         -3.92         4.90 o                         
 -11   8   2        147.04        135.86         8.49 o                         
 -10   8   2          9.39          6.45         4.26 o                         
  -9   8   2       1882.97       1778.00        23.13 o                         
  -8   8   2        722.86        714.30        12.30 o                         
  -7   8   2       2393.10       2375.07        22.26 o                         
  -6   8   2         36.93         35.83         3.25 o                         
  -5   8   2        193.91        167.03         4.23 o                         
  -4   8   2       1269.22       1234.11        10.18 o                         
  -3   8   2         20.94         43.31         1.91 o                         
  -2   8   2        787.72        691.91         6.52 o                         
  -1   8   2        899.18       1030.33         8.05 o                         
   0   8   2       4460.11       4688.09        26.89 o                         
   1   8   2        284.24        350.67         4.09 o                         
   2   8   2       1717.99       1546.63        11.62 o                         
   3   8   2         74.28        118.02         2.78 o                         
   4   8   2         42.65         42.66         2.27 o                         
   5   8   2         50.03         61.05         2.96 o                         
   6   8   2         51.12         54.81         3.87 o                         
   7   8   2          0.22          3.43         2.23 o                         
   8   8   2        145.02        144.88         6.48 o                         
   9   8   2         32.96         35.88         4.03 o                         
  10   8   2         17.37         13.48         5.51 o                         
  11   8   2         25.46         41.67        15.94 o                         
  12   8   2         90.16        111.41        11.30 o                         
 -13   9   2         83.02         80.60         7.87 o                         
 -12   9   2         27.19         29.52         5.84 o                         
 -11   9   2         62.76         74.94         6.01 o                         
 -10   9   2        273.20        272.52         8.78 o                         
  -9   9   2        617.83        607.04        11.20 o                         
  -8   9   2         24.64         24.34         3.53 o                         
  -7   9   2        106.22        110.82         5.37 o                         
  -6   9   2         18.21         30.46         2.64 o                         
  -5   9   2        429.24        406.84         7.33 o                         
  -4   9   2        830.30        743.72         7.72 o                         
  -3   9   2        234.87        184.41         3.66 o                         
  -2   9   2       4718.29       5002.05        32.14 o                         
  -1   9   2       2159.14       2190.49        15.62 o                         
   0   9   2       1582.74       1644.41        14.51 o                         
   1   9   2        928.02        844.51         7.78 o                         
   2   9   2        210.20        202.33         4.19 o                         
   3   9   2       1653.13       1634.98        15.04 o                         
   4   9   2          5.45         10.91         1.44 o                         
   5   9   2        133.14        141.50         4.08 o                         
   6   9   2         51.33         49.86         3.08 o                         
   7   9   2         95.78        104.75         4.67 o                         
   8   9   2        516.19        512.62        10.14 o                         
   9   9   2        509.45        477.52        10.35 o                         
  10   9   2          0.79          4.72         5.29 o                         
  11   9   2        106.38        122.35         9.65 o                         
  12   9   2         73.53         90.37         9.30 o                         
 -13  10   2         21.05         12.72         5.50 o                         
 -12  10   2         76.26         73.16         7.90 o                         
 -11  10   2        335.03        367.39        10.60 o                         
 -10  10   2        135.00        150.60         7.47 o                         
  -9  10   2         78.53         69.37         4.87 o                         
  -8  10   2          0.03         -2.70         2.70 o                         
  -7  10   2        511.21        498.92         9.67 o                         
  -6  10   2       2726.47       2664.71        23.82 o                         
  -5  10   2          0.72          1.35         1.44 o                         
  -4  10   2         25.46         20.53         1.78 o                         
  -3  10   2         52.72         68.39         3.09 o                         
  -2  10   2       7489.31       7809.45        53.47 o                         
  -1  10   2        375.61        413.05         5.12 o                         
   0  10   2       3597.13       3455.06        26.23 o                         
   1  10   2       1669.31       1795.36        14.57 o                         
   2  10   2         19.85         20.82         2.43 o                         
   3  10   2       1317.83       1339.15        13.66 o                         
   4  10   2       3660.55       3486.87        26.25 o                         
   5  10   2        267.29        261.01         4.87 o                         
   6  10   2         32.31         32.38         2.52 o                         
   7  10   2        254.59        266.79         6.18 o                         
   8  10   2        186.20        202.74         8.58 o                         
   9  10   2         91.59        107.00         7.56 o                         
  10  10   2        419.01        435.99        12.91 o                         
  11  10   2          0.78          5.99         6.04 o                         
  12  10   2         47.36         42.55        12.25 o                         
 -13  11   2          9.02         12.35         6.44 o                         
 -12  11   2        275.90        276.57        12.02 o                         
 -11  11   2        707.10        697.10        14.17 o                         
 -10  11   2         40.17         39.51         4.68 o                         
  -9  11   2          0.60          1.25         3.15 o                         
  -8  11   2          3.08         -1.11         2.68 o                         
  -7  11   2        876.27        852.40        11.36 o                         
  -6  11   2          4.05          4.04         2.71 o                         
  -5  11   2       2187.06       2015.76        18.42 o                         
  -4  11   2        247.61        254.26         5.06 o                         
  -3  11   2         10.31         18.37         2.36 o                         
  -2  11   2        129.16        154.28         4.01 o                         
  -1  11   2       4381.61       4232.23        31.02 o                         
   0  11   2        414.69        488.79         7.47 o                         
   1  11   2       2494.34       2554.08        20.92 o                         
   2  11   2        399.99        412.04         8.61 o                         
   3  11   2        844.84        824.15         9.58 o                         
   4  11   2          0.06          1.41         1.58 o                         
   5  11   2        758.30        773.43         9.65 o                         
   6  11   2          7.35          5.38         2.30 o                         
   7  11   2        297.80        280.02         5.88 o                         
   8  11   2          1.65          3.57         3.55 o                         
   9  11   2        118.42        129.74         9.83 o                         
  10  11   2         79.70         97.18         8.88 o                         
  11  11   2         44.65         37.01        10.43 o                         
  12  11   2         28.89         29.14         8.98 o                         
 -13  12   2          0.06         -0.49         6.18 o                         
 -12  12   2        170.38        167.29        11.67 o                         
 -11  12   2         18.25         17.11         4.40 o                         
 -10  12   2        303.85        307.44         9.00 o                         
  -9  12   2          5.89          7.00         3.31 o                         
  -8  12   2        250.67        250.53         7.41 o                         
  -7  12   2        232.80        248.72         7.34 o                         
  -6  12   2        671.25        652.96        10.58 o                         
  -5  12   2        135.44        145.11         4.74 o                         
  -4  12   2        585.36        576.14        12.47 o                         
  -3  12   2        135.73        166.32         6.72 o                         
  -2  12   2        157.24        140.99         3.95 o                         
  -1  12   2        309.30        368.77         5.59 o                         
   0  12   2       1208.26       1194.11        11.94 o                         
   1  12   2        311.51        292.32         4.98 o                         
   2  12   2         36.54         46.94         3.47 o                         
   3  12   2       2232.53       2212.75        20.09 o                         
   4  12   2       2181.64       2145.00        18.88 o                         
   5  12   2        272.17        265.95         5.08 o                         
   6  12   2        337.12        318.93         6.07 o                         
   7  12   2         28.46         28.51         3.12 o                         
   8  12   2        221.74        245.90         9.66 o                         
   9  12   2         35.59         28.51         4.68 o                         
  10  12   2        146.14        148.61         9.96 o                         
  11  12   2        224.70        224.83        13.59 o                         
  12  12   2        110.58        103.05        14.44 o                         
 -13  13   2          2.82          0.63         6.77 o                         
 -12  13   2         96.35        108.57         7.87 o                         
 -11  13   2          0.01          2.43         3.83 o                         
 -10  13   2         47.92         45.28         4.92 o                         
  -9  13   2        474.95        457.70        10.16 o                         
  -8  13   2        773.70        780.10        12.54 o                         
  -7  13   2         13.98         10.65         3.26 o                         
  -6  13   2        249.70        236.29         6.71 o                         
  -5  13   2        723.61        720.21        13.10 o                         
  -4  13   2         13.58         18.90         3.30 o                         
  -3  13   2       3372.50       3384.40        31.94 o                         
  -2  13   2        557.33        593.99         8.23 o                         
  -1  13   2         85.08         98.04         3.44 o                         
   0  13   2         73.46         83.01         3.00 o                         
   1  13   2        703.06        653.32         7.84 o                         
   2  13   2        104.42        124.82         4.32 o                         
   3  13   2        446.87        461.98         7.85 o                         
   4  13   2        217.38        218.04         6.07 o                         
   5  13   2        467.03        448.49         7.20 o                         
   6  13   2        415.20        416.09         6.76 o                         
   7  13   2        319.36        298.46         8.75 o                         
   8  13   2        107.57        119.88         9.20 o                         
   9  13   2         24.62         20.75         5.98 o                         
  10  13   2         92.95        101.31         8.57 o                         
  11  13   2          8.73         24.31         8.22 o                         
 -12  14   2         14.55         13.56         5.47 o                         
 -11  14   2          6.77          6.55         4.67 o                         
 -10  14   2          0.17          4.39         3.70 o                         
  -9  14   2         15.17         15.24         3.73 o                         
  -8  14   2        964.24        955.96        14.80 o                         
  -7  14   2          5.02          3.16         3.00 o                         
  -6  14   2         10.29         12.91         3.07 o                         
  -5  14   2        414.10        405.33        10.10 o                         
  -4  14   2        273.46        307.43         8.62 o                         
  -3  14   2          0.06         -1.35         2.30 o                         
  -2  14   2        349.74        293.44         5.96 o                         
  -1  14   2        615.51        670.82         9.43 o                         
   0  14   2         16.90          9.67         1.77 o                         
   1  14   2        259.90        269.06         5.02 o                         
   2  14   2       2218.62       2172.28        19.85 o                         
   3  14   2        107.59        122.39         4.70 o                         
   4  14   2          0.21         -1.67         2.16 o                         
   5  14   2          0.66          4.51         2.31 o                         
   6  14   2        300.16        295.66         6.34 o                         
   7  14   2          1.81          4.01         2.51 o                         
   8  14   2         96.83         94.51         8.18 o                         
   9  14   2          4.30         -0.69         4.65 o                         
  10  14   2          0.41         -6.01         6.01 o                         
  11  14   2          6.68         -5.76         5.76 o                         
 -12  15   2          4.51          1.11         5.82 o                         
 -11  15   2          1.50          2.70         4.92 o                         
 -10  15   2         40.74         37.86         5.04 o                         
  -9  15   2        176.92        210.17         8.14 o                         
  -8  15   2         54.49         51.88         4.59 o                         
  -7  15   2        518.88        519.47        10.34 o                         
  -6  15   2        388.01        362.72         7.92 o                         
  -5  15   2         12.42          9.69         3.53 o                         
  -4  15   2         69.58         73.34         5.53 o                         
  -3  15   2        579.98        559.84        11.41 o                         
  -2  15   2        574.16        604.40         9.46 o                         
  -1  15   2        591.59        594.24         8.61 o                         
   0  15   2        135.04        128.71         4.01 o                         
   1  15   2       1257.35       1191.47        13.92 o                         
   2  15   2         23.69         22.67         2.71 o                         
   3  15   2          7.51         10.69         2.52 o                         
   4  15   2         92.39        106.08         5.20 o                         
   5  15   2        124.35        117.26         5.59 o                         
   6  15   2        133.27        129.19         5.62 o                         
   7  15   2        724.82        703.20        12.23 o                         
   8  15   2        236.36        230.16         9.44 o                         
   9  15   2         39.03         44.38         6.12 o                         
  10  15   2          0.64          0.91         5.45 o                         
  11  15   2          0.16          2.84         6.76 o                         
 -12  16   2         23.88         31.95         9.62 o                         
 -11  16   2          0.29         -3.59         5.92 o                         
 -10  16   2          0.09         -0.98         3.81 o                         
  -9  16   2        191.31        208.02         7.84 o                         
  -8  16   2        107.47        119.84         6.13 o                         
  -7  16   2        193.86        204.46         7.17 o                         
  -6  16   2       1015.22        973.96        15.92 o                         
  -5  16   2        692.23        630.38        14.33 o                         
  -4  16   2          2.52          5.87         3.30 o                         
  -3  16   2         22.33         24.47         3.19 o                         
  -2  16   2       2065.22       2048.12        19.39 o                         
  -1  16   2        259.62        252.10         5.96 o                         
   0  16   2          5.07          8.14         1.77 o                         
   1  16   2        390.72        383.69         6.80 o                         
   2  16   2        401.42        395.96         7.39 o                         
   3  16   2        806.11        766.80        11.56 o                         
   4  16   2        182.47        179.41         6.71 o                         
   5  16   2         17.08         18.17         2.96 o                         
   6  16   2        590.39        605.76        11.47 o                         
   7  16   2         16.53         12.32         2.94 o                         
   8  16   2         33.99         36.25         5.38 o                         
   9  16   2         21.15         13.92         5.70 o                         
  10  16   2         21.90          4.63         5.98 o                         
 -11  17   2        121.79        128.86         8.11 o                         
 -10  17   2         15.26         17.77         5.34 o                         
  -9  17   2        125.56        131.10         6.99 o                         
  -8  17   2         31.52         35.25         5.41 o                         
  -7  17   2        351.08        365.30        10.37 o                         
  -6  17   2         16.85         16.19         3.98 o                         
  -5  17   2        894.93        905.66        18.13 o                         
  -4  17   2        418.23        384.58         9.75 o                         
  -3  17   2          8.29         15.17         3.47 o                         
  -2  17   2        434.96        420.07         7.98 o                         
  -1  17   2       1485.75       1505.01        16.10 o                         
   0  17   2        576.51        567.27         8.51 o                         
   1  17   2        507.31        508.15         8.90 o                         
   2  17   2        161.56        142.17         5.65 o                         
   3  17   2        128.11        141.32         6.65 o                         
   4  17   2         58.60         62.74         6.14 o                         
   5  17   2       1192.77       1195.10        14.85 o                         
   6  17   2         65.46         67.25         4.72 o                         
   7  17   2          5.33          2.37         2.99 o                         
   8  17   2         82.79         82.07         6.11 o                         
   9  17   2        255.71        254.05         9.94 o                         
  10  17   2         40.65         14.65         6.00 o                         
 -11  18   2          5.72         -0.87         7.89 o                         
 -10  18   2        386.95        388.15        13.25 o                         
  -9  18   2         27.71         21.89         4.71 o                         
  -8  18   2          0.44         -2.00         3.56 o                         
  -7  18   2        132.78        144.17         8.32 o                         
  -6  18   2       1263.96       1262.58        19.23 o                         
  -5  18   2          8.75         10.95         3.80 o                         
  -4  18   2         11.57          9.16         4.37 o                         
  -3  18   2        297.31        282.13         8.01 o                         
  -2  18   2        641.61        602.20         9.91 o                         
  -1  18   2         92.67        117.10         5.42 o                         
   0  18   2        494.58        527.67         9.35 o                         
   1  18   2        160.49        170.21         5.64 o                         
   2  18   2         14.40         20.36         3.22 o                         
   3  18   2         55.89         66.83         5.45 o                         
   4  18   2       1754.35       1743.85        19.18 o                         
   5  18   2        108.68        111.21         6.84 o                         
   6  18   2         97.93        105.74         7.33 o                         
   7  18   2          1.04          6.53         3.80 o                         
   8  18   2        169.71        171.17         8.15 o                         
   9  18   2          2.35          3.65         4.41 o                         
  10  18   2        289.44        300.97        14.72 o                         
 -11  19   2        196.15        190.99        12.13 o                         
 -10  19   2          5.45          8.64         4.58 o                         
  -9  19   2        145.07        130.26         9.41 o                         
  -8  19   2         49.83         49.22         5.57 o                         
  -7  19   2         57.45         55.65         5.81 o                         
  -6  19   2        459.40        465.52        12.97 o                         
  -5  19   2       1086.44       1061.53        19.08 o                         
  -4  19   2        439.26        420.96        10.60 o                         
  -3  19   2        761.05        703.20        13.59 o                         
  -2  19   2       1399.87       1378.32        19.13 o                         
  -1  19   2        220.87        223.57         6.23 o                         
   0  19   2        130.46        135.48         5.56 o                         
   1  19   2        524.76        464.42         8.31 o                         
   2  19   2        160.50        166.80         5.83 o                         
   3  19   2        284.11        293.26         7.99 o                         
   4  19   2         10.50         10.98         3.33 o                         
   5  19   2        368.04        347.86         7.81 o                         
   6  19   2        113.16        115.63         5.67 o                         
   7  19   2          7.39          6.82         4.05 o                         
   8  19   2        107.56        103.25         6.86 o                         
   9  19   2        182.60        185.12        10.77 o                         
 -10  20   2          0.49          4.26         4.58 o                         
  -9  20   2         64.81         82.26         6.41 o                         
  -8  20   2        310.59        307.65        11.57 o                         
  -7  20   2        220.05        237.68         9.51 o                         
  -6  20   2          4.39          7.62         4.35 o                         
  -5  20   2        619.62        611.94        13.42 o                         
  -4  20   2        328.74        326.99         9.69 o                         
  -3  20   2        392.65        424.28        11.95 o                         
  -2  20   2         82.24         80.59         5.57 o                         
  -1  20   2         80.96         99.55         5.74 o                         
   0  20   2        371.57        375.34         8.21 o                         
   1  20   2        370.78        389.70         8.94 o                         
   2  20   2        741.68        721.26        13.99 o                         
   3  20   2        235.38        242.03         9.66 o                         
   4  20   2         27.44         34.85         4.77 o                         
   5  20   2         94.09        105.54         5.85 o                         
   6  20   2          0.34         -2.83         2.93 o                         
   7  20   2        118.34        111.00         6.75 o                         
   8  20   2        122.55        115.33        10.17 o                         
   9  20   2          0.33          4.86         6.16 o                         
 -10  21   2          1.67          0.33         5.83 o                         
  -9  21   2         45.05         43.47         8.49 o                         
  -8  21   2          0.91          1.41         4.53 o                         
  -7  21   2         58.76         59.98         6.21 o                         
  -6  21   2         80.40         81.99         6.72 o                         
  -5  21   2         10.61          9.19         4.40 o                         
  -4  21   2         45.32         42.96         6.31 o                         
  -3  21   2        252.26        253.71         9.29 o                         
  -2  21   2         22.48         17.10         3.85 o                         
  -1  21   2          0.68         -2.49         2.49 o                         
   0  21   2          3.03         -0.10         2.62 o                         
   1  21   2        372.00        373.80         9.58 o                         
   2  21   2          5.48          6.31         3.28 o                         
   3  21   2         46.28         50.51         5.20 o                         
   4  21   2          4.57          3.78         5.12 o                         
   5  21   2        187.10        199.59         7.39 o                         
   6  21   2         56.29         67.32         6.35 o                         
   7  21   2        858.34        878.05        16.59 o                         
   8  21   2         35.63         33.37         5.73 o                         
  -9  22   2        164.45        182.81         8.58 o                         
  -8  22   2        148.61        139.32         7.71 o                         
  -7  22   2        114.37        122.06         9.03 o                         
  -6  22   2          9.73         13.06         4.72 o                         
  -5  22   2        200.40        197.39        10.36 o                         
  -4  22   2          9.94          8.64         4.04 o                         
  -3  22   2          6.04          6.11         4.15 o                         
  -2  22   2        803.25        745.52        15.09 o                         
  -1  22   2         55.62         60.92         4.36 o                         
   0  22   2         57.81         67.77         4.76 o                         
   1  22   2         69.06         73.71         5.02 o                         
   2  22   2        125.63        127.15         7.44 o                         
   3  22   2         29.87         35.41         6.99 o                         
   4  22   2          2.45         -0.17         3.89 o                         
   5  22   2        193.14        211.47         9.62 o                         
   6  22   2         38.24         39.12         5.80 o                         
   7  22   2          8.77          7.66         4.47 o                         
   8  22   2         13.83          4.41         5.41 o                         
  -9  23   2        111.17         90.26         7.86 o                         
  -8  23   2         26.10         14.37         4.76 o                         
  -7  23   2          0.56         11.61         4.68 o                         
  -6  23   2         35.94         40.13         6.26 o                         
  -5  23   2         52.47         47.40         6.28 o                         
  -4  23   2          0.05         -3.36         3.36 o                         
  -3  23   2         16.79         17.73         3.93 o                         
  -2  23   2        280.56        296.93         9.04 o                         
  -1  23   2        437.48        424.69        12.05 o                         
   0  23   2        440.20        444.02        10.47 o                         
   1  23   2        117.10        115.46         6.33 o                         
   2  23   2        108.30        114.72         7.77 o                         
   3  23   2        126.14        150.81         9.44 o                         
   4  23   2          5.59         -2.11         3.94 o                         
   5  23   2         13.80         14.20         4.54 o                         
   6  23   2         85.91         79.29         7.80 o                         
   7  23   2          0.06          0.20         4.60 o                         
  -8  24   2          1.02         -4.46         4.46 o                         
  -7  24   2        112.76        110.13         8.06 o                         
  -6  24   2        110.33        110.73         9.33 o                         
  -5  24   2         33.35         29.23         7.19 o                         
  -4  24   2        279.59        271.62        10.88 o                         
  -3  24   2         84.04         81.34         6.62 o                         
  -2  24   2          0.27         -0.61         3.18 o                         
  -1  24   2        342.44        358.06        10.00 o                         
   0  24   2        580.77        606.04        11.41 o                         
   1  24   2        261.02        264.92         8.35 o                         
   2  24   2         11.99         10.09         3.98 o                         
   3  24   2        191.18        200.80         8.16 o                         
   4  24   2        245.86        282.86        12.19 o                         
   5  24   2        173.52        183.04         8.57 o                         
   6  24   2         55.85         53.93         6.55 o                         
   7  24   2        223.58        215.80        12.08 o                         
  -7  25   2          2.05          6.93         5.90 o                         
  -6  25   2          0.02          0.30         5.25 o                         
  -5  25   2        596.94        612.85        17.76 o                         
  -4  25   2          0.57          5.73         4.79 o                         
  -3  25   2         67.32         69.22         7.68 o                         
  -2  25   2          6.66         10.30         4.35 o                         
  -1  25   2        468.59        459.99        13.34 o                         
   0  25   2         66.66         66.11         5.14 o                         
   1  25   2         38.08         38.62         4.66 o                         
   2  25   2         33.93         20.90         5.04 o                         
   3  25   2        488.24        478.08        14.56 o                         
   4  25   2          9.10         15.41         4.83 o                         
   5  25   2         21.47         13.45         5.60 o                         
   6  25   2        133.61        128.32         9.96 o                         
  -6  26   2         44.79         50.21         7.03 o                         
  -5  26   2        162.85        179.77        16.33 o                         
  -4  26   2        126.90        126.75         9.62 o                         
  -3  26   2          5.00          2.25         4.48 o                         
  -2  26   2         60.38         60.02         7.02 o                         
  -1  26   2         17.39         17.55         5.20 o                         
   0  26   2        269.26        270.33        11.30 o                         
   1  26   2        115.70        110.86         7.37 o                         
   2  26   2         24.67         30.02         5.88 o                         
   3  26   2        482.90        465.26        13.35 o                         
   4  26   2        524.23        510.35        13.59 o                         
   5  26   2         61.11         40.58         6.03 o                         
  -5  27   2         16.32         11.82         5.49 o                         
  -4  27   2         43.94         48.80         9.23 o                         
  -3  27   2         14.29         16.55         6.61 o                         
  -2  27   2          6.05          6.77         4.37 o                         
  -1  27   2         60.99         69.70         6.67 o                         
   0  27   2          2.23          3.80         4.78 o                         
   1  27   2          4.84          9.51         4.90 o                         
   2  27   2          4.30          3.07         3.89 o                         
   3  27   2         30.98         23.45         4.64 o                         
   4  27   2         12.81         13.68         6.44 o                         
  -4  28   2         13.77         15.55         5.47 o                         
  -3  28   2         18.24         13.97         6.65 o                         
  -2  28   2         41.63         32.44         6.20 o                         
  -1  28   2          2.07          1.26         5.85 o                         
   0  28   2          0.49          3.39         4.10 o                         
   1  28   2          0.00         -4.23         4.23 o                         
   2  28   2        120.40        111.85         8.61 o                         
   3  28   2         31.28         27.13         4.94 o                         
  -1  29   2        136.80        132.31         8.59 o                         
   0  29   2         55.59         71.48         7.64 o                         
 -13   0   3        213.51        231.80        22.91 o                         
 -11   0   3          3.79         -1.16         6.96 o                         
  -9   0   3         47.82         52.39        10.91 o                         
  -7   0   3          5.02         -1.47         2.74 o                         
  -5   0   3       1345.87       1322.76        45.85 o                         
  -3   0   3        263.61        265.45         3.58 o                         
  -1   0   3         11.46         23.83         1.50 o                         
   1   0   3       1340.74       1311.98        17.11 o                         
   3   0   3        784.47        758.80        16.77 o                         
   5   0   3        162.79        149.52        11.54 o                         
   7   0   3       1030.57        966.57        43.89 o                         
   9   0   3         76.36         84.67         8.94 o                         
  11   0   3         10.17         -7.19         9.53 o                         
 -14   1   3         63.22         63.26         8.21 o                         
 -13   1   3         15.19         14.85         6.03 o                         
 -12   1   3        264.36        267.34        11.62 o                         
 -11   1   3        316.97        311.74        11.45 o                         
 -10   1   3        356.12        369.07        12.25 o                         
  -9   1   3       1242.75       1243.70        19.33 o                         
  -8   1   3       2682.15       2638.20        27.89 o                         
  -7   1   3       1055.35        976.54        12.96 o                         
  -6   1   3       1414.35       1415.88        13.21 o                         
  -5   1   3        173.52        194.19         3.95 o                         
  -4   1   3         95.89         85.62         2.64 o                         
  -3   1   3         99.33        128.26         1.97 o                         
  -2   1   3        255.13        250.55         2.48 o                         
  -1   1   3       2570.08       2514.57        12.33 o                         
   0   1   3        147.01        146.08         1.87 o                         
   1   1   3          2.59          2.40         1.15 o                         
   2   1   3        410.97        387.76         5.15 o                         
   3   1   3        278.91        250.58         5.60 o                         
   4   1   3        461.32        480.96         8.21 o                         
   5   1   3          4.52          7.38         2.24 o                         
   6   1   3        158.67        151.60         6.18 o                         
   7   1   3          0.06          3.38         3.13 o                         
   8   1   3        117.95        129.37         7.61 o                         
   9   1   3          4.26          3.37         5.17 o                         
  10   1   3        139.78        161.71         8.35 o                         
  11   1   3         42.72         39.32         7.52 o                         
  12   1   3        219.07        223.43        16.72 o                         
 -14   2   3        110.03        107.66        15.24 o                         
 -13   2   3         58.36         49.97         8.22 o                         
 -12   2   3        612.18        619.08        20.25 o                         
 -11   2   3        242.79        254.27        10.92 o                         
 -10   2   3        273.77        268.94        11.06 o                         
  -9   2   3         38.35         28.44         4.11 o                         
  -8   2   3        577.48        586.94        11.23 o                         
  -7   2   3          1.32         -1.35         1.89 o                         
  -6   2   3        592.33        539.67        10.80 o                         
  -5   2   3        256.41        296.98         4.33 o                         
  -4   2   3        839.97        869.17         6.86 o                         
  -3   2   3       1723.63       1769.71        10.03 o                         
  -2   2   3       1855.48       1818.63         8.63 o                         
  -1   2   3        133.60        131.32         1.57 o                         
   0   2   3       3378.83       3416.53        17.59 o                         
   1   2   3          0.02          0.27         0.79 o                         
   2   2   3       1679.66       1688.97        13.50 o                         
   3   2   3        136.67        131.47         5.17 o                         
   4   2   3       2172.66       2149.97        25.61 o                         
   5   2   3          3.28          2.92         1.79 o                         
   6   2   3        967.26        887.98        13.78 o                         
   7   2   3         19.47         18.20         4.30 o                         
   8   2   3        318.58        271.25        10.01 o                         
   9   2   3          4.02          4.23         3.87 o                         
  10   2   3         79.04         81.88         6.57 o                         
  11   2   3          0.52         12.88         8.52 o                         
  12   2   3         19.40          8.05        10.00 o                         
 -14   3   3        212.03        218.88        12.12 o                         
 -13   3   3          2.05         -5.50         5.50 o                         
 -12   3   3         58.99         65.48        11.58 o                         
 -11   3   3         45.66         37.26         7.01 o                         
 -10   3   3        861.91        849.31        16.52 o                         
  -9   3   3          0.09         11.27         3.85 o                         
  -8   3   3       2031.90       1939.50        21.32 o                         
  -7   3   3        165.31        194.24         4.92 o                         
  -6   3   3        322.63        282.05         5.74 o                         
  -5   3   3        415.33        431.67         5.77 o                         
  -4   3   3        240.06        239.83         3.76 o                         
  -3   3   3        166.08        199.52         2.58 o                         
  -2   3   3       1551.34       1542.40         7.34 o                         
  -1   3   3        257.63        281.58         2.39 o                         
   0   3   3        786.67        777.38         5.19 o                         
   1   3   3        176.31        174.59         2.45 o                         
   2   3   3        210.54        199.96         4.09 o                         
   3   3   3         56.31         79.07         4.62 o                         
   4   3   3        305.56        291.21         6.50 o                         
   5   3   3        101.06        126.70         4.33 o                         
   6   3   3          3.19          2.32         2.04 o                         
   7   3   3          0.38          7.52         4.48 o                         
   8   3   3        179.63        190.54        12.68 o                         
   9   3   3          5.62         11.71         4.44 o                         
  10   3   3        601.40        628.24        14.86 o                         
  11   3   3          0.27          2.02         6.37 o                         
  12   3   3        434.06        465.05        17.61 o                         
 -14   4   3        163.26        145.11        13.20 o                         
 -13   4   3          3.78          8.67         5.92 o                         
 -12   4   3        208.04        232.79        11.25 o                         
 -11   4   3         49.18         63.74         7.91 o                         
 -10   4   3         12.39         13.65         4.42 o                         
  -9   4   3         10.57         14.12         3.88 o                         
  -8   4   3          4.11          3.15         2.67 o                         
  -7   4   3          3.46          6.60         1.92 o                         
  -6   4   3         81.81         87.06         3.18 o                         
  -5   4   3       1491.29       1488.15        14.51 o                         
  -4   4   3        442.20        428.59         4.90 o                         
  -3   4   3       1379.38       1440.73         9.12 o                         
  -2   4   3         21.06         23.65         1.02 o                         
  -1   4   3        343.83        336.23         2.70 o                         
   0   4   3       1013.93       1035.89         6.38 o                         
   1   4   3        720.59        708.00         5.14 o                         
   2   4   3         97.21         98.50         3.23 o                         
   3   4   3        921.72        907.68        10.58 o                         
   4   4   3        912.80        998.23        14.78 o                         
   5   4   3        230.07        245.95         6.08 o                         
   6   4   3          6.81          7.62         2.58 o                         
   7   4   3         83.39         85.78         5.33 o                         
   8   4   3        144.90        151.43         7.56 o                         
   9   4   3         18.63         17.90         6.50 o                         
  10   4   3         16.39         11.58         6.38 o                         
  11   4   3         59.99         65.18         9.19 o                         
  12   4   3         65.89         64.66        11.68 o                         
 -14   5   3         44.33         40.43         7.68 o                         
 -13   5   3        241.02        247.92        14.98 o                         
 -12   5   3         28.21         24.84         6.07 o                         
 -11   5   3        484.13        474.74        14.93 o                         
 -10   5   3          0.17          0.26         3.78 o                         
  -9   5   3        687.45        678.63        13.25 o                         
  -8   5   3        404.74        414.88         9.31 o                         
  -7   5   3        393.38        349.21         7.05 o                         
  -6   5   3        125.83        132.57         3.95 o                         
  -5   5   3       1527.28       1577.76        14.26 o                         
  -4   5   3        362.64        355.17         4.81 o                         
  -3   5   3          0.38         13.47         1.07 o                         
  -2   5   3        274.24        286.14         2.70 o                         
  -1   5   3         16.26         37.98         1.38 o                         
   0   5   3       1979.67       2020.50        12.53 o                         
   1   5   3        161.72        239.54         2.61 o                         
   2   5   3       2648.80       2791.33        20.08 o                         
   3   5   3          8.73         23.89         2.22 o                         
   4   5   3          0.52          3.81         2.14 o                         
   5   5   3       1323.44       1286.65        17.26 o                         
   6   5   3        368.48        336.75         7.64 o                         
   7   5   3        188.94        200.04         6.68 o                         
   8   5   3        276.69        267.37         9.49 o                         
   9   5   3        398.58        439.02        15.83 o                         
  10   5   3        205.88        172.58        13.56 o                         
  11   5   3        767.22        778.56        23.04 o                         
  12   5   3          1.47         -7.74         9.26 o                         
 -14   6   3         41.71         43.93         8.30 o                         
 -13   6   3         19.75         17.73        15.26 o                         
 -12   6   3          2.77         13.32         5.51 o                         
 -11   6   3          2.95         12.30         4.76 o                         
 -10   6   3        332.19        345.79        10.65 o                         
  -9   6   3        203.80        219.56         8.84 o                         
  -8   6   3        524.11        568.69        10.67 o                         
  -7   6   3        180.49        183.85         5.35 o                         
  -6   6   3       2298.34       2341.17        20.13 o                         
  -5   6   3       1336.21       1431.51        14.20 o                         
  -4   6   3        995.66       1032.12         8.45 o                         
  -3   6   3       5479.22       5788.85        29.38 o                         
  -2   6   3        252.38        320.42         3.35 o                         
  -1   6   3         49.89         54.78         1.66 o                         
   0   6   3         57.08         66.28         1.65 o                         
   1   6   3        422.77        472.20         4.17 o                         
   2   6   3         43.79         77.20         2.66 o                         
   3   6   3        640.10        671.47         7.75 o                         
   4   6   3        166.89        150.95         5.18 o                         
   5   6   3        741.90        757.39        13.18 o                         
   6   6   3          1.62          4.45         3.06 o                         
   7   6   3       1677.50       1646.61        24.46 o                         
   8   6   3         90.87         96.70         7.39 o                         
   9   6   3          4.51          4.52         4.90 o                         
  10   6   3         80.52         98.82         8.81 o                         
  11   6   3          0.13          2.40         7.00 o                         
  12   6   3         58.03         65.77        12.38 o                         
 -14   7   3         11.98          9.27         6.47 o                         
 -13   7   3          4.47         11.32         5.99 o                         
 -12   7   3        149.29        138.90         9.92 o                         
 -11   7   3         91.71        100.54         8.09 o                         
 -10   7   3         22.72         18.30         4.38 o                         
  -9   7   3        450.55        449.13        11.14 o                         
  -8   7   3        104.97        112.00         6.52 o                         
  -7   7   3         90.68         78.47         3.80 o                         
  -6   7   3         92.25        103.08         5.04 o                         
  -5   7   3        313.10        365.28         5.80 o                         
  -4   7   3        147.57        121.95         3.69 o                         
  -3   7   3         48.76         61.56         2.03 o                         
  -2   7   3       2998.80       3006.41        17.78 o                         
  -1   7   3        210.00        192.58         2.63 o                         
   0   7   3       2343.84       2374.48        14.45 o                         
   1   7   3        202.98        194.48         3.24 o                         
   2   7   3         92.78         89.64         2.95 o                         
   3   7   3         22.64         33.89         2.18 o                         
   4   7   3        274.51        264.81         5.99 o                         
   5   7   3         41.38         43.35         3.96 o                         
   6   7   3        580.17        561.65        14.87 o                         
   7   7   3          0.02          1.51         4.01 o                         
   8   7   3        886.82        880.90        18.12 o                         
   9   7   3         66.81         68.89         7.56 o                         
  10   7   3         20.07         22.95         6.71 o                         
  11   7   3         98.08         87.61        12.00 o                         
  12   7   3         94.69         90.90        11.34 o                         
 -14   8   3          4.66          3.84         6.17 o                         
 -13   8   3         13.94         12.26         5.46 o                         
 -12   8   3         22.20         19.15         4.91 o                         
 -11   8   3         13.16         10.00         4.41 o                         
 -10   8   3       1056.78       1003.05        14.93 o                         
  -9   8   3        249.54        263.58        11.93 o                         
  -8   8   3        623.44        686.89        12.20 o                         
  -7   8   3        456.47        463.42         8.54 o                         
  -6   8   3        765.02        753.01        10.40 o                         
  -5   8   3          2.66          9.24         1.49 o                         
  -4   8   3         72.09         79.87         2.55 o                         
  -3   8   3        538.15        582.05         5.40 o                         
  -2   8   3          4.56          6.53         1.16 o                         
  -1   8   3         14.04         22.59         1.51 o                         
   0   8   3          0.07          0.33         0.94 o                         
   1   8   3         35.66         52.93         2.26 o                         
   2   8   3         70.05        101.97         3.20 o                         
   3   8   3         26.35         46.48         3.20 o                         
   4   8   3         14.64         10.36         2.15 o                         
   5   8   3        283.74        289.14         7.58 o                         
   6   8   3          1.00         -3.13         3.27 o                         
   7   8   3        610.54        602.66        13.12 o                         
   8   8   3        102.34        103.01         7.87 o                         
   9   8   3          3.93          8.49         5.40 o                         
  10   8   3          1.74          4.44         6.12 o                         
  11   8   3         34.81         46.99        17.43 o                         
  12   8   3          3.35          8.14         8.55 o                         
 -14   9   3         36.88         25.15         7.66 o                         
 -13   9   3        116.24        149.95        10.78 o                         
 -12   9   3         44.93         28.72         5.20 o                         
 -11   9   3        335.95        351.96        10.94 o                         
 -10   9   3         54.97         52.38         4.75 o                         
  -9   9   3         55.56         52.91         5.04 o                         
  -8   9   3        289.74        294.15         7.73 o                         
  -7   9   3        627.07        649.09        10.33 o                         
  -6   9   3        241.16        314.39         7.84 o                         
  -5   9   3        214.93        167.04         3.55 o                         
  -4   9   3        139.04        133.50         3.67 o                         
  -3   9   3        162.41        264.74         4.28 o                         
  -2   9   3         15.37         26.79         1.93 o                         
  -1   9   3         87.22         63.64         3.86 o                         
   0   9   3         96.80        140.94         2.75 o                         
   1   9   3        279.57        265.35         3.99 o                         
   2   9   3          0.86          1.02         1.07 o                         
   3   9   3         35.57         52.73         3.06 o                         
   4   9   3          2.25          3.17         1.68 o                         
   5   9   3       1174.47       1113.62        13.80 o                         
   6   9   3         49.36         56.32         4.82 o                         
   7   9   3        474.78        465.57        11.59 o                         
   8   9   3          0.09         -2.02         3.99 o                         
   9   9   3        310.48        312.53        11.90 o                         
  10   9   3        341.59        355.30        15.11 o                         
  11   9   3        115.49        119.58        15.92 o                         
  12   9   3        155.38        172.25        15.87 o                         
 -13  10   3          6.45          3.06         5.69 o                         
 -12  10   3          1.33          4.72         4.39 o                         
 -11  10   3         49.54         49.74         5.29 o                         
 -10  10   3         23.27         20.03         3.98 o                         
  -9  10   3         16.96         17.27         3.59 o                         
  -8  10   3        374.21        386.86        10.84 o                         
  -7  10   3          4.21          2.10         2.90 o                         
  -6  10   3        488.58        476.85         8.67 o                         
  -5  10   3       1298.45       1240.36        10.45 o                         
  -4  10   3         20.69         20.16         1.59 o                         
  -3  10   3        312.15        319.76         5.62 o                         
  -2  10   3        482.26        485.44         7.00 o                         
  -1  10   3        484.97        503.88         6.66 o                         
   0  10   3        106.36        113.42         2.79 o                         
   1  10   3        952.32        901.66         8.23 o                         
   2  10   3        216.54        201.18         4.35 o                         
   3  10   3        682.35        629.38         7.18 o                         
   4  10   3        758.84        698.05         9.62 o                         
   5  10   3        196.64        188.89         5.45 o                         
   6  10   3        289.20        286.60        10.50 o                         
   7  10   3         83.92         73.22         7.35 o                         
   8  10   3         73.74         77.90         7.07 o                         
   9  10   3         27.83         26.51         6.39 o                         
  10  10   3          0.55         -4.22         5.94 o                         
  11  10   3        204.57        223.28        11.75 o                         
 -13  11   3         85.84         91.78         8.58 o                         
 -12  11   3        366.09        342.31        22.71 o                         
 -11  11   3        102.67        100.15         6.31 o                         
 -10  11   3        574.02        576.45        11.42 o                         
  -9  11   3        312.62        310.69         8.14 o                         
  -8  11   3          9.98          5.25         3.06 o                         
  -7  11   3        192.22        182.37         6.03 o                         
  -6  11   3         23.23         26.85         2.94 o                         
  -5  11   3        192.80        190.09         3.62 o                         
  -4  11   3         26.24         63.20         3.06 o                         
  -3  11   3         37.41         68.26         5.08 o                         
  -2  11   3        464.41        547.82         7.87 o                         
  -1  11   3        462.57        399.10         9.84 o                         
   0  11   3         24.63         21.20         1.73 o                         
   1  11   3         20.08         14.67         1.64 o                         
   2  11   3        886.34        880.67         9.71 o                         
   3  11   3         69.87         69.27         3.24 o                         
   4  11   3         34.26         34.91         3.53 o                         
   5  11   3          5.84         10.48         2.58 o                         
   6  11   3         41.75         43.67         3.40 o                         
   7  11   3         52.12         42.19         7.64 o                         
   8  11   3         81.84         98.44         8.16 o                         
   9  11   3          0.44          3.18         5.16 o                         
  10  11   3         64.67         51.17         9.40 o                         
  11  11   3         15.99         19.04         8.02 o                         
 -13  12   3         33.06         25.08         7.77 o                         
 -12  12   3         86.41         68.99         8.18 o                         
 -11  12   3         44.95         45.31         5.08 o                         
 -10  12   3         13.09         15.61         3.84 o                         
  -9  12   3         31.33         36.85         4.21 o                         
  -8  12   3          6.32          5.94         3.45 o                         
  -7  12   3         87.47         97.00         4.30 o                         
  -6  12   3         48.68         51.19         3.18 o                         
  -5  12   3         11.98         19.29         2.22 o                         
  -4  12   3          7.68         16.80         2.29 o                         
  -3  12   3          1.09          2.06         1.66 o                         
  -2  12   3          6.87         13.77         2.53 o                         
  -1  12   3        123.25        130.38         3.85 o                         
   0  12   3       1553.93       1659.11        15.47 o                         
   1  12   3        104.36        105.94         3.45 o                         
   2  12   3        179.45        160.13         4.33 o                         
   3  12   3          0.00          0.41         1.58 o                         
   4  12   3        200.50        189.99         4.08 o                         
   5  12   3        133.09        149.88         7.82 o                         
   6  12   3        112.39        116.98         7.12 o                         
   7  12   3         35.63         29.99         4.49 o                         
   8  12   3         10.46         15.05         4.15 o                         
   9  12   3         21.21         24.61         4.76 o                         
  10  12   3        195.36        214.87        14.22 o                         
  11  12   3          0.10         -5.91         6.56 o                         
 -13  13   3         29.71         31.53         8.48 o                         
 -12  13   3        100.03        108.29         8.90 o                         
 -11  13   3        184.46        199.88         9.59 o                         
 -10  13   3          5.14          5.38         3.61 o                         
  -9  13   3        116.54        130.59         7.63 o                         
  -8  13   3        551.93        558.65        10.95 o                         
  -7  13   3         50.26         64.24         4.88 o                         
  -6  13   3        138.71        131.94         5.98 o                         
  -5  13   3          3.12          9.12         2.79 o                         
  -4  13   3        115.45        128.48         5.03 o                         
  -3  13   3        373.93        336.15         6.32 o                         
  -2  13   3        362.32        409.63         7.58 o                         
  -1  13   3       2537.56       2471.83        20.50 o                         
   0  13   3        131.60        152.33         4.31 o                         
   1  13   3       2371.56       2319.90        17.90 o                         
   2  13   3         15.21         12.47         2.56 o                         
   3  13   3       1662.88       1551.89        15.02 o                         
   4  13   3        336.44        351.09         6.59 o                         
   5  13   3         30.12         26.11         4.72 o                         
   6  13   3        177.58        187.64         8.41 o                         
   7  13   3          5.79          6.12         4.07 o                         
   8  13   3         33.74         24.69         5.46 o                         
   9  13   3        368.33        358.60        11.71 o                         
  10  13   3         13.16         33.79         6.77 o                         
  11  13   3          4.82         12.36         7.22 o                         
 -12  14   3         27.10         20.64         5.90 o                         
 -11  14   3         26.03         19.21         4.56 o                         
 -10  14   3         77.49         73.49         6.92 o                         
  -9  14   3         53.26         49.12         6.20 o                         
  -8  14   3          1.23          0.82         3.08 o                         
  -7  14   3        291.44        291.35         7.61 o                         
  -6  14   3          2.08          3.86         2.50 o                         
  -5  14   3        286.43        264.21         8.30 o                         
  -4  14   3          4.18          4.52         2.90 o                         
  -3  14   3        204.40        223.01         5.40 o                         
  -2  14   3         86.73        114.79         5.24 o                         
  -1  14   3          0.24         -1.06         1.75 o                         
   0  14   3         48.67         54.28         3.14 o                         
   1  14   3          0.45          3.34         1.44 o                         
   2  14   3          4.32          2.09         2.00 o                         
   3  14   3        525.98        510.21         8.77 o                         
   4  14   3         19.10         19.35         2.20 o                         
   5  14   3        312.80        331.88         8.25 o                         
   6  14   3          0.10          3.90         3.33 o                         
   7  14   3        362.74        386.66        10.98 o                         
   8  14   3          3.25         -0.42         5.29 o                         
   9  14   3          0.16         -0.35         5.12 o                         
  10  14   3         10.05          1.05         6.54 o                         
  11  14   3         26.92         31.05         8.02 o                         
 -12  15   3        108.98        105.12         7.87 o                         
 -11  15   3         75.20         83.52         7.10 o                         
 -10  15   3         84.84         92.70         6.35 o                         
  -9  15   3          9.99         13.40         3.62 o                         
  -8  15   3         70.99         82.79         7.21 o                         
  -7  15   3        187.89        188.95         7.67 o                         
  -6  15   3         46.36         42.97         5.66 o                         
  -5  15   3          2.15          5.55         3.23 o                         
  -4  15   3        126.37        134.26         7.77 o                         
  -3  15   3        320.76        349.21         7.31 o                         
  -2  15   3        166.66        172.70         5.35 o                         
  -1  15   3         19.49         16.48         2.79 o                         
   0  15   3         65.37         76.19         3.97 o                         
   1  15   3        131.91        130.70         3.83 o                         
   2  15   3       1099.02       1102.34        12.57 o                         
   3  15   3          0.68          1.12         2.39 o                         
   4  15   3        179.70        163.50         6.30 o                         
   5  15   3        448.51        457.34        11.46 o                         
   6  15   3         11.46          5.07         3.52 o                         
   7  15   3        351.00        335.11         9.95 o                         
   8  15   3         47.39         44.79         6.92 o                         
   9  15   3         21.28         18.86         6.51 o                         
  10  15   3          3.66          8.41         6.67 o                         
 -12  16   3         13.50         17.68         5.53 o                         
 -11  16   3         44.67         45.21         6.12 o                         
 -10  16   3        138.43        142.04         7.14 o                         
  -9  16   3          5.87          8.04         3.90 o                         
  -8  16   3         39.12         47.02         5.28 o                         
  -7  16   3        100.77        112.11         6.61 o                         
  -6  16   3        488.51        510.22        11.31 o                         
  -5  16   3          6.86          1.07         4.47 o                         
  -4  16   3         79.58        117.53         7.10 o                         
  -3  16   3         19.43         31.06         3.24 o                         
  -2  16   3        876.41        910.06        13.03 o                         
  -1  16   3         31.93         54.22         3.29 o                         
   0  16   3        236.92        220.76         5.54 o                         
   1  16   3         49.27         61.64         3.34 o                         
   2  16   3         11.58          9.77         2.40 o                         
   3  16   3        375.42        370.53         8.31 o                         
   4  16   3        340.79        345.54         9.40 o                         
   5  16   3         29.78         33.87         6.10 o                         
   6  16   3        889.34        865.81        14.19 o                         
   7  16   3         11.43          8.51         4.01 o                         
   8  16   3        214.74        217.67         9.40 o                         
   9  16   3          1.41          1.56         5.69 o                         
  10  16   3          0.36         -6.91         6.91 o                         
 -12  17   3          3.75         13.66        13.53 o                         
 -11  17   3         58.23         50.33         7.45 o                         
 -10  17   3         96.74         89.50         6.56 o                         
  -9  17   3          3.86          2.88         3.58 o                         
  -8  17   3          0.60         -3.55         4.23 o                         
  -7  17   3        104.69        102.05         7.17 o                         
  -6  17   3          0.06         -2.78         3.41 o                         
  -5  17   3         70.77         75.66         6.12 o                         
  -4  17   3         13.10          7.74         3.51 o                         
  -3  17   3        610.82        636.22        14.11 o                         
  -2  17   3          2.85          7.45         2.23 o                         
  -1  17   3       1382.01       1410.83        14.47 o                         
   0  17   3        614.25        608.40         9.91 o                         
   1  17   3         88.56         99.76         3.97 o                         
   2  17   3        416.32        426.85         8.42 o                         
   3  17   3         68.11         85.37         4.83 o                         
   4  17   3         10.55         12.73         3.38 o                         
   5  17   3         68.76         80.82         4.71 o                         
   6  17   3        228.95        241.01         8.35 o                         
   7  17   3          0.42          3.55         3.83 o                         
   8  17   3        184.43        196.33         8.89 o                         
   9  17   3        166.63        153.32         9.67 o                         
  10  17   3         85.56         79.29         8.04 o                         
 -11  18   3          0.31          1.96         5.98 o                         
 -10  18   3          0.02         -4.32         4.32 o                         
  -9  18   3        193.15        205.77         8.74 o                         
  -8  18   3          0.04         -0.83         3.79 o                         
  -7  18   3        395.00        415.37        11.30 o                         
  -6  18   3          0.00          3.29         3.96 o                         
  -5  18   3        540.55        539.89        13.04 o                         
  -4  18   3         98.87         92.38         7.18 o                         
  -3  18   3        666.41        699.93        15.35 o                         
  -2  18   3         65.66         71.94         4.13 o                         
  -1  18   3        368.85        363.66         7.16 o                         
   0  18   3          4.25          3.79         2.43 o                         
   1  18   3        294.95        292.86         7.32 o                         
   2  18   3         44.38         51.35         3.84 o                         
   3  18   3        434.25        427.97         9.44 o                         
   4  18   3         83.54         93.20         5.48 o                         
   5  18   3        901.00        870.08        12.65 o                         
   6  18   3          5.44          0.09         3.88 o                         
   7  18   3         63.55         60.46         5.62 o                         
   8  18   3         34.66         39.78         5.58 o                         
   9  18   3          4.69          8.39         5.60 o                         
 -11  19   3         81.35         71.42         7.31 o                         
 -10  19   3         20.01         18.78         5.48 o                         
  -9  19   3         38.75         44.22         5.70 o                         
  -8  19   3         77.59         87.58         6.64 o                         
  -7  19   3         82.55         82.21         6.37 o                         
  -6  19   3         21.01         19.73         5.24 o                         
  -5  19   3         69.79         79.32         6.81 o                         
  -4  19   3        413.93        404.28        11.56 o                         
  -3  19   3        200.73        204.56         7.23 o                         
  -2  19   3        103.46        104.38         4.86 o                         
  -1  19   3          0.02         -0.63         2.02 o                         
   0  19   3          8.55          9.17         2.90 o                         
   1  19   3        168.99        184.50         5.88 o                         
   2  19   3          0.10         -1.00         2.43 o                         
   3  19   3        153.28        167.15         6.09 o                         
   4  19   3         19.60         18.16         3.70 o                         
   5  19   3        212.52        191.55         6.48 o                         
   6  19   3         41.70         47.75         4.86 o                         
   7  19   3         11.82         15.07         4.79 o                         
   8  19   3          7.06         -0.63         4.30 o                         
   9  19   3        530.43        548.70        18.40 o                         
 -10  20   3          3.26         -5.62         6.11 o                         
  -9  20   3          8.75          4.65         4.10 o                         
  -8  20   3          4.50          9.95         4.31 o                         
  -7  20   3          0.12          0.97         3.64 o                         
  -6  20   3        577.94        564.36        14.27 o                         
  -5  20   3         28.65         25.80         5.04 o                         
  -4  20   3        506.34        492.81        13.01 o                         
  -3  20   3        340.66        322.60         9.60 o                         
  -2  20   3        677.46        644.33        10.58 o                         
  -1  20   3          0.82          1.21         2.49 o                         
   0  20   3         18.94         15.96         3.05 o                         
   1  20   3         18.27         18.75         3.08 o                         
   2  20   3          3.14          3.64         2.45 o                         
   3  20   3         59.95         65.84         5.19 o                         
   4  20   3        191.53        192.87         6.88 o                         
   5  20   3        127.19        136.47         6.70 o                         
   6  20   3          1.20          0.36         3.55 o                         
   7  20   3        176.62        182.81        10.17 o                         
   8  20   3          5.22          4.79         4.32 o                         
 -10  21   3        164.87        153.06        11.19 o                         
  -9  21   3          5.93          3.70         4.48 o                         
  -8  21   3         26.53         23.93         5.57 o                         
  -7  21   3         38.16         28.91         5.11 o                         
  -6  21   3         68.17         83.44         7.35 o                         
  -5  21   3         16.65         12.79         4.45 o                         
  -4  21   3        199.81        222.85         8.47 o                         
  -3  21   3        160.57        157.52         7.88 o                         
  -2  21   3       1047.73       1053.36        15.98 o                         
  -1  21   3        139.02        154.54         5.99 o                         
   0  21   3        539.70        578.94        10.48 o                         
   1  21   3          3.81          9.55         2.55 o                         
   2  21   3        624.25        649.51        15.05 o                         
   3  21   3         13.84         17.23         3.63 o                         
   4  21   3          0.26         -2.31         2.94 o                         
   5  21   3          4.28          3.66         3.19 o                         
   6  21   3         12.18          8.09         4.28 o                         
   7  21   3          4.59          2.19         4.48 o                         
   8  21   3        122.11        113.03         7.93 o                         
  -9  22   3         78.40         61.17         8.20 o                         
  -8  22   3         64.34         73.41         7.12 o                         
  -7  22   3        287.35        277.18        11.01 o                         
  -6  22   3        245.63        249.37         9.99 o                         
  -5  22   3         11.86         13.93         4.33 o                         
  -4  22   3        156.16        165.11         9.17 o                         
  -3  22   3         59.17         54.07         5.07 o                         
  -2  22   3        398.29        405.98        10.08 o                         
  -1  22   3          1.53         -1.85         2.61 o                         
   0  22   3          2.24          7.47         2.89 o                         
   1  22   3          0.05         -0.04         2.77 o                         
   2  22   3          0.13         -2.32         3.74 o                         
   3  22   3          9.22          8.41         3.60 o                         
   4  22   3         78.68         97.58         7.59 o                         
   5  22   3          6.56         10.83         5.43 o                         
   6  22   3        331.42        332.19        10.66 o                         
   7  22   3         68.05         78.67         8.87 o                         
  -9  23   3         24.26         21.91         6.07 o                         
  -8  23   3         30.19         25.19         4.94 o                         
  -7  23   3        612.21        578.05        14.99 o                         
  -6  23   3        107.98        110.02        10.03 o                         
  -5  23   3          0.06         -3.76         3.86 o                         
  -4  23   3          8.64          8.63         3.98 o                         
  -3  23   3        174.41        181.67         9.84 o                         
  -2  23   3        182.41        174.49         7.88 o                         
  -1  23   3        343.39        346.70         8.39 o                         
   0  23   3         23.45         25.70         3.79 o                         
   1  23   3         91.95         81.17         5.54 o                         
   2  23   3         64.80         75.47         5.45 o                         
   3  23   3         44.62         40.78         4.79 o                         
   4  23   3          7.62          6.04         4.57 o                         
   5  23   3         13.90         13.19         6.34 o                         
   6  23   3        163.23        160.41         9.02 o                         
   7  23   3         28.83         24.86         5.62 o                         
  -8  24   3         58.33         68.69         7.46 o                         
  -7  24   3         18.63         15.57         4.93 o                         
  -6  24   3        204.80        194.45        12.98 o                         
  -5  24   3         20.70         15.22         6.16 o                         
  -4  24   3          8.34         -3.71         3.71 o                         
  -3  24   3          2.23         10.38         3.75 o                         
  -2  24   3          5.29          5.07         3.57 o                         
  -1  24   3         43.76         38.44         4.78 o                         
   0  24   3         47.72         53.20         5.15 o                         
   1  24   3         39.49         42.15         4.62 o                         
   2  24   3         85.28         99.66         7.14 o                         
   3  24   3          3.63          7.30         4.18 o                         
   4  24   3        316.79        320.71        11.09 o                         
   5  24   3         93.38         88.16         8.08 o                         
   6  24   3         13.66         25.19         6.91 o                         
  -7  25   3          0.28          7.92         8.14 o                         
  -6  25   3         46.89         45.39         6.94 o                         
  -5  25   3         26.12         31.05         5.68 o                         
  -4  25   3        143.74        157.76        10.54 o                         
  -3  25   3         21.44         21.35         5.16 o                         
  -2  25   3         25.78         12.05         4.86 o                         
  -1  25   3          5.37         14.11         4.54 o                         
   0  25   3         46.84         42.71         4.61 o                         
   1  25   3         37.21         41.25         4.60 o                         
   2  25   3         22.52         20.12         4.63 o                         
   3  25   3         19.55         22.08         5.29 o                         
   4  25   3         16.14         11.51         5.10 o                         
   5  25   3         38.95         39.65         6.01 o                         
  -6  26   3          3.58          0.95         6.81 o                         
  -5  26   3         34.80         29.54         6.53 o                         
  -4  26   3         84.27         96.26         8.85 o                         
  -3  26   3         70.01         62.59         7.02 o                         
  -2  26   3        164.82        150.07        11.71 o                         
  -1  26   3         25.32         32.28         8.13 o                         
   0  26   3        252.86        273.59         9.64 o                         
   1  26   3        121.55        144.99         9.47 o                         
   2  26   3         94.46        102.44         7.02 o                         
   3  26   3         12.77         11.17         6.66 o                         
   4  26   3        103.46        111.60         7.71 o                         
   5  26   3          0.08         15.61        12.15 o                         
  -5  27   3         56.02         61.86         7.07 o                         
  -4  27   3         27.56         16.49         4.96 o                         
  -3  27   3        147.30        146.14         9.82 o                         
  -2  27   3          0.26          3.41         4.18 o                         
  -1  27   3        435.93        426.30        12.98 o                         
   0  27   3         75.19         79.65         7.96 o                         
   1  27   3         49.69         70.19         5.75 o                         
   2  27   3         35.10         31.75         5.17 o                         
   3  27   3        151.21        163.15        13.17 o                         
  -4  28   3          0.29         -0.07         5.20 o                         
  -3  28   3          5.26          7.32         5.17 o                         
  -2  28   3          9.83          8.33         4.45 o                         
  -1  28   3         12.59         14.39         5.09 o                         
   0  28   3         26.83         21.88         5.05 o                         
   1  28   3          2.72          5.73         5.35 o                         
   2  28   3          5.47         18.95         7.38 o                         
 -14   0   4          7.38          0.40         8.20 o                         
 -12   0   4        310.58        301.36        14.91 o                         
 -10   0   4         25.74         29.06         7.28 o                         
  -8   0   4       1352.06       1304.83        23.43 o                         
  -6   0   4       1545.78       1446.63        19.21 o                         
  -4   0   4       2371.45       2523.22        21.91 o                         
  -2   0   4       5154.71       5006.54        34.35 o                         
   0   0   4       9982.68      10482.36        90.80 o                         
   2   0   4       1831.35       1797.66        22.05 o                         
   4   0   4       3464.56       3088.96        37.04 o                         
   6   0   4        294.44        305.25        16.68 o                         
   8   0   4        701.11        708.10        30.58 o                         
  10   0   4        105.78        128.57        30.27 o                         
  12   0   4          1.03         19.44         8.13 o                         
 -14   1   4         11.28         10.06         9.08 o                         
 -13   1   4        183.84        177.10        11.22 o                         
 -12   1   4        179.80        185.73        10.72 o                         
 -11   1   4        347.84        343.92        10.97 o                         
 -10   1   4        663.97        675.77        18.33 o                         
  -9   1   4         56.02         46.54         4.76 o                         
  -8   1   4        216.45        213.72         9.46 o                         
  -7   1   4        934.20        914.63         9.85 o                         
  -6   1   4        468.10        489.39         5.88 o                         
  -5   1   4        280.39        257.24         4.19 o                         
  -4   1   4         42.79         56.45         2.02 o                         
  -3   1   4       2422.47       2341.04        16.00 o                         
  -2   1   4       2739.85       2792.18        14.11 o                         
  -1   1   4      10917.02      10934.77        56.39 o                         
   0   1   4       5944.38       5974.62        34.40 o                         
   1   1   4        236.67        192.05         4.38 o                         
   2   1   4       2568.00       2619.27        20.31 o                         
   3   1   4       3449.43       3432.77        26.20 o                         
   4   1   4         95.77         86.44         6.31 o                         
   5   1   4          0.22          3.94         2.70 o                         
   6   1   4         30.12         26.96         6.66 o                         
   7   1   4        947.70        963.77        25.47 o                         
   8   1   4         16.94         17.03        10.75 o                         
   9   1   4        299.13        329.85        15.65 o                         
  10   1   4         19.10         13.35         7.55 o                         
  11   1   4        117.44        125.49        10.54 o                         
  12   1   4         54.52         52.01         6.81 o                         
 -14   2   4        141.99        130.03        15.35 o                         
 -13   2   4        184.22        183.11        11.19 o                         
 -12   2   4         42.41         41.13         6.61 o                         
 -11   2   4        177.16        175.54        10.43 o                         
 -10   2   4        476.48        459.82        13.30 o                         
  -9   2   4        967.91        923.98        14.42 o                         
  -8   2   4         19.63         26.27         3.16 o                         
  -7   2   4         11.52         14.16         2.07 o                         
  -6   2   4        311.30        291.20         4.70 o                         
  -5   2   4         80.43         57.05         2.32 o                         
  -4   2   4       1103.66        979.31         8.56 o                         
  -3   2   4         57.44         89.39         2.24 o                         
  -2   2   4       4577.74       4618.93        22.32 o                         
  -1   2   4         16.06         11.32         0.94 o                         
   0   2   4        657.15        557.92         5.40 o                         
   1   2   4         48.20         42.49         2.29 o                         
   2   2   4       1580.12       1552.18        12.23 o                         
   3   2   4        722.31        756.98        10.41 o                         
   4   2   4        386.97        395.28         7.08 o                         
   5   2   4        442.73        418.99         8.48 o                         
   6   2   4        770.73        760.86        19.69 o                         
   7   2   4         38.12         48.28         8.24 o                         
   8   2   4          2.96         -1.13         5.94 o                         
   9   2   4        112.94        131.21        11.42 o                         
  10   2   4        586.23        615.84        18.51 o                         
  11   2   4        270.69        307.08        19.51 o                         
  12   2   4          4.69          3.52         8.15 o                         
 -14   3   4         36.70         26.45         7.52 o                         
 -13   3   4         18.48         11.34         5.78 o                         
 -12   3   4        391.40        382.43        13.21 o                         
 -11   3   4          1.67          2.42         4.62 o                         
 -10   3   4        404.63        433.63        11.58 o                         
  -9   3   4        215.16        230.75         7.68 o                         
  -8   3   4        341.92        319.03         6.35 o                         
  -7   3   4         17.11         22.20         2.14 o                         
  -6   3   4         31.92         29.02         1.98 o                         
  -5   3   4       7309.86       7611.19        43.47 o                         
  -4   3   4        506.61        537.60         6.19 o                         
  -3   3   4        201.44        295.97         3.62 o                         
  -2   3   4        287.60        300.06         2.90 o                         
  -1   3   4       3811.22       3810.17        19.06 o                         
   0   3   4          6.88          4.49         0.94 o                         
   1   3   4       3704.88       3433.05        20.39 o                         
   2   3   4        104.31         88.13         3.25 o                         
   3   3   4         14.59         19.87         2.69 o                         
   4   3   4        135.91        137.37         5.56 o                         
   5   3   4        707.47        711.66        12.61 o                         
   6   3   4        181.56        182.95         9.42 o                         
   7   3   4        121.89        136.21        10.65 o                         
   8   3   4        278.93        331.75        13.71 o                         
   9   3   4         59.43         57.90         8.84 o                         
  10   3   4        547.78        590.98        18.11 o                         
  11   3   4         75.24         73.19         8.48 o                         
  12   3   4        226.10        235.87        17.56 o                         
 -14   4   4        111.57        133.50        10.57 o                         
 -13   4   4         11.11         14.48         6.00 o                         
 -12   4   4          0.29         -0.20         4.89 o                         
 -11   4   4         91.30         98.31         7.30 o                         
 -10   4   4        250.52        254.01         9.33 o                         
  -9   4   4          0.17          3.56         3.06 o                         
  -8   4   4        535.89        531.81         8.15 o                         
  -7   4   4        507.24        499.46         7.11 o                         
  -6   4   4        763.86        796.76        10.04 o                         
  -5   4   4        382.74        367.45         5.76 o                         
  -4   4   4       6682.59       6470.12        40.32 o                         
  -3   4   4       1056.85       1012.61         7.56 o                         
  -2   4   4        121.47        102.17         1.97 o                         
  -1   4   4          6.34         11.54         1.12 o                         
   0   4   4         28.64         63.17         2.51 o                         
   1   4   4       1737.87       1888.20        12.87 o                         
   2   4   4       4410.36       4407.44        33.94 o                         
   3   4   4        166.37        186.50         5.19 o                         
   4   4   4        498.38        495.77         9.72 o                         
   5   4   4        325.34        320.57         8.62 o                         
   6   4   4       2165.49       2145.68        32.50 o                         
   7   4   4         41.77         50.74         7.07 o                         
   8   4   4         32.85         24.23         6.58 o                         
   9   4   4         22.54         -1.54         6.52 o                         
  10   4   4         60.46         82.08         8.61 o                         
  11   4   4        159.08        164.44        10.96 o                         
  12   4   4         80.27         65.75         7.99 o                         
 -14   5   4         30.65         19.16         6.57 o                         
 -13   5   4         39.68         38.21         7.28 o                         
 -12   5   4          0.16         -4.53         4.53 o                         
 -11   5   4        240.49        256.57        10.39 o                         
 -10   5   4        583.39        591.97        13.35 o                         
  -9   5   4        272.77        264.83         8.51 o                         
  -8   5   4         45.63         52.24         3.55 o                         
  -7   5   4        489.97        491.56         7.44 o                         
  -6   5   4         33.15         37.83         2.96 o                         
  -5   5   4        341.83        307.39         4.99 o                         
  -4   5   4        284.34        332.51         4.60 o                         
  -3   5   4        536.70        564.70         5.07 o                         
  -2   5   4        454.74        443.19         3.94 o                         
  -1   5   4       1335.90       1224.15         8.19 o                         
   0   5   4       2027.00       2030.50        12.25 o                         
   1   5   4       2018.51       2021.23        16.48 o                         
   2   5   4        379.99        353.31         5.32 o                         
   3   5   4         51.96         53.82         3.80 o                         
   4   5   4         31.56         33.73         3.49 o                         
   5   5   4       2247.16       2178.33        25.53 o                         
   6   5   4         15.38          7.72         3.56 o                         
   7   5   4         53.17         58.29         7.01 o                         
   8   5   4        346.55        394.70        14.74 o                         
   9   5   4        134.86        141.45        14.47 o                         
  10   5   4         15.94         14.75         5.88 o                         
  11   5   4        105.24        129.96        14.02 o                         
  12   5   4          4.50          2.39         7.11 o                         
 -14   6   4         17.74         16.69         6.22 o                         
 -13   6   4         43.37         39.36         7.71 o                         
 -12   6   4         12.80         27.08         6.61 o                         
 -11   6   4         27.73         34.22         5.70 o                         
 -10   6   4         67.28         70.14         5.72 o                         
  -9   6   4         96.20         87.42         4.95 o                         
  -8   6   4       3293.99       3257.24        29.64 o                         
  -7   6   4        202.61        209.42         4.23 o                         
  -6   6   4       1086.07       1071.05        14.18 o                         
  -5   6   4        242.70        248.80         7.38 o                         
  -4   6   4        975.65        987.07         8.49 o                         
  -3   6   4        615.12        623.37         5.91 o                         
  -2   6   4       2933.37       2850.96        15.42 o                         
  -1   6   4        694.26        710.36         5.97 o                         
   0   6   4        532.47        562.19         5.13 o                         
   1   6   4        456.91        473.11         4.76 o                         
   2   6   4       2349.11       2215.10        17.64 o                         
   3   6   4         32.03         19.25         2.47 o                         
   4   6   4       2059.91       2025.43        24.87 o                         
   5   6   4        292.17        277.14         8.22 o                         
   6   6   4         25.26         25.00         4.10 o                         
   7   6   4        630.28        634.16        13.99 o                         
   8   6   4        531.14        574.90        15.83 o                         
   9   6   4         55.95         60.02         7.17 o                         
  10   6   4         11.05         13.84         5.90 o                         
  11   6   4         89.90        108.13        10.55 o                         
  12   6   4         25.08         26.98         9.28 o                         
 -14   7   4         10.72         12.38         6.11 o                         
 -13   7   4        185.80        194.36        13.33 o                         
 -12   7   4          3.58          4.30         4.15 o                         
 -11   7   4        472.65        467.62        13.01 o                         
 -10   7   4         56.51         54.03         5.24 o                         
  -9   7   4         16.89         15.51         2.82 o                         
  -8   7   4        249.64        250.23         6.52 o                         
  -7   7   4       2555.15       2434.05        19.73 o                         
  -6   7   4          9.73         11.19         2.29 o                         
  -5   7   4        954.28        920.46        10.40 o                         
  -4   7   4        495.32        507.78         5.76 o                         
  -3   7   4          1.40          0.81         1.08 o                         
  -2   7   4        601.43        638.15         6.07 o                         
  -1   7   4       6845.14       6646.91        38.15 o                         
   0   7   4         64.27         82.14         2.65 o                         
   1   7   4         25.78         25.86         1.76 o                         
   2   7   4         45.11         57.27         3.01 o                         
   3   7   4       1665.43       1629.67        17.07 o                         
   4   7   4         87.76        111.16         5.03 o                         
   5   7   4       1653.37       1617.05        20.86 o                         
   6   7   4         12.34         21.45         4.24 o                         
   7   7   4         78.20         71.32         6.32 o                         
   8   7   4         92.67        104.62         7.74 o                         
   9   7   4       1522.72       1558.06        25.28 o                         
  10   7   4         28.95         30.83         6.32 o                         
  11   7   4         90.96         72.07         9.11 o                         
 -14   8   4        140.75        161.38        10.77 o                         
 -13   8   4        206.75        216.86        12.78 o                         
 -12   8   4        365.71        373.58        14.37 o                         
 -11   8   4          4.71          0.61         4.48 o                         
 -10   8   4        478.41        450.99        11.16 o                         
  -9   8   4          0.06         -0.82         2.24 o                         
  -8   8   4        181.44        192.40         5.91 o                         
  -7   8   4        414.97        419.85         6.21 o                         
  -6   8   4       2499.98       2468.91        21.40 o                         
  -5   8   4         25.68         19.94         1.86 o                         
  -4   8   4        140.63        137.89         3.40 o                         
  -3   8   4         70.74         52.31         2.17 o                         
  -2   8   4       2871.56       2812.96        21.17 o                         
  -1   8   4          2.01          3.31         1.41 o                         
   0   8   4         11.06         26.71         1.79 o                         
   1   8   4        248.11        252.72         3.29 o                         
   2   8   4       1392.35       1413.07        13.39 o                         
   3   8   4        369.46        347.31         7.36 o                         
   4   8   4       3803.25       3604.02        39.21 o                         
   5   8   4        786.98        777.69        12.82 o                         
   6   8   4         20.13         16.71         3.99 o                         
   7   8   4         17.46         20.59         4.66 o                         
   8   8   4        987.59        983.65        23.06 o                         
   9   8   4         13.77         13.73         5.45 o                         
  10   8   4         10.87         15.15         6.39 o                         
  11   8   4          2.03          9.02         8.13 o                         
 -14   9   4         27.31         25.40         6.96 o                         
 -13   9   4         23.63         11.06         6.38 o                         
 -12   9   4         15.76         12.66         5.43 o                         
 -11   9   4        313.29        315.85        10.54 o                         
 -10   9   4        655.61        650.63        14.26 o                         
  -9   9   4         34.54         36.66         3.29 o                         
  -8   9   4        497.17        501.58         8.21 o                         
  -7   9   4        841.34        822.51        10.81 o                         
  -6   9   4          0.04          2.78         1.76 o                         
  -5   9   4       1491.67       1525.40        13.62 o                         
  -4   9   4          1.62         -0.71         1.32 o                         
  -3   9   4       2269.13       2237.49        15.22 o                         
  -2   9   4       1141.14       1122.20        10.18 o                         
  -1   9   4        131.46        192.88         4.26 o                         
   0   9   4       1209.95       1202.57         9.60 o                         
   1   9   4       4159.28       4226.29        30.30 o                         
   2   9   4        293.55        267.86         4.67 o                         
   3   9   4        228.93        221.05         5.31 o                         
   4   9   4        450.30        466.76        10.81 o                         
   5   9   4        598.40        583.92        10.07 o                         
   6   9   4        328.23        319.48        10.58 o                         
   7   9   4        343.29        342.48        10.40 o                         
   8   9   4         67.81         87.70         9.01 o                         
   9   9   4          0.05         -4.57         4.57 o                         
  10   9   4        138.11        165.59        16.10 o                         
  11   9   4          2.07         -2.20         5.92 o                         
 -13  10   4         12.07         20.50         5.74 o                         
 -12  10   4          1.32          8.98         5.26 o                         
 -11  10   4         67.29         66.16         5.30 o                         
 -10  10   4        398.47        410.89        13.13 o                         
  -9  10   4         13.29         17.65         3.37 o                         
  -8  10   4         42.24         43.81         3.88 o                         
  -7  10   4         89.76         83.89         4.29 o                         
  -6  10   4          4.56          1.26         1.72 o                         
  -5  10   4        253.50        243.78         4.91 o                         
  -4  10   4       1427.54       1374.87        12.62 o                         
  -3  10   4       1924.87       1966.54        19.79 o                         
  -2  10   4         16.60         14.19         1.74 o                         
  -1  10   4        462.89        483.62         5.50 o                         
   0  10   4        923.68        909.96         8.88 o                         
   1  10   4        167.50        188.39         4.68 o                         
   2  10   4        591.33        586.19         9.61 o                         
   3  10   4          3.03          7.59         1.98 o                         
   4  10   4          5.90          3.86         2.36 o                         
   5  10   4         93.39         96.92         4.63 o                         
   6  10   4       1621.27       1505.05        21.95 o                         
   7  10   4        335.73        328.63         9.94 o                         
   8  10   4          2.05          1.17         4.34 o                         
   9  10   4         18.44         16.58         5.58 o                         
  10  10   4        262.69        268.14        19.45 o                         
  11  10   4          0.37          0.71         6.86 o                         
 -13  11   4        281.32        255.63        12.42 o                         
 -12  11   4         75.50         68.24         8.14 o                         
 -11  11   4        584.22        531.81        11.59 o                         
 -10  11   4        317.57        315.80         9.61 o                         
  -9  11   4       1767.27       1738.92        21.73 o                         
  -8  11   4         23.55         21.06         3.30 o                         
  -7  11   4         37.45         54.21         3.96 o                         
  -6  11   4        393.09        380.68         7.76 o                         
  -5  11   4        379.10        413.92         6.68 o                         
  -4  11   4         67.58         62.72         3.03 o                         
  -3  11   4        461.50        439.96         7.97 o                         
  -2  11   4        375.29        363.04         6.49 o                         
  -1  11   4         21.57         33.21         1.87 o                         
   0  11   4         60.98         74.81         2.86 o                         
   1  11   4       1650.53       1560.73        12.06 o                         
   2  11   4        349.99        371.80         5.47 o                         
   3  11   4         43.46         46.52         3.69 o                         
   4  11   4         96.56         86.96         4.07 o                         
   5  11   4       1497.87       1469.76        19.06 o                         
   6  11   4         31.73         25.72         3.74 o                         
   7  11   4         48.76         57.95         5.29 o                         
   8  11   4          0.90         -2.48         4.05 o                         
   9  11   4         33.07         43.52         7.28 o                         
  10  11   4         43.52         41.80         9.75 o                         
  11  11   4        318.00        313.43        20.23 o                         
 -13  12   4        283.19        266.66        12.06 o                         
 -12  12   4         41.05         32.77         8.16 o                         
 -11  12   4         87.00         99.72         7.27 o                         
 -10  12   4          8.31          0.91         4.01 o                         
  -9  12   4          1.44          4.92         3.92 o                         
  -8  12   4        576.89        588.10        10.60 o                         
  -7  12   4        184.76        200.64         6.42 o                         
  -6  12   4         70.64         79.63         4.03 o                         
  -5  12   4       1601.15       1546.59        17.79 o                         
  -4  12   4        611.53        592.79        10.14 o                         
  -3  12   4         91.83         97.94         4.29 o                         
  -2  12   4       1282.82       1303.61        13.03 o                         
  -1  12   4         27.16         27.24         1.99 o                         
   0  12   4        826.60        872.29         8.68 o                         
   1  12   4         96.20         84.65         2.93 o                         
   2  12   4        654.17        579.24         7.12 o                         
   3  12   4       2443.83       2291.34        19.80 o                         
   4  12   4        124.46        128.47         4.63 o                         
   5  12   4       1071.77       1026.30        12.82 o                         
   6  12   4         34.47         36.77         4.74 o                         
   7  12   4        258.39        254.87         9.83 o                         
   8  12   4         16.20         30.68         6.47 o                         
   9  12   4         20.56         18.43         5.65 o                         
  10  12   4         56.62         70.07         8.36 o                         
  11  12   4         27.90         45.56         8.40 o                         
 -13  13   4         16.72         10.79         5.98 o                         
 -12  13   4         20.84         17.73         5.66 o                         
 -11  13   4        785.19        778.83        15.82 o                         
 -10  13   4        151.95        152.40         6.85 o                         
  -9  13   4        127.07        145.72         7.45 o                         
  -8  13   4        545.96        575.51        12.22 o                         
  -7  13   4        556.02        551.70        13.78 o                         
  -6  13   4        652.64        626.24         9.78 o                         
  -5  13   4        363.35        313.85         7.21 o                         
  -4  13   4         23.78         43.68         3.30 o                         
  -3  13   4         71.93         96.03         4.19 o                         
  -2  13   4          7.23         12.58         1.82 o                         
  -1  13   4       3009.00       2962.52        22.01 o                         
   0  13   4         83.14         80.96         2.99 o                         
   1  13   4        111.26        128.13         3.51 o                         
   2  13   4        521.27        437.86         6.03 o                         
   3  13   4       1004.14        971.49        11.38 o                         
   4  13   4        522.85        524.05         9.83 o                         
   5  13   4         19.77         13.05         3.90 o                         
   6  13   4        503.36        502.46        12.87 o                         
   7  13   4        482.95        454.09        14.11 o                         
   8  13   4          1.28          8.83         5.97 o                         
   9  13   4        473.54        539.97        18.26 o                         
  10  13   4         31.95         19.87         8.41 o                         
 -13  14   4         39.88         23.94         6.34 o                         
 -12  14   4        433.19        415.08        12.36 o                         
 -11  14   4          0.24         -0.88         4.12 o                         
 -10  14   4         45.29         41.12         7.14 o                         
  -9  14   4         71.28         77.28         6.27 o                         
  -8  14   4        312.12        312.27         7.84 o                         
  -7  14   4         11.39         12.06         3.05 o                         
  -6  14   4        251.78        262.87         8.04 o                         
  -5  14   4         63.90         65.94         4.43 o                         
  -4  14   4        626.04        580.23         9.45 o                         
  -3  14   4         21.48         13.09         2.49 o                         
  -2  14   4       1827.34       1808.98        17.42 o                         
  -1  14   4        247.19        234.26         4.91 o                         
   0  14   4         84.61         88.60         3.73 o                         
   1  14   4          5.83          8.33         2.00 o                         
   2  14   4       1281.39       1255.04        13.47 o                         
   3  14   4          7.31          9.27         2.34 o                         
   4  14   4       1017.28       1062.18        14.83 o                         
   5  14   4        148.63        154.01         6.76 o                         
   6  14   4         32.85         36.29         4.62 o                         
   7  14   4         41.81         41.74         5.98 o                         
   8  14   4        823.04        804.79        25.11 o                         
   9  14   4          5.48          0.55         7.93 o                         
  10  14   4          0.48         -5.78         6.79 o                         
 -12  15   4         44.41         32.94         7.49 o                         
 -11  15   4        475.61        496.92        15.04 o                         
 -10  15   4        340.28        358.36        10.65 o                         
  -9  15   4         19.34         12.47         4.21 o                         
  -8  15   4        331.79        333.84        12.87 o                         
  -7  15   4        306.45        320.57         9.16 o                         
  -6  15   4          0.33         -0.67         2.89 o                         
  -5  15   4       1393.11       1317.16        16.74 o                         
  -4  15   4         94.92        102.79         5.44 o                         
  -3  15   4         83.26         99.37         4.59 o                         
  -2  15   4        809.46        744.95        10.76 o                         
  -1  15   4       5064.16       4839.99        33.54 o                         
   0  15   4        459.35        431.53         7.74 o                         
   1  15   4         28.84         38.41         2.74 o                         
   2  15   4        130.00        122.06         4.97 o                         
   3  15   4        683.93        672.15         9.64 o                         
   4  15   4        154.10        156.28         6.66 o                         
   5  15   4        284.71        303.07         9.26 o                         
   6  15   4        177.58        181.04         7.72 o                         
   7  15   4          0.56          4.64         4.62 o                         
   8  15   4         12.68         11.93         5.34 o                         
   9  15   4        133.47        127.99        10.24 o                         
  10  15   4         35.03         33.31        13.35 o                         
 -12  16   4         15.61         24.98         6.09 o                         
 -11  16   4          1.22          1.07         4.69 o                         
 -10  16   4        140.76        135.32         7.61 o                         
  -9  16   4          0.04         -3.38         3.42 o                         
  -8  16   4         44.66         48.82         5.15 o                         
  -7  16   4        101.35        117.24         7.17 o                         
  -6  16   4         46.36         46.11         7.81 o                         
  -5  16   4        391.38        383.88        11.36 o                         
  -4  16   4        278.09        274.37         7.32 o                         
  -3  16   4         94.66        123.63         5.07 o                         
  -2  16   4        972.74        952.49        11.67 o                         
  -1  16   4          1.54          1.68         1.91 o                         
   0  16   4        334.48        345.59         7.02 o                         
   1  16   4        199.44        199.66         5.67 o                         
   2  16   4        716.70        685.68        10.19 o                         
   3  16   4        158.14        165.82         6.02 o                         
   4  16   4         18.00         30.61         4.29 o                         
   5  16   4        233.91        214.68         7.74 o                         
   6  16   4        788.61        778.27        14.03 o                         
   7  16   4        192.13        172.77        11.91 o                         
   8  16   4          0.15         -0.25         4.84 o                         
   9  16   4         81.96         67.01         8.60 o                         
  10  16   4        306.33        303.77        33.94 o                         
 -12  17   4          0.32          4.21         5.22 o                         
 -11  17   4          2.62          1.08         5.65 o                         
 -10  17   4        168.52        177.15        11.06 o                         
  -9  17   4        308.15        308.09         9.74 o                         
  -8  17   4         48.81         45.57         5.04 o                         
  -7  17   4          0.07          1.36         3.28 o                         
  -6  17   4         36.76         34.78         4.84 o                         
  -5  17   4        383.36        387.87        10.81 o                         
  -4  17   4         59.17         69.67         6.44 o                         
  -3  17   4         53.42         62.01         4.33 o                         
  -2  17   4        118.49        118.71         5.19 o                         
  -1  17   4        231.49        233.62         6.24 o                         
   0  17   4         46.03         51.53         4.70 o                         
   1  17   4        334.40        338.42         6.36 o                         
   2  17   4          1.25         -2.20         2.20 o                         
   3  17   4        131.66        122.96         5.47 o                         
   4  17   4          4.50          5.10         2.38 o                         
   5  17   4        179.50        191.38         7.53 o                         
   6  17   4         77.41         77.94         5.98 o                         
   7  17   4        105.90         98.60         8.78 o                         
   8  17   4         43.95         53.15         9.09 o                         
   9  17   4         35.21         36.09         7.28 o                         
 -11  18   4         26.50         37.61         6.70 o                         
 -10  18   4         19.13         31.74         6.11 o                         
  -9  18   4         25.03         32.76         4.91 o                         
  -8  18   4        286.65        285.10         9.72 o                         
  -7  18   4          5.46          7.91         3.64 o                         
  -6  18   4        134.36        156.48         8.97 o                         
  -5  18   4          0.54         -2.34         3.47 o                         
  -4  18   4       1380.53       1386.20        21.33 o                         
  -3  18   4         24.61         20.84         3.19 o                         
  -2  18   4          4.61          9.67         2.53 o                         
  -1  18   4          2.94          3.52         2.28 o                         
   0  18   4        420.75        441.30         8.00 o                         
   1  18   4          1.59          1.42         2.13 o                         
   2  18   4        260.01        255.98         6.36 o                         
   3  18   4          0.62         -2.25         2.57 o                         
   4  18   4          0.02         -2.17         2.17 o                         
   5  18   4         67.23         71.95         5.44 o                         
   6  18   4         27.95         31.80         4.83 o                         
   7  18   4        127.89        128.28        12.62 o                         
   8  18   4          7.86         15.92         6.18 o                         
   9  18   4         19.61         21.83         6.94 o                         
 -11  19   4         20.08          3.66         5.84 o                         
 -10  19   4         40.03         33.99         6.26 o                         
  -9  19   4         15.90          7.87         4.50 o                         
  -8  19   4         13.35         18.68         4.37 o                         
  -7  19   4        147.67        153.38         7.98 o                         
  -6  19   4         28.14         32.69         5.26 o                         
  -5  19   4         26.31         16.27         4.64 o                         
  -4  19   4         40.47         40.96         5.43 o                         
  -3  19   4        146.17        162.17         6.62 o                         
  -2  19   4          4.99          5.60         2.21 o                         
  -1  19   4          1.10          0.60         2.31 o                         
   0  19   4         55.94         76.28         4.47 o                         
   1  19   4        613.77        609.73         9.31 o                         
   2  19   4          5.37          4.48         2.56 o                         
   3  19   4         43.18         44.21         4.29 o                         
   4  19   4         92.87         94.21         4.75 o                         
   5  19   4          0.60          5.38         3.59 o                         
   6  19   4         72.38         69.61         6.88 o                         
   7  19   4        488.09        475.11        17.24 o                         
   8  19   4        268.25        270.19        13.67 o                         
 -10  20   4         45.71         40.46         6.61 o                         
  -9  20   4         91.47        104.46        10.14 o                         
  -8  20   4        159.17        157.31         8.49 o                         
  -7  20   4        142.02        145.56         8.17 o                         
  -6  20   4        400.22        396.30        12.21 o                         
  -5  20   4        822.22        812.05        16.87 o                         
  -4  20   4        100.74        112.29         7.75 o                         
  -3  20   4        717.49        714.91        10.84 o                         
  -2  20   4         38.93         52.79         4.15 o                         
  -1  20   4         35.19         41.82         4.02 o                         
   0  20   4        183.54        190.93         5.94 o                         
   1  20   4          6.40          4.40         2.24 o                         
   2  20   4         31.24         33.54         3.88 o                         
   3  20   4         15.78         16.28         3.81 o                         
   4  20   4        873.34        880.66        13.14 o                         
   5  20   4          0.89         -1.77         3.66 o                         
   6  20   4         33.51         23.43         5.04 o                         
   7  20   4        240.73        256.36        11.01 o                         
   8  20   4         54.12         63.28         8.37 o                         
 -10  21   4         42.71         50.89         6.46 o                         
  -9  21   4         14.76         17.72         5.38 o                         
  -8  21   4          0.17         -0.85         4.71 o                         
  -7  21   4        404.36        416.87        16.74 o                         
  -6  21   4        162.37        162.35         9.24 o                         
  -5  21   4        213.96        227.87        10.18 o                         
  -4  21   4        133.21        153.66         7.75 o                         
  -3  21   4        391.45        381.48         9.58 o                         
  -2  21   4         29.29         27.71         4.32 o                         
  -1  21   4        661.88        636.35        13.04 o                         
   0  21   4         43.15         33.77         3.55 o                         
   1  21   4          1.52          3.12         2.32 o                         
   2  21   4        158.55        145.14         5.91 o                         
   3  21   4        386.66        380.65         8.93 o                         
   4  21   4         18.87         12.51         3.52 o                         
   5  21   4        334.27        320.59         8.83 o                         
   6  21   4          0.71         -1.89         4.48 o                         
   7  21   4         11.46          9.01         5.88 o                         
  -9  22   4         97.87         89.65         8.31 o                         
  -8  22   4         49.33         68.35         7.67 o                         
  -7  22   4         69.17         86.16         7.12 o                         
  -6  22   4        576.88        545.24        17.76 o                         
  -5  22   4         10.27         11.55         3.93 o                         
  -4  22   4          0.56         -1.91         3.79 o                         
  -3  22   4         34.68         36.90         4.34 o                         
  -2  22   4        499.62        469.16         8.51 o                         
  -1  22   4          3.38         -1.85         2.67 o                         
   0  22   4         16.62         15.13         3.02 o                         
   1  22   4        227.44        223.95         6.80 o                         
   2  22   4        195.26        224.09         7.62 o                         
   3  22   4         97.78         93.36         5.47 o                         
   4  22   4        467.91        457.64         9.94 o                         
   5  22   4          4.54          5.42         4.51 o                         
   6  22   4         69.96         54.00         6.01 o                         
   7  22   4          0.66          1.06         4.77 o                         
  -9  23   4          3.37         -1.27         5.19 o                         
  -8  23   4        254.91        258.99        12.55 o                         
  -7  23   4        603.73        578.08        15.72 o                         
  -6  23   4         47.80         64.90         7.97 o                         
  -5  23   4         61.01         69.98        10.23 o                         
  -4  23   4         10.09         12.19         5.04 o                         
  -3  23   4         55.43         66.71         9.15 o                         
  -2  23   4        415.25        410.78         8.71 o                         
  -1  23   4         11.98         10.44         4.19 o                         
   0  23   4        869.47        853.02        13.67 o                         
   1  23   4        200.37        209.06         7.16 o                         
   2  23   4        165.88        157.47         8.94 o                         
   3  23   4         66.62         59.00         5.83 o                         
   4  23   4         64.37         53.19         9.21 o                         
   5  23   4        505.24        518.88        16.70 o                         
   6  23   4         23.48         29.35         7.06 o                         
  -8  24   4        236.45        245.11        11.74 o                         
  -7  24   4          0.03          3.48         4.37 o                         
  -6  24   4         16.71          6.47         5.35 o                         
  -5  24   4         11.98         15.41         5.66 o                         
  -4  24   4        349.09        352.74        12.13 o                         
  -3  24   4        534.51        513.98        13.39 o                         
  -2  24   4         55.75         57.16         6.01 o                         
  -1  24   4        212.52        207.52         7.24 o                         
   0  24   4         45.96         55.17         4.92 o                         
   1  24   4          3.76         -2.58         3.24 o                         
   2  24   4        128.82        137.80         8.20 o                         
   3  24   4          0.55         -0.84         4.08 o                         
   4  24   4          2.83          0.28         4.32 o                         
   5  24   4         24.53         10.15         7.03 o                         
   6  24   4         44.56         53.79        17.05 o                         
  -7  25   4          9.98          4.64         4.59 o                         
  -6  25   4         68.00         67.32         9.54 o                         
  -5  25   4        112.78        120.56        10.09 o                         
  -4  25   4         58.32         54.87         7.07 o                         
  -3  25   4          3.00         -0.42         4.55 o                         
  -2  25   4         86.94         92.11         8.35 o                         
  -1  25   4         27.52         21.05         4.31 o                         
   0  25   4          5.59          9.29         3.66 o                         
   1  25   4        485.60        470.27        12.16 o                         
   2  25   4          0.48         -0.29         3.97 o                         
   3  25   4        104.14        111.05         7.73 o                         
   4  25   4          8.58          9.55         4.93 o                         
   5  25   4        173.48        175.25        10.53 o                         
  -6  26   4          1.17         -1.67         5.86 o                         
  -5  26   4        463.84        413.96        13.78 o                         
  -4  26   4        226.46        219.01        12.59 o                         
  -3  26   4         81.90         77.35         7.23 o                         
  -2  26   4         19.87         23.98         5.39 o                         
  -1  26   4          0.11          1.53         4.56 o                         
   0  26   4         10.25          1.72         4.49 o                         
   1  26   4         17.36         16.66         5.36 o                         
   2  26   4        167.50        176.37         8.61 o                         
   3  26   4        170.87        167.20        10.00 o                         
   4  26   4          0.19         -3.81         5.61 o                         
  -5  27   4          9.36          3.89         7.21 o                         
  -4  27   4          1.28         -1.13         4.78 o                         
  -3  27   4        364.03        324.52        12.36 o                         
  -2  27   4         14.54         16.24         4.72 o                         
  -1  27   4        138.12        130.57         8.66 o                         
   0  27   4         91.20         93.12         7.72 o                         
   1  27   4         25.37         23.05         5.79 o                         
   2  27   4        315.89        308.60        12.57 o                         
   3  27   4         19.86         11.63         5.74 o                         
  -3  28   4          1.31          2.54         5.18 o                         
  -2  28   4        434.56        429.75        14.27 o                         
  -1  28   4         19.43         12.98         5.31 o                         
   0  28   4         62.32         72.47        15.67 o                         
   1  28   4          1.16         15.23         7.21 o                         
 -13   0   5         61.16         69.92         9.64 o                         
 -11   0   5        324.30        364.18        16.87 o                         
  -9   0   5        309.56        329.40        12.46 o                         
  -7   0   5       1103.81       1176.87        15.56 o                         
  -5   0   5        214.69        301.83         6.95 o                         
  -3   0   5         14.35         44.87         2.80 o                         
  -1   0   5       1583.22       1505.87        16.11 o                         
   1   0   5       2063.06       2095.07        29.06 o                         
   3   0   5       1596.11       1462.02        18.68 o                         
   5   0   5       1656.95       1624.72        26.40 o                         
   7   0   5       2066.83       2172.94        35.72 o                         
   9   0   5       1219.11       1223.17        27.88 o                         
  11   0   5          0.08         -7.54         7.54 o                         
 -14   1   5         47.52         28.59         7.19 o                         
 -13   1   5          0.01         -3.31         4.75 o                         
 -12   1   5        203.31        211.86        10.00 o                         
 -11   1   5        270.80        277.05        10.07 o                         
 -10   1   5        138.48        145.94         8.50 o                         
  -9   1   5        519.83        518.88        11.34 o                         
  -8   1   5        333.49        326.39         6.42 o                         
  -7   1   5        951.13        934.67         9.20 o                         
  -6   1   5        297.64        284.41         4.22 o                         
  -5   1   5          0.20          4.09         1.15 o                         
  -4   1   5        621.90        721.40         7.00 o                         
  -3   1   5          0.11          2.82         1.14 o                         
  -2   1   5        262.35        303.03         3.59 o                         
  -1   1   5       4864.25       5367.04        33.45 o                         
   0   1   5         26.25         29.58         1.97 o                         
   1   1   5       2142.39       2320.27        19.79 o                         
   2   1   5        346.56        317.92         5.47 o                         
   3   1   5       2882.89       2809.67        31.42 o                         
   4   1   5        539.14        520.58         8.63 o                         
   5   1   5       1295.03       1277.59        15.25 o                         
   6   1   5         58.02         61.96         4.32 o                         
   7   1   5         91.98        106.35         7.34 o                         
   8   1   5         11.55         11.13         4.50 o                         
   9   1   5         30.43         24.98         5.43 o                         
  10   1   5         43.65         45.79         6.34 o                         
  11   1   5          6.38         -0.30         6.30 o                         
 -14   2   5         27.89         25.08         7.15 o                         
 -13   2   5         22.77         12.70         5.84 o                         
 -12   2   5        446.38        451.94        18.35 o                         
 -11   2   5          2.95         -3.75         3.75 o                         
 -10   2   5          4.97          5.09         4.01 o                         
  -9   2   5        108.41         94.90         4.71 o                         
  -8   2   5        473.91        465.10         7.36 o                         
  -7   2   5         67.08         68.96         2.85 o                         
  -6   2   5        281.72        261.07         4.43 o                         
  -5   2   5         89.75        101.68         2.93 o                         
  -4   2   5        679.38        641.63         6.95 o                         
  -3   2   5         71.05         60.17         2.17 o                         
  -2   2   5       3062.80       3167.41        19.17 o                         
  -1   2   5        235.80        210.46         3.05 o                         
   0   2   5        147.48        134.19         2.93 o                         
   1   2   5         74.66         78.26         2.97 o                         
   2   2   5        386.57        363.12         5.94 o                         
   3   2   5          0.00          4.76         1.77 o                         
   4   2   5        715.32        669.17        13.07 o                         
   5   2   5         36.54         49.03         3.55 o                         
   6   2   5          9.93          6.36         3.53 o                         
   7   2   5        547.28        532.21        13.46 o                         
   8   2   5         85.29         97.39         6.76 o                         
   9   2   5         64.73         78.14         8.28 o                         
  10   2   5         90.08         87.49         7.36 o                         
  11   2   5         27.46         18.60         6.43 o                         
 -14   3   5          1.00         -5.53         6.10 o                         
 -13   3   5        113.76        111.62         9.17 o                         
 -12   3   5         64.33         64.77         7.46 o                         
 -11   3   5         28.43         28.64         5.45 o                         
 -10   3   5         25.08         17.23         5.64 o                         
  -9   3   5          2.64          3.50         2.34 o                         
  -8   3   5        167.27        151.12         5.94 o                         
  -7   3   5          0.07          2.69         1.87 o                         
  -6   3   5          0.39          0.30         1.50 o                         
  -5   3   5        260.71        253.19         4.48 o                         
  -4   3   5        212.22        270.86         4.10 o                         
  -3   3   5       1067.99       1068.91         8.62 o                         
  -2   3   5        822.65        875.27         6.87 o                         
  -1   3   5        279.85        304.62         3.41 o                         
   0   3   5        760.26        746.98         6.63 o                         
   1   3   5        120.00        105.24         3.86 o                         
   2   3   5       1042.71        912.26         8.75 o                         
   3   3   5        656.23        597.74         9.96 o                         
   4   3   5       2352.96       2245.15        23.78 o                         
   5   3   5        690.16        664.99        11.99 o                         
   6   3   5        358.86        395.44        11.01 o                         
   7   3   5         66.73         69.67         6.64 o                         
   8   3   5        417.80        431.20        14.20 o                         
   9   3   5         18.28          9.09         5.18 o                         
  10   3   5         43.14         45.21         6.31 o                         
  11   3   5          1.18         -1.84         5.52 o                         
 -14   4   5        120.93        118.68        10.01 o                         
 -13   4   5         99.92        105.65         8.93 o                         
 -12   4   5        222.42        219.33        12.56 o                         
 -11   4   5        422.66        435.21        12.48 o                         
 -10   4   5          9.87         14.99         3.64 o                         
  -9   4   5        277.44        266.38         5.94 o                         
  -8   4   5          0.19          5.55         2.83 o                         
  -7   4   5         26.54         25.68         2.72 o                         
  -6   4   5        141.68        150.68         4.00 o                         
  -5   4   5        389.19        387.44         6.05 o                         
  -4   4   5        311.46        302.91         4.28 o                         
  -3   4   5       1304.69       1363.51         9.03 o                         
  -2   4   5        650.66        589.96         5.75 o                         
  -1   4   5       2244.26       2336.32        15.66 o                         
   0   4   5       1753.43       1673.97        12.25 o                         
   1   4   5       2503.81       2485.51        15.99 o                         
   2   4   5        180.74        197.08         4.91 o                         
   3   4   5        120.90        123.30         6.20 o                         
   4   4   5       1508.17       1507.85        18.19 o                         
   5   4   5        201.16        211.20         7.94 o                         
   6   4   5         49.44         52.59         5.46 o                         
   7   4   5        261.17        273.65        10.24 o                         
   8   4   5        280.01        306.83        13.65 o                         
   9   4   5        133.99        137.38         9.54 o                         
  10   4   5        121.11        127.39         8.40 o                         
  11   4   5         48.81         56.66         7.07 o                         
 -14   5   5         15.33          3.15         5.98 o                         
 -13   5   5          8.39          2.57         5.77 o                         
 -12   5   5          5.84          5.28         6.40 o                         
 -11   5   5         52.36         60.02         7.02 o                         
 -10   5   5          6.07          5.09         4.24 o                         
  -9   5   5         42.64         47.20         4.84 o                         
  -8   5   5         10.32         10.14         2.64 o                         
  -7   5   5        853.55        849.06        10.54 o                         
  -6   5   5        132.55        132.10         4.08 o                         
  -5   5   5          1.63          3.20         1.33 o                         
  -4   5   5          4.64          3.26         1.15 o                         
  -3   5   5        303.04        330.84         4.54 o                         
  -2   5   5        294.83        294.13         3.98 o                         
  -1   5   5        138.43        121.15         2.73 o                         
   0   5   5          2.50          1.04         1.13 o                         
   1   5   5         10.27          1.17         1.15 o                         
   2   5   5         32.73         43.40         2.48 o                         
   3   5   5       1010.90        957.14        11.78 o                         
   4   5   5        931.06        910.70        13.34 o                         
   5   5   5         14.01         21.97         4.05 o                         
   6   5   5        513.11        490.00        13.57 o                         
   7   5   5         89.45         83.80         7.00 o                         
   8   5   5         90.21         98.20         8.02 o                         
   9   5   5         52.12         45.28         7.02 o                         
  10   5   5          6.44          6.13         6.05 o                         
  11   5   5        124.44        124.74         8.76 o                         
 -14   6   5         38.56         36.36         7.12 o                         
 -13   6   5         69.61         71.64        12.86 o                         
 -12   6   5        295.57        289.01        11.24 o                         
 -11   6   5         26.14         32.30         5.63 o                         
 -10   6   5         45.30         40.06         5.46 o                         
  -9   6   5        317.46        323.46        10.04 o                         
  -8   6   5         90.37         98.88         5.27 o                         
  -7   6   5        131.48        117.65         4.99 o                         
  -6   6   5        286.07        255.24         6.64 o                         
  -5   6   5        185.75        173.37         4.18 o                         
  -4   6   5          8.29         17.47         1.67 o                         
  -3   6   5       1337.60       1332.36        11.65 o                         
  -2   6   5        103.41         80.48         1.97 o                         
  -1   6   5        990.10        972.65         7.34 o                         
   0   6   5          2.32          1.23         1.11 o                         
   1   6   5         98.60        106.86         2.82 o                         
   2   6   5         28.92         18.59         2.35 o                         
   3   6   5         34.80         33.86         3.39 o                         
   4   6   5         61.68         69.03         4.52 o                         
   5   6   5         63.17         82.08         5.67 o                         
   6   6   5          0.14          6.16         3.86 o                         
   7   6   5        153.90        171.72         9.63 o                         
   8   6   5        187.69        217.93        10.55 o                         
   9   6   5          1.40         -3.02         4.90 o                         
  10   6   5         40.56         49.68         8.80 o                         
  11   6   5        208.68        220.14        14.18 o                         
 -14   7   5        159.27        161.63        10.95 o                         
 -13   7   5        109.22         98.52        10.18 o                         
 -12   7   5        239.13        244.42        10.98 o                         
 -11   7   5         55.09         59.70         6.41 o                         
 -10   7   5          0.12          4.04         3.80 o                         
  -9   7   5         42.29         38.58         4.99 o                         
  -8   7   5        128.79        130.05         5.79 o                         
  -7   7   5        241.17        251.12         6.64 o                         
  -6   7   5        297.01        338.49         6.30 o                         
  -5   7   5        567.89        623.28         7.58 o                         
  -4   7   5        198.20        224.91         4.43 o                         
  -3   7   5        400.86        455.53         5.41 o                         
  -2   7   5        173.86        171.40         3.12 o                         
  -1   7   5         73.02        104.13         4.16 o                         
   0   7   5        227.41        255.53         3.58 o                         
   1   7   5          5.16          3.85         1.31 o                         
   2   7   5         38.87         37.39         2.75 o                         
   3   7   5          0.03         -0.37         1.96 o                         
   4   7   5       1085.35       1001.48        14.95 o                         
   5   7   5         15.33         14.91         3.80 o                         
   6   7   5        329.83        330.82        10.08 o                         
   7   7   5         40.58         40.85         6.46 o                         
   8   7   5          0.01         -1.29         4.95 o                         
   9   7   5          4.40          9.27         5.49 o                         
  10   7   5         39.41         38.91         7.33 o                         
  11   7   5          7.35          9.26         5.67 o                         
 -14   8   5         24.55         33.77         6.80 o                         
 -13   8   5         11.42          8.91         5.60 o                         
 -12   8   5        252.68        259.27        11.38 o                         
 -11   8   5        225.84        236.59        10.11 o                         
 -10   8   5        112.87        122.21         6.98 o                         
  -9   8   5          0.86          0.07         3.39 o                         
  -8   8   5         47.59         52.28         4.27 o                         
  -7   8   5        124.77        119.92         5.15 o                         
  -6   8   5        219.60        232.96         5.05 o                         
  -5   8   5        260.31        242.91         6.02 o                         
  -4   8   5          0.33         -0.56         1.14 o                         
  -3   8   5       1434.22       1425.28        11.39 o                         
  -2   8   5        338.22        313.59         4.14 o                         
  -1   8   5        922.89        909.14         9.05 o                         
   0   8   5       1333.94       1382.31        10.31 o                         
   1   8   5         22.39         13.69         1.54 o                         
   2   8   5         24.69         31.13         2.66 o                         
   3   8   5         83.41         83.76         4.84 o                         
   4   8   5        272.55        253.23         7.98 o                         
   5   8   5         24.96         28.06         3.66 o                         
   6   8   5          0.08         -1.81         3.47 o                         
   7   8   5        214.58        239.37        11.50 o                         
   8   8   5        363.54        355.01        12.19 o                         
   9   8   5         49.50         27.62         6.67 o                         
  10   8   5          5.16          2.43        10.44 o                         
  11   8   5         27.24         31.32         8.45 o                         
 -14   9   5         28.73         37.82         7.44 o                         
 -13   9   5          2.79         11.89         5.43 o                         
 -12   9   5          4.90          1.43         4.73 o                         
 -11   9   5         32.54         32.98         5.31 o                         
 -10   9   5        418.83        436.37        11.09 o                         
  -9   9   5         17.40         14.53         4.74 o                         
  -8   9   5         52.61         51.11         4.76 o                         
  -7   9   5        825.50        821.99        12.10 o                         
  -6   9   5         95.93        106.55         4.40 o                         
  -5   9   5        343.00        342.08         7.51 o                         
  -4   9   5          4.22          9.13         1.43 o                         
  -3   9   5          1.47          1.19         1.36 o                         
  -2   9   5          0.16          2.63         1.55 o                         
  -1   9   5        110.29        117.07         4.33 o                         
   0   9   5          0.00          3.15         1.61 o                         
   1   9   5         60.87         68.40         2.55 o                         
   2   9   5        127.30        125.67         4.13 o                         
   3   9   5        593.93        597.99        11.55 o                         
   4   9   5        381.59        372.31        14.98 o                         
   5   9   5         12.17          7.90         4.06 o                         
   6   9   5         26.50         21.58         4.50 o                         
   7   9   5         18.56         25.31         6.67 o                         
   8   9   5         56.18         59.63         6.75 o                         
   9   9   5          0.43         -4.90         4.90 o                         
  10   9   5         24.80         23.68        10.31 o                         
  11   9   5          0.41          1.21         6.30 o                         
 -14  10   5          7.38          8.01         6.04 o                         
 -13  10   5         66.38         51.49         7.13 o                         
 -12  10   5          9.67         10.92         4.97 o                         
 -11  10   5        199.17        218.99         9.14 o                         
 -10  10   5        175.17        184.47         8.42 o                         
  -9  10   5         68.66         73.51         5.99 o                         
  -8  10   5        111.97        120.91         6.49 o                         
  -7  10   5         74.00         74.45         4.47 o                         
  -6  10   5        651.36        644.37        12.63 o                         
  -5  10   5         95.31         83.96         4.38 o                         
  -4  10   5        545.40        535.91         6.74 o                         
  -3  10   5         61.83         65.65         2.90 o                         
  -2  10   5         31.73         43.67         2.26 o                         
  -1  10   5          0.50          2.91         1.60 o                         
   0  10   5        128.96        135.41         4.26 o                         
   1  10   5        301.58        292.66         5.95 o                         
   2  10   5         42.80         38.78         2.97 o                         
   3  10   5          0.37         -2.32         2.32 o                         
   4  10   5        250.89        238.43        11.28 o                         
   5  10   5        272.66        265.57        12.27 o                         
   6  10   5         85.77         82.66         6.77 o                         
   7  10   5         29.23         23.32         6.39 o                         
   8  10   5        222.78        234.57        11.30 o                         
   9  10   5         25.42         16.17         5.82 o                         
  10  10   5        149.62        131.10        11.07 o                         
 -13  11   5          7.20         11.31         5.69 o                         
 -12  11   5         15.63          9.37         5.13 o                         
 -11  11   5          1.24          0.01         4.14 o                         
 -10  11   5          8.85          5.64         3.99 o                         
  -9  11   5         77.52         73.03         6.49 o                         
  -8  11   5        122.87        150.57         8.12 o                         
  -7  11   5         72.05         64.71         3.81 o                         
  -6  11   5        531.17        573.95        10.84 o                         
  -5  11   5        263.30        255.52         5.50 o                         
  -4  11   5        650.50        723.28         9.38 o                         
  -3  11   5         12.04         13.78         1.82 o                         
  -2  11   5         92.83         83.23         3.33 o                         
  -1  11   5       1375.49       1305.49        12.82 o                         
   0  11   5        477.34        456.49         7.10 o                         
   1  11   5        122.27        123.68         4.46 o                         
   2  11   5       2222.51       2131.14        20.40 o                         
   3  11   5         80.22         94.25         4.59 o                         
   4  11   5        510.91        508.18        10.44 o                         
   5  11   5        123.00        136.33         8.83 o                         
   6  11   5        203.60        210.94         9.49 o                         
   7  11   5        141.76        141.38         7.72 o                         
   8  11   5         25.55         29.72         5.65 o                         
   9  11   5         24.40         25.63         6.12 o                         
  10  11   5          0.05         -6.74         6.74 o                         
 -13  12   5        142.75        119.26        11.19 o                         
 -12  12   5        595.18        610.78        15.58 o                         
 -11  12   5         44.08         40.77         5.64 o                         
 -10  12   5        486.41        489.24        15.55 o                         
  -9  12   5         58.13         79.43         7.62 o                         
  -8  12   5         53.86         59.30         5.07 o                         
  -7  12   5         65.98         72.27         5.19 o                         
  -6  12   5        391.10        356.70         9.42 o                         
  -5  12   5          2.37          2.74         1.88 o                         
  -4  12   5        220.20        213.05         6.31 o                         
  -3  12   5         76.18         92.53         3.92 o                         
  -2  12   5       2032.55       1951.92        15.19 o                         
  -1  12   5          8.16         10.30         1.95 o                         
   0  12   5        133.38        139.41         4.17 o                         
   1  12   5        110.26        113.14         4.00 o                         
   2  12   5        159.39        162.55         3.81 o                         
   3  12   5         43.94         47.64         3.59 o                         
   4  12   5        163.66        178.33         8.03 o                         
   5  12   5         22.56         23.23         4.28 o                         
   6  12   5          5.81          0.89         4.44 o                         
   7  12   5         63.60         58.01         6.25 o                         
   8  12   5        156.12        164.84         9.36 o                         
   9  12   5          2.50          7.25        10.04 o                         
  10  12   5         53.20         40.95         9.40 o                         
 -13  13   5          2.61         -0.05         5.29 o                         
 -12  13   5          3.54          4.62         4.86 o                         
 -11  13   5        235.97        235.87         9.80 o                         
 -10  13   5         61.82         64.71         6.28 o                         
  -9  13   5         85.20         92.92         6.51 o                         
  -8  13   5          0.35          3.19         4.53 o                         
  -7  13   5        531.82        545.69        14.31 o                         
  -6  13   5        325.04        343.19         6.56 o                         
  -5  13   5          8.95         27.10         3.06 o                         
  -4  13   5          9.06         13.34         2.98 o                         
  -3  13   5         94.51         80.39         3.93 o                         
  -2  13   5         91.77        114.37         3.90 o                         
  -1  13   5       1709.78       1580.53        12.82 o                         
   0  13   5          1.17         -0.85         1.37 o                         
   1  13   5        395.37        345.99         7.08 o                         
   2  13   5        216.91        229.15         5.12 o                         
   3  13   5        508.53        462.83         7.51 o                         
   4  13   5        819.13        808.93        12.28 o                         
   5  13   5         64.83         57.21         4.79 o                         
   6  13   5        121.58        119.54         8.64 o                         
   7  13   5         17.85          7.13         4.24 o                         
   8  13   5        107.58        100.77         9.74 o                         
   9  13   5         19.96         14.59         7.81 o                         
  10  13   5          1.16         -7.39         7.39 o                         
 -13  14   5         85.96         85.30         7.45 o                         
 -12  14   5          0.15          5.68         4.58 o                         
 -11  14   5        267.49        266.86        12.52 o                         
 -10  14   5          3.35          5.24         4.37 o                         
  -9  14   5        177.11        179.83        10.13 o                         
  -8  14   5        166.91        158.69         6.86 o                         
  -7  14   5         19.16         17.40         2.97 o                         
  -6  14   5         12.58         10.83         2.75 o                         
  -5  14   5        103.21        115.69         6.52 o                         
  -4  14   5         79.41         78.59         5.82 o                         
  -3  14   5          1.22         -0.13         2.09 o                         
  -2  14   5        260.41        268.99         5.49 o                         
  -1  14   5          2.45          5.53         1.93 o                         
   0  14   5         10.67          9.80         1.87 o                         
   1  14   5        105.65        115.99         4.21 o                         
   2  14   5        288.16        264.42         5.51 o                         
   3  14   5        574.34        557.16        10.06 o                         
   4  14   5         67.01         57.55         5.02 o                         
   5  14   5        329.93        361.86        13.77 o                         
   6  14   5        138.71        144.29         9.33 o                         
   7  14   5        152.62        152.42        10.07 o                         
   8  14   5          1.97          3.23         5.72 o                         
   9  14   5        234.86        264.81        17.64 o                         
  10  14   5          2.57         14.62         8.36 o                         
 -12  15   5          7.77          1.45         4.69 o                         
 -11  15   5          9.99          3.17         4.58 o                         
 -10  15   5        392.78        389.53        15.37 o                         
  -9  15   5        100.23         99.24         7.78 o                         
  -8  15   5        435.73        431.18        14.06 o                         
  -7  15   5        265.99        275.60        10.45 o                         
  -6  15   5       1111.52       1037.04        14.40 o                         
  -5  15   5        211.22        203.33         7.03 o                         
  -4  15   5         47.31         48.59         4.43 o                         
  -3  15   5         48.08         49.34         4.48 o                         
  -2  15   5          5.55          8.04         2.35 o                         
  -1  15   5        352.45        320.53         5.80 o                         
   0  15   5         24.24         20.51         2.22 o                         
   1  15   5        153.54        140.77         5.29 o                         
   2  15   5        466.07        445.53         7.19 o                         
   3  15   5        231.17        218.15         6.90 o                         
   4  15   5          1.21         -1.66         2.73 o                         
   5  15   5         28.69         22.25         4.52 o                         
   6  15   5          0.47         -3.54         4.78 o                         
   7  15   5         53.40         55.08         8.27 o                         
   8  15   5         29.16         21.13         7.02 o                         
   9  15   5        100.78         92.25         9.13 o                         
 -12  16   5         35.01         46.97         9.08 o                         
 -11  16   5         70.73         73.50         7.02 o                         
 -10  16   5        185.33        177.74        10.58 o                         
  -9  16   5          9.55         -1.92         5.85 o                         
  -8  16   5         12.68          8.67         4.64 o                         
  -7  16   5          8.39          5.49         3.31 o                         
  -6  16   5         88.74         97.88         7.36 o                         
  -5  16   5        119.55        109.81         5.49 o                         
  -4  16   5        185.75        200.35         7.30 o                         
  -3  16   5          7.99         10.36         3.08 o                         
  -2  16   5       1107.93       1128.18        13.66 o                         
  -1  16   5          2.51          1.26         1.89 o                         
   0  16   5         75.49         85.31         4.41 o                         
   1  16   5         53.71         71.40         4.06 o                         
   2  16   5         45.16         43.08         3.56 o                         
   3  16   5        108.32        116.57         5.18 o                         
   4  16   5         47.78         61.55         5.65 o                         
   5  16   5         98.01         94.82         6.14 o                         
   6  16   5        264.11        252.21        12.91 o                         
   7  16   5        256.58        296.17        18.78 o                         
   8  16   5        354.34        359.19        18.06 o                         
   9  16   5        149.85        148.48        10.68 o                         
 -12  17   5         14.99         15.72         5.84 o                         
 -11  17   5         38.17         37.07         8.71 o                         
 -10  17   5          0.00         -2.43         5.03 o                         
  -9  17   5        167.01        169.67        10.24 o                         
  -8  17   5         46.88         43.72         4.78 o                         
  -7  17   5          0.82          1.67         3.59 o                         
  -6  17   5        140.72        134.48         6.05 o                         
  -5  17   5         12.34         16.58         3.38 o                         
  -4  17   5        149.11        159.60         7.15 o                         
  -3  17   5          0.19          3.50         2.67 o                         
  -2  17   5        257.54        272.03         6.48 o                         
  -1  17   5          1.67          3.60         2.17 o                         
   0  17   5        125.21        142.93         5.91 o                         
   1  17   5         74.80         65.75         3.25 o                         
   2  17   5        315.64        325.71         8.08 o                         
   3  17   5         11.68         15.60         3.15 o                         
   4  17   5         14.04         15.15         3.32 o                         
   5  17   5         25.04         21.69         4.35 o                         
   6  17   5          9.25          8.39         4.62 o                         
   7  17   5         26.45         16.92         6.05 o                         
   8  17   5         39.39         32.55         7.58 o                         
   9  17   5        285.73        255.86        12.34 o                         
 -11  18   5         27.60         17.52         5.73 o                         
 -10  18   5         22.39         17.45         5.62 o                         
  -9  18   5          0.35          3.51         4.69 o                         
  -8  18   5          8.10          4.64         3.92 o                         
  -7  18   5        528.57        527.34        15.70 o                         
  -6  18   5        218.54        232.59        11.08 o                         
  -5  18   5        437.71        408.53        10.83 o                         
  -4  18   5          5.69          2.90         3.22 o                         
  -3  18   5       1228.26       1190.51        14.80 o                         
  -2  18   5         41.68         46.33         3.92 o                         
  -1  18   5        464.14        462.58         7.96 o                         
   0  18   5         16.44         18.42         3.04 o                         
   1  18   5         16.23         13.56         2.73 o                         
   2  18   5         40.58         39.78         3.61 o                         
   3  18   5        137.27        131.75         5.66 o                         
   4  18   5          0.00         -1.13         3.09 o                         
   5  18   5          3.64          0.10         3.66 o                         
   6  18   5         97.45         92.32         7.03 o                         
   7  18   5         22.03         19.68         6.21 o                         
   8  18   5          2.32         10.60         5.93 o                         
 -11  19   5         14.86         14.69         5.83 o                         
 -10  19   5         72.23         69.83        10.15 o                         
  -9  19   5         48.84         42.48         7.03 o                         
  -8  19   5        155.43        135.67         7.41 o                         
  -7  19   5        486.40        464.47        11.78 o                         
  -6  19   5         85.09         76.37         6.39 o                         
  -5  19   5         52.26         56.99         6.47 o                         
  -4  19   5        206.03        213.63         8.27 o                         
  -3  19   5          0.43          4.90         2.63 o                         
  -2  19   5         11.42         14.44         2.96 o                         
  -1  19   5          0.16         -0.26         2.18 o                         
   0  19   5         25.96         31.49         4.29 o                         
   1  19   5          5.96          7.11         2.86 o                         
   2  19   5        244.00        236.62         6.88 o                         
   3  19   5        275.80        288.26         7.72 o                         
   4  19   5         14.39         17.70         3.61 o                         
   5  19   5          4.93          2.10         3.63 o                         
   6  19   5         26.90         18.06         5.13 o                         
   7  19   5          8.15          6.71         6.26 o                         
   8  19   5         43.52         48.38         7.21 o                         
 -10  20   5          0.01         -1.63         5.33 o                         
  -9  20   5         37.76         37.25         7.30 o                         
  -8  20   5        209.82        220.33         9.04 o                         
  -7  20   5          3.93         -1.16         3.75 o                         
  -6  20   5        238.26        245.52        10.01 o                         
  -5  20   5         72.17         81.62         7.05 o                         
  -4  20   5          5.98          3.18         2.92 o                         
  -3  20   5        317.78        304.96         7.29 o                         
  -2  20   5        473.54        462.05         9.36 o                         
  -1  20   5        625.12        602.17        10.82 o                         
   0  20   5        122.78        136.89         5.27 o                         
   1  20   5          4.93          6.27         2.92 o                         
   2  20   5        135.58        158.30         6.46 o                         
   3  20   5         44.23         48.08         4.67 o                         
   4  20   5         87.74         95.28         5.67 o                         
   5  20   5          2.91          1.54         3.76 o                         
   6  20   5        176.42        162.27         9.56 o                         
   7  20   5          6.15         -3.89         6.56 o                         
 -10  21   5        275.49        277.89        15.33 o                         
  -9  21   5          0.50          1.57         5.78 o                         
  -8  21   5         33.99         15.66         8.41 o                         
  -7  21   5         70.54         81.76         6.53 o                         
  -6  21   5         63.27         73.77         6.89 o                         
  -5  21   5         14.61         16.59         4.80 o                         
  -4  21   5         10.13          4.74         4.39 o                         
  -3  21   5         44.20         47.20         5.49 o                         
  -2  21   5        168.29        159.45         6.30 o                         
  -1  21   5          0.01          0.00         3.60 o                         
   0  21   5        247.46        235.92         6.64 o                         
   1  21   5          4.43         -0.61         2.98 o                         
   2  21   5         52.46         53.77         4.29 o                         
   3  21   5          2.87          6.77         3.58 o                         
   4  21   5         58.83         53.99         5.19 o                         
   5  21   5         78.32         82.80         6.23 o                         
   6  21   5          7.68         10.32         4.91 o                         
   7  21   5         20.15          7.02         6.40 o                         
  -9  22   5         49.64         52.42         7.40 o                         
  -8  22   5          9.66         -5.28         5.28 o                         
  -7  22   5         17.34         15.15         5.39 o                         
  -6  22   5          9.85         17.57         4.80 o                         
  -5  22   5         17.04         16.12         5.02 o                         
  -4  22   5          9.92         11.95         5.17 o                         
  -3  22   5        238.91        263.51         7.99 o                         
  -2  22   5         61.92         65.78         4.69 o                         
  -1  22   5        651.93        648.38        11.57 o                         
   0  22   5          0.13         -2.66         2.66 o                         
   1  22   5          5.08          6.53         3.14 o                         
   2  22   5         47.58         46.38         4.65 o                         
   3  22   5          1.35         -3.48         3.48 o                         
   4  22   5         42.89         45.13         5.05 o                         
   5  22   5        245.94        275.78        12.69 o                         
   6  22   5         12.06          5.17         5.02 o                         
  -9  23   5        205.17        195.05        12.03 o                         
  -8  23   5          8.81         11.13         6.59 o                         
  -7  23   5        454.17        421.61        13.00 o                         
  -6  23   5         21.02         15.14         6.66 o                         
  -5  23   5        202.00        226.04        11.19 o                         
  -4  23   5         51.90         44.49         5.82 o                         
  -3  23   5          7.33          6.72         3.11 o                         
  -2  23   5        162.49        158.31         7.61 o                         
  -1  23   5          1.95          3.94         3.06 o                         
   0  23   5          3.30          8.20         2.93 o                         
   1  23   5         25.32         16.80         3.63 o                         
   2  23   5         72.10         70.96         5.33 o                         
   3  23   5        442.78        445.27        13.36 o                         
   4  23   5         33.99         29.56         6.37 o                         
   5  23   5        151.02        159.06        14.09 o                         
   6  23   5         23.84         35.43         8.50 o                         
  -8  24   5         44.54         27.96         6.14 o                         
  -7  24   5          0.32         -4.74         4.74 o                         
  -6  24   5          1.24          1.29         4.54 o                         
  -5  24   5         24.07         35.57         6.29 o                         
  -4  24   5          4.32          5.76         9.19 o                         
  -3  24   5         63.48         57.35         6.18 o                         
  -2  24   5          3.67          3.32         3.42 o                         
  -1  24   5        178.56        164.39         7.67 o                         
   0  24   5         10.98         14.50         3.63 o                         
   1  24   5         88.19         86.99         5.46 o                         
   2  24   5          4.48          7.47         5.25 o                         
   3  24   5        123.31        116.72        10.46 o                         
   4  24   5        210.17        207.91        12.34 o                         
   5  24   5         35.68         21.99         6.04 o                         
  -7  25   5          3.71          8.10         6.41 o                         
  -6  25   5         54.94         58.54         8.62 o                         
  -5  25   5          0.79          3.91         4.98 o                         
  -4  25   5         75.71         89.47        11.83 o                         
  -3  25   5        101.43         90.07         7.11 o                         
  -2  25   5         14.33         14.12         5.04 o                         
  -1  25   5        153.24        171.21         8.95 o                         
   0  25   5          0.32         -2.13         4.43 o                         
   1  25   5          6.87          5.35         5.11 o                         
   2  25   5        338.94        351.84        13.45 o                         
   3  25   5         19.53         14.63         5.76 o                         
   4  25   5          3.08          4.66         6.52 o                         
  -6  26   5        104.19        118.04        12.70 o                         
  -5  26   5         21.03         23.88         7.02 o                         
  -4  26   5          0.01         -4.09         4.17 o                         
  -3  26   5          0.47         -3.03         4.94 o                         
  -2  26   5        361.47        361.18        15.13 o                         
  -1  26   5        100.22        105.69         9.22 o                         
   0  26   5          0.27          0.90         5.29 o                         
   1  26   5         17.00          8.07         5.26 o                         
   2  26   5         13.88         22.75         5.92 o                         
   3  26   5         12.63         12.51         7.63 o                         
  -5  27   5         41.98         33.49        15.19 o                         
  -4  27   5         39.13         27.09         6.68 o                         
  -3  27   5        289.81        265.09        13.11 o                         
  -2  27   5          2.73         -0.56         5.50 o                         
  -1  27   5         31.66         36.50         7.23 o                         
   0  27   5          0.01         -4.75         4.75 o                         
   1  27   5         28.63         28.93         6.92 o                         
 -14   0   6          0.83          9.08        17.87 o                         
 -12   0   6         18.69          4.36         6.27 o                         
 -10   0   6        567.56        584.11        20.43 o                         
  -8   0   6         51.82         35.99         3.59 o                         
  -6   0   6        271.76        296.20         6.64 o                         
  -4   0   6        973.75        941.59        12.34 o                         
  -2   0   6          5.27         -1.88         1.88 o                         
   0   0   6       1319.84       1200.31        16.47 o                         
   2   0   6        165.08        150.21         5.33 o                         
   4   0   6       3569.85       3390.91        85.60 o                         
   6   0   6       1104.22       1115.20        23.16 o                         
   8   0   6         52.80         52.91         8.48 o                         
  10   0   6        130.80        118.48        11.92 o                         
 -14   1   6         27.50         12.88         7.96 o                         
 -13   1   6          2.79         -2.82         4.41 o                         
 -12   1   6          2.69         -1.37         4.35 o                         
 -11   1   6        102.13        113.88         7.69 o                         
 -10   1   6        214.86        214.18         6.71 o                         
  -9   1   6        550.56        563.53        10.42 o                         
  -8   1   6        470.18        479.33         6.52 o                         
  -7   1   6        311.51        341.05         5.64 o                         
  -6   1   6        667.18        683.25         8.38 o                         
  -5   1   6        820.68        719.59         7.51 o                         
  -4   1   6        175.63        170.81         3.51 o                         
  -3   1   6        957.09        894.66         7.27 o                         
  -2   1   6         10.52          6.70         1.24 o                         
  -1   1   6       1141.30       1006.93        10.70 o                         
   0   1   6          0.01         -1.10         1.27 o                         
   1   1   6       1383.51       1360.89        12.25 o                         
   2   1   6        780.49        797.84         9.34 o                         
   3   1   6         54.01         53.81         3.08 o                         
   4   1   6         50.70         63.20         3.64 o                         
   5   1   6       1582.38       1633.55        19.32 o                         
   6   1   6         12.52         15.66         3.61 o                         
   7   1   6          0.14          3.90         4.01 o                         
   8   1   6        159.97        183.93        10.32 o                         
   9   1   6         13.61          6.28         4.82 o                         
  10   1   6         11.75         11.24         5.51 o                         
  11   1   6        130.69        125.47         9.04 o                         
 -14   2   6          6.75         14.44         5.91 o                         
 -13   2   6        426.00        395.48        14.14 o                         
 -12   2   6         54.42         56.46         6.43 o                         
 -11   2   6        414.75        428.19        11.23 o                         
 -10   2   6        236.98        234.40         8.31 o                         
  -9   2   6        627.09        623.21        10.92 o                         
  -8   2   6        626.28        636.43         9.87 o                         
  -7   2   6        183.11        202.55         4.74 o                         
  -6   2   6        732.47        688.91         8.31 o                         
  -5   2   6        215.51        248.52         4.53 o                         
  -4   2   6       2649.26       2735.49        18.16 o                         
  -3   2   6        677.40        705.66         6.46 o                         
  -2   2   6          3.04         23.18         1.90 o                         
  -1   2   6        654.18        647.63         6.48 o                         
   0   2   6       3380.95       3537.24        25.53 o                         
   1   2   6        284.67        257.11         4.52 o                         
   2   2   6       1283.03       1197.62        11.95 o                         
   3   2   6        131.23        108.24         4.09 o                         
   4   2   6        756.62        746.60        10.47 o                         
   5   2   6          2.11          6.58         3.51 o                         
   6   2   6          0.26          1.83         3.50 o                         
   7   2   6        200.56        228.47         8.87 o                         
   8   2   6       1092.95       1095.67        18.19 o                         
   9   2   6         68.20         60.83         9.82 o                         
  10   2   6         41.82         24.43         6.44 o                         
  11   2   6        179.57        157.82        10.26 o                         
 -14   3   6          0.06          0.57         7.90 o                         
 -13   3   6        406.52        427.63        14.77 o                         
 -12   3   6          2.29          2.45         4.47 o                         
 -11   3   6         18.07         14.31         4.38 o                         
 -10   3   6         13.50         12.65         4.28 o                         
  -9   3   6        121.41        148.25         5.61 o                         
  -8   3   6          0.23         -1.90         2.11 o                         
  -7   3   6       2409.88       2360.59        19.91 o                         
  -6   3   6         56.69         45.99         2.69 o                         
  -5   3   6         23.31         28.89         2.24 o                         
  -4   3   6         12.17         24.23         1.32 o                         
  -3   3   6       2539.54       2517.81        15.24 o                         
  -2   3   6         33.42         31.95         1.46 o                         
  -1   3   6        234.90        214.06         3.22 o                         
   0   3   6         43.92         63.36         2.30 o                         
   1   3   6        502.53        495.32         6.53 o                         
   2   3   6        576.10        540.79         7.15 o                         
   3   3   6       4189.32       4164.36        41.00 o                         
   4   3   6         39.11         38.96         4.05 o                         
   5   3   6         73.62         67.70         5.32 o                         
   6   3   6          4.72         10.52         4.12 o                         
   7   3   6       1577.90       1587.47        23.05 o                         
   8   3   6          0.16          0.09         4.55 o                         
   9   3   6        102.76        106.68        12.02 o                         
  10   3   6         34.36         34.89         6.69 o                         
  11   3   6          0.74         -3.99         6.59 o                         
 -14   4   6          2.71          4.15         6.21 o                         
 -13   4   6         25.71         27.71         6.30 o                         
 -12   4   6        411.58        401.46        12.66 o                         
 -11   4   6         48.41         51.58         5.99 o                         
 -10   4   6        145.45        148.01         6.89 o                         
  -9   4   6         22.83         22.69         3.74 o                         
  -8   4   6        409.13        418.70         7.72 o                         
  -7   4   6        617.71        569.12         8.43 o                         
  -6   4   6       2280.88       2231.19        17.41 o                         
  -5   4   6        206.06        209.26         4.12 o                         
  -4   4   6        300.27        291.97         5.72 o                         
  -3   4   6        649.44        689.14         5.53 o                         
  -2   4   6       4031.42       3990.17        22.60 o                         
  -1   4   6        267.51        251.80         3.66 o                         
   0   4   6        855.73        863.99         7.60 o                         
   1   4   6         52.24         68.57         2.98 o                         
   2   4   6       4356.18       4119.41        31.94 o                         
   3   4   6        747.39        701.06        11.44 o                         
   4   4   6          5.32         11.06         3.35 o                         
   5   4   6        166.72        171.66         7.49 o                         
   6   4   6        428.17        426.48        11.02 o                         
   7   4   6         17.65         37.30         6.35 o                         
   8   4   6        275.34        285.72        11.05 o                         
   9   4   6          6.71          2.42         4.62 o                         
  10   4   6         58.43         58.49         9.72 o                         
  11   4   6         37.17         41.91         7.23 o                         
 -14   5   6        126.72        107.06         9.75 o                         
 -13   5   6        140.62        144.11        10.30 o                         
 -12   5   6        252.14        262.06        10.89 o                         
 -11   5   6        169.64        167.55        10.01 o                         
 -10   5   6         33.72         32.27         4.79 o                         
  -9   5   6          1.95          1.21         3.20 o                         
  -8   5   6        230.58        220.62         5.94 o                         
  -7   5   6       2002.65       1940.83        17.18 o                         
  -6   5   6        276.27        258.74         5.25 o                         
  -5   5   6         78.55         73.75         2.72 o                         
  -4   5   6       1725.10       1747.88        13.05 o                         
  -3   5   6       3284.57       3191.84        22.43 o                         
  -2   5   6        310.31        337.41         4.31 o                         
  -1   5   6       3296.35       3403.92        21.46 o                         
   0   5   6         62.28         52.18         2.35 o                         
   1   5   6        193.19        170.77         3.87 o                         
   2   5   6        740.31        701.36         9.31 o                         
   3   5   6       1159.07       1125.75        13.83 o                         
   4   5   6         47.13         44.31         4.28 o                         
   5   5   6        180.23        177.31         7.71 o                         
   6   5   6        126.00        141.24         7.57 o                         
   7   5   6        104.27         97.92         7.39 o                         
   8   5   6         18.23         14.38         5.09 o                         
   9   5   6        161.03        184.26         9.40 o                         
  10   5   6          0.08         -3.19         5.21 o                         
 -14   6   6         97.48         88.53         9.66 o                         
 -13   6   6          2.17          1.60         5.26 o                         
 -12   6   6         15.92         17.95         5.31 o                         
 -11   6   6          0.04          3.15         3.85 o                         
 -10   6   6        541.27        554.97        11.96 o                         
  -9   6   6          0.16          7.56         3.13 o                         
  -8   6   6          1.37         -2.28         2.44 o                         
  -7   6   6          0.26         -1.80         1.80 o                         
  -6   6   6          1.41          9.87         1.93 o                         
  -5   6   6         46.97         39.18         2.14 o                         
  -4   6   6       2464.74       2469.24        19.10 o                         
  -3   6   6       2744.35       2614.37        19.46 o                         
  -2   6   6        297.75        279.23         3.91 o                         
  -1   6   6       2747.87       2664.99        19.58 o                         
   0   6   6       1777.29       1692.74        18.53 o                         
   1   6   6        793.85        734.37         7.89 o                         
   2   6   6         20.49         16.75         2.47 o                         
   3   6   6        101.77        110.13         5.01 o                         
   4   6   6       1592.42       1567.98        19.39 o                         
   5   6   6         67.20         70.40         5.92 o                         
   6   6   6        455.83        500.44        11.84 o                         
   7   6   6        250.60        279.18        10.09 o                         
   8   6   6          0.03          4.20         4.65 o                         
   9   6   6          0.03         -1.79         4.82 o                         
  10   6   6        309.50        321.07        12.27 o                         
 -14   7   6         14.97          5.64         6.97 o                         
 -13   7   6         12.19         -1.35         6.13 o                         
 -12   7   6         25.68         29.69         5.66 o                         
 -11   7   6         38.61         35.14         5.08 o                         
 -10   7   6          1.47          2.27         3.64 o                         
  -9   7   6        650.64        642.12        12.53 o                         
  -8   7   6         65.63         65.56         4.51 o                         
  -7   7   6        233.43        208.77         5.66 o                         
  -6   7   6         10.46         20.66         4.56 o                         
  -5   7   6       1330.53       1279.98        14.17 o                         
  -4   7   6         10.71         14.36         1.80 o                         
  -3   7   6        346.30        317.48         5.43 o                         
  -2   7   6         94.55        114.31         3.04 o                         
  -1   7   6       4178.64       3988.92        24.94 o                         
   0   7   6         10.79         19.01         1.81 o                         
   1   7   6        160.89        154.59         4.19 o                         
   2   7   6         69.49         69.92         3.80 o                         
   3   7   6        137.09        144.84         6.50 o                         
   4   7   6         93.94        103.65         7.43 o                         
   5   7   6         88.42        104.83         7.00 o                         
   6   7   6         23.55         25.45         4.62 o                         
   7   7   6          0.17         -3.95         3.95 o                         
   8   7   6          4.67          4.34         4.89 o                         
   9   7   6         21.25         15.88         5.75 o                         
  10   7   6          5.71         -3.06         6.44 o                         
 -14   8   6        130.96        145.92        12.28 o                         
 -13   8   6         40.77         35.49         6.77 o                         
 -12   8   6          0.06          0.17         4.50 o                         
 -11   8   6         13.12         19.20         4.51 o                         
 -10   8   6         94.85         95.95         6.69 o                         
  -9   8   6          0.00          0.30         3.13 o                         
  -8   8   6          9.71         11.66         3.39 o                         
  -7   8   6          0.16          1.55         2.15 o                         
  -6   8   6        478.84        470.01         7.64 o                         
  -5   8   6        138.29        130.47         4.37 o                         
  -4   8   6       2096.01       2007.44        16.79 o                         
  -3   8   6       1425.44       1320.20        13.45 o                         
  -2   8   6         27.00         29.73         2.27 o                         
  -1   8   6       1917.55       1747.97        15.26 o                         
   0   8   6       2788.03       2739.46        20.39 o                         
   1   8   6        354.41        316.35         5.70 o                         
   2   8   6        755.86        705.05        10.08 o                         
   3   8   6        477.92        448.61        13.87 o                         
   4   8   6        227.51        229.18         7.71 o                         
   5   8   6         57.15         60.79         4.55 o                         
   6   8   6        798.04        764.85        14.25 o                         
   7   8   6         22.78         25.44         5.04 o                         
   8   8   6          3.53          5.91         5.14 o                         
   9   8   6         93.32        103.81         9.67 o                         
  10   8   6        224.60        200.08        11.75 o                         
 -14   9   6         23.97         18.30         6.67 o                         
 -13   9   6        109.61        100.14         8.54 o                         
 -12   9   6        140.13        154.75         8.60 o                         
 -11   9   6        144.43        133.59         7.81 o                         
 -10   9   6         73.19         77.69         6.41 o                         
  -9   9   6         18.48         21.40         3.76 o                         
  -8   9   6        255.96        250.03         7.51 o                         
  -7   9   6        671.79        678.76        11.53 o                         
  -6   9   6        126.03        104.55         4.86 o                         
  -5   9   6        196.78        184.76         5.05 o                         
  -4   9   6        200.19        205.02         4.93 o                         
  -3   9   6        597.47        587.54         7.88 o                         
  -2   9   6          0.06          0.09         1.56 o                         
  -1   9   6        401.44        382.99         8.32 o                         
   0   9   6        260.55        253.63         4.67 o                         
   1   9   6       1264.19       1223.87        12.90 o                         
   2   9   6        620.86        552.65         8.57 o                         
   3   9   6        193.32        218.80         7.16 o                         
   4   9   6        179.60        176.24         7.65 o                         
   5   9   6        368.56        384.29        10.93 o                         
   6   9   6        216.67        233.07         9.26 o                         
   7   9   6        462.02        473.28        12.00 o                         
   8   9   6         40.82         50.31         6.71 o                         
   9   9   6         70.60         67.92         7.22 o                         
  10   9   6         17.17         12.25         6.25 o                         
 -14  10   6         17.39         10.04         7.40 o                         
 -13  10   6         11.64         17.58         5.72 o                         
 -12  10   6        156.47        155.97         8.68 o                         
 -11  10   6        112.45        111.80         7.47 o                         
 -10  10   6        194.58        259.24        20.07 o                         
  -9  10   6          2.25          6.52         3.69 o                         
  -8  10   6        370.39        383.03         8.32 o                         
  -7  10   6          8.01          8.61         2.98 o                         
  -6  10   6        745.68        692.00        10.71 o                         
  -5  10   6         43.83         36.61         3.32 o                         
  -4  10   6        127.37        135.94         3.64 o                         
  -3  10   6        854.26        812.74         8.39 o                         
  -2  10   6       4413.13       4373.13        29.19 o                         
  -1  10   6        330.94        341.69         5.83 o                         
   0  10   6         72.44         87.67         3.48 o                         
   1  10   6         39.51         37.00         2.65 o                         
   2  10   6       2504.90       2402.04        23.77 o                         
   3  10   6         48.04         59.88         4.52 o                         
   4  10   6         23.65         20.03         4.03 o                         
   5  10   6         11.53          6.57         3.76 o                         
   6  10   6         40.15         45.49         7.23 o                         
   7  10   6        240.97        250.40         9.39 o                         
   8  10   6        246.36        236.03         9.89 o                         
   9  10   6          3.96          7.24         6.49 o                         
  10  10   6        108.64        110.37         9.94 o                         
 -13  11   6         53.89         40.94         6.64 o                         
 -12  11   6          0.50         14.23         5.54 o                         
 -11  11   6         93.91        110.60         8.35 o                         
 -10  11   6          1.48          2.35         3.96 o                         
  -9  11   6        104.04        107.23         8.06 o                         
  -8  11   6        122.36        121.17         5.66 o                         
  -7  11   6       1386.49       1375.60        22.25 o                         
  -6  11   6        162.20        148.47         6.01 o                         
  -5  11   6        209.40        186.59         6.14 o                         
  -4  11   6          1.61          0.14         1.41 o                         
  -3  11   6       1616.62       1589.43        14.29 o                         
  -2  11   6          7.00          9.67         1.98 o                         
  -1  11   6       1798.05       1729.53        18.58 o                         
   0  11   6         66.68         64.93         3.47 o                         
   1  11   6         46.21         58.32         3.71 o                         
   2  11   6        959.74        952.21        16.09 o                         
   3  11   6       3542.68       3482.37        32.43 o                         
   4  11   6          1.28          6.74         3.30 o                         
   5  11   6          7.26          0.52         3.73 o                         
   6  11   6         36.15         37.95         5.18 o                         
   7  11   6        442.68        442.53        13.18 o                         
   8  11   6         70.88         62.05         7.49 o                         
   9  11   6        101.14        105.64        10.68 o                         
  10  11   6         67.46         50.49        10.13 o                         
 -13  12   6        181.41        176.54        10.80 o                         
 -12  12   6        243.98        257.40        11.31 o                         
 -11  12   6          8.36         11.09         4.56 o                         
 -10  12   6         43.09         44.10         5.46 o                         
  -9  12   6        143.67        151.09         7.54 o                         
  -8  12   6        815.23        782.00        14.37 o                         
  -7  12   6        146.52        145.20         6.96 o                         
  -6  12   6          8.57         68.88         4.56 o                         
  -5  12   6         12.28          8.57         2.14 o                         
  -4  12   6       1060.01       1028.20        12.53 o                         
  -3  12   6        277.79        248.44         4.69 o                         
  -2  12   6        297.33        312.49         5.80 o                         
  -1  12   6         34.49         42.84         3.02 o                         
   0  12   6        445.02        419.80         7.39 o                         
   1  12   6          5.19          3.33         1.94 o                         
   2  12   6        107.42        139.56         6.45 o                         
   3  12   6        161.43        154.97        12.32 o                         
   4  12   6       1868.66       1819.74        21.31 o                         
   5  12   6        187.98        175.15         7.42 o                         
   6  12   6         89.13         91.18         7.62 o                         
   7  12   6         24.54         23.69         4.89 o                         
   8  12   6        410.90        422.14        12.61 o                         
   9  12   6         19.69         16.14         7.09 o                         
 -13  13   6         29.97         25.88         5.92 o                         
 -12  13   6         13.44         10.22         5.06 o                         
 -11  13   6         58.95         63.02         6.02 o                         
 -10  13   6          0.71          6.13         4.40 o                         
  -9  13   6        307.95        302.40        11.46 o                         
  -8  13   6        768.14        720.65        13.79 o                         
  -7  13   6        475.87        458.97        10.73 o                         
  -6  13   6        600.42        581.80         9.19 o                         
  -5  13   6         61.05         73.19         4.32 o                         
  -4  13   6        256.37        277.88         6.75 o                         
  -3  13   6        559.32        528.86         7.12 o                         
  -2  13   6          1.16          3.47         1.95 o                         
  -1  13   6        361.99        361.98         6.22 o                         
   0  13   6         76.91         83.33         3.84 o                         
   1  13   6        697.45        704.15         9.63 o                         
   2  13   6        586.27        534.63         9.67 o                         
   3  13   6          5.64         -0.07         2.80 o                         
   4  13   6        558.13        540.34        11.49 o                         
   5  13   6        787.27        794.06        17.97 o                         
   6  13   6        144.19        155.96         7.67 o                         
   7  13   6          2.49          0.96         4.02 o                         
   8  13   6         12.59         20.37         6.60 o                         
   9  13   6          0.13          0.84         5.67 o                         
 -13  14   6          2.08         -0.46         5.44 o                         
 -12  14   6          6.63          3.94         4.63 o                         
 -11  14   6         36.48         29.69         5.36 o                         
 -10  14   6        201.96        220.32        10.83 o                         
  -9  14   6        143.33        146.78         9.17 o                         
  -8  14   6          3.58          4.53         3.54 o                         
  -7  14   6        114.46        111.60         6.49 o                         
  -6  14   6        883.27        853.10        12.18 o                         
  -5  14   6        337.24        350.73         9.05 o                         
  -4  14   6        845.72        864.92        14.05 o                         
  -3  14   6        473.32        472.39         7.34 o                         
  -2  14   6        868.69        872.58        10.13 o                         
  -1  14   6        358.18        357.66         6.26 o                         
   0  14   6       1693.91       1715.05        16.92 o                         
   1  14   6        156.82        141.42         6.01 o                         
   2  14   6         74.09         80.08         4.52 o                         
   3  14   6         52.72         46.96         4.27 o                         
   4  14   6         21.07         15.06         4.13 o                         
   5  14   6         24.21         21.73         4.42 o                         
   6  14   6        877.11        841.41        17.47 o                         
   7  14   6          1.42         -1.82         6.88 o                         
   8  14   6         25.39         22.05         6.72 o                         
   9  14   6         87.19         68.83         8.50 o                         
 -12  15   6         20.81         18.90         5.61 o                         
 -11  15   6         17.52         13.23         5.17 o                         
 -10  15   6         71.32         79.30         8.87 o                         
  -9  15   6        249.64        253.04        10.91 o                         
  -8  15   6        208.56        204.54        12.10 o                         
  -7  15   6         13.72         16.56         3.63 o                         
  -6  15   6        223.70        226.88         6.68 o                         
  -5  15   6        469.41        448.39         9.09 o                         
  -4  15   6          2.52         -1.58         2.71 o                         
  -3  15   6         32.88         55.15         3.28 o                         
  -2  15   6         23.03         33.61         3.37 o                         
  -1  15   6         17.89         21.72         2.79 o                         
   0  15   6          0.01         -0.23         2.29 o                         
   1  15   6        566.52        550.78         9.64 o                         
   2  15   6        161.26        148.82         6.96 o                         
   3  15   6         91.25        100.00         5.65 o                         
   4  15   6          1.18          4.24         4.30 o                         
   5  15   6        513.20        518.39        13.35 o                         
   6  15   6         12.93          9.21         5.12 o                         
   7  15   6         45.41         40.71         8.05 o                         
   8  15   6          0.41         -2.18         5.54 o                         
   9  15   6        135.03        127.53         9.71 o                         
 -12  16   6         23.71         21.68         6.14 o                         
 -11  16   6         96.15         77.80         8.28 o                         
 -10  16   6        585.85        573.63        16.21 o                         
  -9  16   6         63.73         75.69         7.12 o                         
  -8  16   6        140.22        143.53         9.21 o                         
  -7  16   6        351.12        322.76         7.66 o                         
  -6  16   6         98.72        112.91         5.65 o                         
  -5  16   6         53.95         63.56         6.01 o                         
  -4  16   6        480.90        453.94         9.93 o                         
  -3  16   6        313.47        311.64         6.74 o                         
  -2  16   6         93.51        127.02         6.47 o                         
  -1  16   6        298.64        309.84         7.02 o                         
   0  16   6        466.72        445.26         8.84 o                         
   1  16   6        792.27        760.07        12.49 o                         
   2  16   6        123.03        135.74         5.47 o                         
   3  16   6          3.34          3.42         4.23 o                         
   4  16   6        583.66        598.85        14.92 o                         
   5  16   6          0.70         13.02         5.53 o                         
   6  16   6         23.08         24.04         5.88 o                         
   7  16   6        165.90        166.81        12.35 o                         
   8  16   6        213.65        224.88        11.53 o                         
 -12  17   6         11.86          7.97         5.82 o                         
 -11  17   6          0.32          1.61         5.26 o                         
 -10  17   6         94.96         89.59         8.50 o                         
  -9  17   6         70.89         70.29         7.32 o                         
  -8  17   6         14.33         13.30         4.60 o                         
  -7  17   6       1088.87       1046.30        20.28 o                         
  -6  17   6        121.70        127.36         7.74 o                         
  -5  17   6          5.06          6.05         2.78 o                         
  -4  17   6         37.31         41.75         4.37 o                         
  -3  17   6       1205.39       1170.57        15.22 o                         
  -2  17   6        180.59        177.25         5.59 o                         
  -1  17   6        134.37        137.32         6.35 o                         
   0  17   6         96.77         82.12         4.97 o                         
   1  17   6         46.02         60.36         4.91 o                         
   2  17   6         80.60        107.33         6.94 o                         
   3  17   6        833.05        830.27        16.43 o                         
   4  17   6        130.32        133.01         8.15 o                         
   5  17   6        135.54        137.67         8.41 o                         
   6  17   6        123.04        120.14         8.65 o                         
   7  17   6        131.44        139.98        10.59 o                         
   8  17   6         12.00          8.11         6.16 o                         
 -11  18   6         38.48         52.75         6.65 o                         
 -10  18   6          0.03         11.22         8.35 o                         
  -9  18   6         33.66         49.73         6.77 o                         
  -8  18   6        376.36        382.88        13.06 o                         
  -7  18   6          7.13          1.32         3.53 o                         
  -6  18   6        238.96        243.04         9.28 o                         
  -5  18   6          8.64          9.99         3.21 o                         
  -4  18   6          9.21         14.09         3.55 o                         
  -3  18   6        488.12        486.45         8.83 o                         
  -2  18   6       1350.63       1288.23        14.86 o                         
  -1  18   6        356.42        368.55        11.55 o                         
   0  18   6          0.05          5.40         3.73 o                         
   1  18   6          0.00          2.75         5.00 o                         
   2  18   6        867.73        871.58        14.66 o                         
   3  18   6         67.71         67.92         7.50 o                         
   4  18   6        144.70        116.42         7.17 o                         
   5  18   6         18.30         20.86         5.51 o                         
   6  18   6        251.38        273.17        12.91 o                         
   7  18   6          1.26          4.02         5.49 o                         
 -11  19   6         71.76         90.91         9.51 o                         
 -10  19   6         77.91         70.90         7.96 o                         
  -9  19   6         91.10         77.56        10.51 o                         
  -8  19   6        110.95        116.07         8.73 o                         
  -7  19   6        392.05        395.93        13.92 o                         
  -6  19   6         68.68         74.48         5.00 o                         
  -5  19   6         12.57          6.00         4.57 o                         
  -4  19   6        700.27        703.03        11.30 o                         
  -3  19   6        873.96        866.05        13.13 o                         
  -2  19   6        288.79        277.99         7.92 o                         
  -1  19   6        475.16        476.34         9.31 o                         
   0  19   6          9.91         14.70         3.94 o                         
   1  19   6        168.89        183.62         7.24 o                         
   2  19   6         47.40         49.78         4.27 o                         
   3  19   6        137.34        151.79         8.09 o                         
   4  19   6        298.03        287.89         9.86 o                         
   5  19   6        120.06        140.49         8.61 o                         
   6  19   6        118.63        123.83         9.22 o                         
   7  19   6         21.47         16.72         6.25 o                         
 -10  20   6         55.65         60.41         7.82 o                         
  -9  20   6          3.96         -4.58         6.79 o                         
  -8  20   6          0.21         -3.11         4.62 o                         
  -7  20   6         55.63         51.41         5.47 o                         
  -6  20   6        260.85        240.18        11.93 o                         
  -5  20   6          3.59          3.68         3.38 o                         
  -4  20   6        479.92        469.41         9.96 o                         
  -3  20   6         61.58         73.08         4.85 o                         
  -2  20   6          7.03         17.80         4.59 o                         
  -1  20   6          0.45          6.17         2.96 o                         
   0  20   6        592.44        577.68        13.39 o                         
   1  20   6        159.99        167.77         9.03 o                         
   2  20   6          2.40         -2.43         3.13 o                         
   3  20   6        200.01        222.19         9.72 o                         
   4  20   6        205.90        224.43        12.56 o                         
   5  20   6         22.32         20.26         7.26 o                         
   6  20   6          0.06         10.27        10.42 o                         
   7  20   6        158.21        144.08        10.58 o                         
 -10  21   6         17.97         15.04         6.91 o                         
  -9  21   6         55.71         71.11         8.60 o                         
  -8  21   6         80.27         79.46         8.85 o                         
  -7  21   6        101.39        101.32         8.63 o                         
  -6  21   6         17.74         16.48         4.85 o                         
  -5  21   6        478.63        465.36        13.12 o                         
  -4  21   6         52.02         59.18         4.71 o                         
  -3  21   6         67.93         67.31         4.48 o                         
  -2  21   6         34.15         31.29         4.32 o                         
  -1  21   6        256.68        275.41         9.54 o                         
   0  21   6         22.31         14.55         4.07 o                         
   1  21   6        382.20        369.34        12.00 o                         
   2  21   6          4.66         10.02         3.92 o                         
   3  21   6          6.26         12.83         5.03 o                         
   4  21   6         39.52         20.30         6.25 o                         
   5  21   6         39.64         26.08         6.63 o                         
   6  21   6         43.59         28.66         8.23 o                         
  -9  22   6         32.51         35.64         6.93 o                         
  -8  22   6         54.76         56.50         7.02 o                         
  -7  22   6        183.58        187.68        11.73 o                         
  -6  22   6         92.33         96.00         9.92 o                         
  -5  22   6         16.03         13.89         4.64 o                         
  -4  22   6        118.59        125.72         6.23 o                         
  -3  22   6        156.28        176.43         7.10 o                         
  -2  22   6        132.28        124.89         6.45 o                         
  -1  22   6        116.16        123.77         6.24 o                         
   0  22   6        182.90        207.56         8.47 o                         
   1  22   6        295.52        277.95        10.28 o                         
   2  22   6         96.85         96.69         7.68 o                         
   3  22   6        103.33         90.53        12.49 o                         
   4  22   6        102.04         98.38         9.44 o                         
   5  22   6         36.21         33.56         6.69 o                         
  -8  23   6         23.87         26.70         6.04 o                         
  -7  23   6         56.48         55.22         8.59 o                         
  -6  23   6          2.65          2.16         9.35 o                         
  -5  23   6         19.56          9.47         5.83 o                         
  -4  23   6          1.28         15.32         4.13 o                         
  -3  23   6        470.82        441.83        10.27 o                         
  -2  23   6          0.24         -0.05         4.27 o                         
  -1  23   6         58.92         66.51         6.20 o                         
   0  23   6         10.58          2.25         3.81 o                         
   1  23   6         43.13         58.79         6.93 o                         
   2  23   6         12.32          8.64         5.18 o                         
   3  23   6         24.29         18.91         7.28 o                         
   4  23   6         54.74         56.22         6.68 o                         
   5  23   6         55.35         51.50         8.64 o                         
  -8  24   6         32.19         19.24         6.32 o                         
  -7  24   6          1.53         13.60         7.60 o                         
  -6  24   6         17.89         25.97         6.45 o                         
  -5  24   6          7.52          8.70         4.38 o                         
  -4  24   6         34.93         45.49         6.32 o                         
  -3  24   6         25.12         35.24         6.59 o                         
  -2  24   6        396.47        391.40        15.79 o                         
  -1  24   6          1.25          0.18         3.73 o                         
   0  24   6          7.45          5.77         4.16 o                         
   1  24   6          0.24         -4.79         4.79 o                         
   2  24   6        403.54        386.46        13.11 o                         
   3  24   6         14.19         11.16         6.53 o                         
   4  24   6          0.03          6.85         6.72 o                         
  -7  25   6        292.41        311.46        13.59 o                         
  -6  25   6         30.99         33.66         7.89 o                         
  -5  25   6         22.75         17.28         6.98 o                         
  -4  25   6          0.16         -5.76         8.52 o                         
  -3  25   6        239.33        228.67        11.63 o                         
  -2  25   6         16.21         14.96         4.99 o                         
  -1  25   6        602.74        616.19        15.09 o                         
   0  25   6          3.32         -4.14         4.14 o                         
   1  25   6         66.69         88.70        11.71 o                         
   2  25   6         21.02         22.34         6.03 o                         
   3  25   6        625.93        626.04        20.42 o                         
  -5  26   6         16.36         12.63         5.94 o                         
  -4  26   6        124.43        125.79        12.13 o                         
  -3  26   6         24.17         24.99         6.21 o                         
  -2  26   6         74.29         76.71         7.87 o                         
  -1  26   6        189.07        175.61         9.72 o                         
   0  26   6        101.32        101.82         9.80 o                         
   1  26   6          6.44          4.93         5.20 o                         
   2  26   6         39.08         25.23         8.62 o                         
  -3  27   6         12.42          7.50         5.73 o                         
  -2  27   6          0.74          1.76         4.99 o                         
  -1  27   6         31.52         35.66         6.85 o                         
   0  27   6          1.46          4.90         5.38 o                         
 -13   0   7          6.33         11.20         7.21 o                         
 -11   0   7         14.86         18.85         6.68 o                         
  -9   0   7       1298.66       1209.29        22.20 o                         
  -7   0   7       1252.15       1217.21        16.17 o                         
  -5   0   7         76.82         81.38         4.80 o                         
  -3   0   7        100.57        114.02         3.25 o                         
  -1   0   7        433.92        439.01         9.19 o                         
   1   0   7        413.68        440.28         9.00 o                         
   3   0   7        479.41        441.40        12.04 o                         
   5   0   7        103.49         96.85         9.45 o                         
   7   0   7          8.07         -0.88         6.07 o                         
   9   0   7         53.00         34.98         8.45 o                         
 -14   1   7         20.93         26.59         6.58 o                         
 -13   1   7         72.37         80.49         7.07 o                         
 -12   1   7         48.19         46.84         6.31 o                         
 -11   1   7         36.59         26.57         4.98 o                         
 -10   1   7          0.17         -2.99         2.99 o                         
  -9   1   7         91.33         85.25         4.23 o                         
  -8   1   7        183.29        161.22         5.01 o                         
  -7   1   7        345.77        330.43         6.20 o                         
  -6   1   7        189.76        174.58         4.45 o                         
  -5   1   7        239.93        229.04         5.43 o                         
  -4   1   7         30.81         14.22         1.54 o                         
  -3   1   7       1147.04       1106.75         8.73 o                         
  -2   1   7          6.73          2.43         1.59 o                         
  -1   1   7        201.11        270.34         5.19 o                         
   0   1   7          0.24          1.07         2.31 o                         
   1   1   7          5.59          1.18         2.01 o                         
   2   1   7        306.40        319.27         5.35 o                         
   3   1   7         84.10         85.97         4.00 o                         
   4   1   7        420.31        419.12         7.83 o                         
   5   1   7         15.68         17.00         3.42 o                         
   6   1   7        478.88        494.05        11.36 o                         
   7   1   7          3.66          7.42         4.55 o                         
   8   1   7          7.69         13.00         5.44 o                         
   9   1   7          3.99         -2.63         5.18 o                         
  10   1   7          2.68          4.23         5.39 o                         
 -14   2   7         12.87         19.55         5.77 o                         
 -13   2   7        189.05        179.11        10.01 o                         
 -12   2   7        137.25        129.50         8.71 o                         
 -11   2   7         15.82         14.75         4.48 o                         
 -10   2   7        283.41        295.26         9.10 o                         
  -9   2   7         80.15         89.23         5.36 o                         
  -8   2   7        686.14        663.89         8.94 o                         
  -7   2   7          0.28          3.62         1.87 o                         
  -6   2   7        229.11        223.58         4.80 o                         
  -5   2   7          0.24          0.47         1.23 o                         
  -4   2   7        118.43         94.26         2.84 o                         
  -3   2   7        114.47         80.84         2.34 o                         
  -2   2   7       1797.34       1881.75        14.89 o                         
  -1   2   7         82.70         75.08         3.26 o                         
   0   2   7        483.05        470.37         6.61 o                         
   1   2   7          6.30          9.84         1.70 o                         
   2   2   7        178.00        174.70         4.04 o                         
   3   2   7         37.90         40.21         2.83 o                         
   4   2   7        186.18        177.60         4.37 o                         
   5   2   7        196.61        190.95         7.80 o                         
   6   2   7          9.75         13.65         4.49 o                         
   7   2   7        138.09        134.20         8.33 o                         
   8   2   7         18.74         17.51         5.54 o                         
   9   2   7         61.55         53.07         6.54 o                         
  10   2   7         18.11          8.88         6.01 o                         
 -14   3   7         22.04         28.59         7.33 o                         
 -13   3   7         46.31         25.45         6.54 o                         
 -12   3   7        111.08        113.60         7.59 o                         
 -11   3   7          3.44          3.63         3.90 o                         
 -10   3   7         23.94         26.66         4.77 o                         
  -9   3   7          3.35          3.06         2.75 o                         
  -8   3   7        301.31        272.17         5.91 o                         
  -7   3   7          6.54          6.98         2.10 o                         
  -6   3   7        349.41        325.01         6.22 o                         
  -5   3   7        154.41        154.85         4.09 o                         
  -4   3   7        284.36        258.88         3.74 o                         
  -3   3   7       1250.37       1219.61         9.25 o                         
  -2   3   7        109.36         84.76         2.73 o                         
  -1   3   7          9.87         12.40         1.58 o                         
   0   3   7          3.79          5.37         1.61 o                         
   1   3   7         32.37         38.86         2.15 o                         
   2   3   7        218.50        192.95         4.57 o                         
   3   3   7         95.70        117.52         6.16 o                         
   4   3   7         37.23         38.36         4.53 o                         
   5   3   7        299.62        298.27        10.17 o                         
   6   3   7        228.69        229.96         8.97 o                         
   7   3   7         47.56         53.42         6.18 o                         
   8   3   7          8.61          6.52         4.77 o                         
   9   3   7          3.48         -4.35         4.92 o                         
  10   3   7          1.93         -2.12         5.52 o                         
 -14   4   7          9.84          8.98         6.52 o                         
 -13   4   7          2.77          4.69         5.17 o                         
 -12   4   7          1.07         -4.17         4.17 o                         
 -11   4   7        199.92        205.65         9.26 o                         
 -10   4   7         14.81         15.17         3.74 o                         
  -9   4   7        210.75        201.45         6.34 o                         
  -8   4   7        417.88        406.38         7.51 o                         
  -7   4   7         98.90         85.20         3.69 o                         
  -6   4   7        321.66        310.78         5.69 o                         
  -5   4   7         70.67         85.23         3.21 o                         
  -4   4   7         57.26         58.54         2.90 o                         
  -3   4   7         52.24         66.76         2.09 o                         
  -2   4   7        132.27        143.43         3.55 o                         
  -1   4   7         97.51         98.26         2.88 o                         
   0   4   7         21.02         18.91         1.43 o                         
   1   4   7       1726.52       1619.46        15.72 o                         
   2   4   7        403.43        383.59         5.43 o                         
   3   4   7        517.95        514.95         9.74 o                         
   4   4   7       1839.69       1778.02        21.85 o                         
   5   4   7        114.50        119.12         7.06 o                         
   6   4   7          4.75          8.82         4.73 o                         
   7   4   7          2.40         -1.10         4.30 o                         
   8   4   7         38.68         34.31         5.71 o                         
   9   4   7        173.23        189.28        15.37 o                         
  10   4   7        175.52        167.71        10.22 o                         
 -14   5   7         42.50         19.49         6.86 o                         
 -13   5   7        182.21        181.61        11.68 o                         
 -12   5   7         18.93          8.65         4.68 o                         
 -11   5   7         29.44         25.24         5.32 o                         
 -10   5   7         14.53         14.09         3.57 o                         
  -9   5   7         28.18         36.18         5.50 o                         
  -8   5   7          2.11          3.81         2.44 o                         
  -7   5   7        699.26        661.66         9.22 o                         
  -6   5   7        374.96        409.65         6.28 o                         
  -5   5   7       1493.99       1392.40        12.44 o                         
  -4   5   7        165.63        172.01         3.22 o                         
  -3   5   7       2296.19       2194.35        15.97 o                         
  -2   5   7         81.66         94.44         3.10 o                         
  -1   5   7         74.43         65.97         2.95 o                         
   0   5   7         63.74         70.96         2.70 o                         
   1   5   7          9.51         12.49         1.57 o                         
   2   5   7         60.47         59.66         4.06 o                         
   3   5   7        150.61        150.13         6.03 o                         
   4   5   7         16.98         17.70         4.27 o                         
   5   5   7         29.67         30.89         6.77 o                         
   6   5   7         17.65         23.15         5.40 o                         
   7   5   7         43.41         41.95         6.83 o                         
   8   5   7         59.96         73.29         6.60 o                         
   9   5   7          1.92          4.65         5.10 o                         
  10   5   7          0.02         -5.36         5.36 o                         
 -14   6   7          0.87          1.78         6.12 o                         
 -13   6   7         19.04         34.60         7.30 o                         
 -12   6   7         16.29         19.41         5.25 o                         
 -11   6   7         50.65         40.02         5.08 o                         
 -10   6   7         39.07         40.18         4.72 o                         
  -9   6   7         77.23         85.98         5.39 o                         
  -8   6   7        195.19        184.75         5.62 o                         
  -7   6   7         56.72         66.39         3.50 o                         
  -6   6   7         22.68         24.47         2.32 o                         
  -5   6   7        162.67        161.09         4.30 o                         
  -4   6   7        190.67        166.83         3.64 o                         
  -3   6   7        642.43        573.98         6.97 o                         
  -2   6   7        732.30        648.62         7.09 o                         
  -1   6   7         22.84         18.86         1.99 o                         
   0   6   7       1438.45       1272.85        13.11 o                         
   1   6   7        113.39        102.13         3.71 o                         
   2   6   7       1739.32       1606.85        20.50 o                         
   3   6   7          9.92          5.45         3.23 o                         
   4   6   7          6.17          0.41         3.32 o                         
   5   6   7         96.68        101.56         6.57 o                         
   6   6   7          5.22          6.46         4.25 o                         
   7   6   7          0.12         -4.71         4.74 o                         
   8   6   7        198.38        206.97        10.36 o                         
   9   6   7          6.67         10.79         6.01 o                         
  10   6   7        114.45        111.62         9.18 o                         
 -14   7   7        127.22        116.08         9.92 o                         
 -13   7   7         21.62         14.97         6.09 o                         
 -12   7   7         21.36         12.26         5.39 o                         
 -11   7   7         50.03         47.22         5.36 o                         
 -10   7   7         99.19         99.98         6.73 o                         
  -9   7   7         25.40         14.15         3.61 o                         
  -8   7   7        604.86        609.64        10.48 o                         
  -7   7   7         92.29         98.64         4.62 o                         
  -6   7   7        422.06        445.16         6.72 o                         
  -5   7   7         20.20         20.37         2.62 o                         
  -4   7   7       2529.39       2533.99        18.94 o                         
  -3   7   7         80.08         71.22         2.89 o                         
  -2   7   7       1543.61       1466.93        11.60 o                         
  -1   7   7        289.31        286.90         4.98 o                         
   0   7   7        348.70        312.27         5.41 o                         
   1   7   7        210.08        201.13         5.36 o                         
   2   7   7        336.72        306.04         8.40 o                         
   3   7   7          0.80          2.51         3.11 o                         
   4   7   7         34.40         33.11         4.35 o                         
   5   7   7         11.76         13.42         4.08 o                         
   6   7   7        898.38        890.78        16.24 o                         
   7   7   7         58.87         64.27         6.48 o                         
   8   7   7          2.04         -4.66         4.66 o                         
   9   7   7          6.59          5.40         5.43 o                         
  10   7   7         24.53         23.03         6.42 o                         
 -14   8   7         63.10         59.31        10.48 o                         
 -13   8   7          0.53         -0.11         5.50 o                         
 -12   8   7          0.08         -0.38         4.25 o                         
 -11   8   7         37.47         44.83         5.44 o                         
 -10   8   7          7.49          4.85         3.97 o                         
  -9   8   7        106.66        115.46         7.65 o                         
  -8   8   7        639.12        581.89        13.87 o                         
  -7   8   7         22.48         20.67         2.94 o                         
  -6   8   7         28.87         23.12         2.80 o                         
  -5   8   7         65.66         78.45         3.88 o                         
  -4   8   7        222.84        206.08         5.53 o                         
  -3   8   7         83.36         90.55         3.79 o                         
  -2   8   7        833.80        838.45         8.65 o                         
  -1   8   7        255.34        242.32         4.53 o                         
   0   8   7       1369.93       1333.26        14.31 o                         
   1   8   7        301.94        277.84         5.45 o                         
   2   8   7        769.45        782.20        12.92 o                         
   3   8   7        323.25        344.23         9.22 o                         
   4   8   7         38.81         47.13         7.28 o                         
   5   8   7        155.06        155.89         7.07 o                         
   6   8   7        128.28        150.87         8.10 o                         
   7   8   7        118.49        112.45         7.93 o                         
   8   8   7         13.77         10.73         5.71 o                         
   9   8   7         15.25         16.45         6.09 o                         
 -14   9   7          5.80          0.09         6.92 o                         
 -13   9   7        172.66        178.02        10.50 o                         
 -12   9   7          0.07         -4.02         4.02 o                         
 -11   9   7         15.77         21.26         5.21 o                         
 -10   9   7         14.39         15.88         4.58 o                         
  -9   9   7         54.57         60.58         4.98 o                         
  -8   9   7        139.64        138.95         5.57 o                         
  -7   9   7        559.90        578.05        10.29 o                         
  -6   9   7        111.42         97.58         4.62 o                         
  -5   9   7        594.85        601.69         9.07 o                         
  -4   9   7        159.59        161.02         4.86 o                         
  -3   9   7       1692.14       1727.37        16.07 o                         
  -2   9   7          0.76          1.98         1.90 o                         
  -1   9   7         89.74        120.28         4.57 o                         
   0   9   7         81.73         85.80         4.07 o                         
   1   9   7          8.13          7.27         1.97 o                         
   2   9   7        712.50        732.33        11.89 o                         
   3   9   7        445.27        413.95        10.54 o                         
   4   9   7         79.61         84.11         6.44 o                         
   5   9   7        230.78        219.71        11.13 o                         
   6   9   7         33.74         31.08         5.52 o                         
   7   9   7        257.02        277.77        10.17 o                         
   8   9   7          5.62         11.70         6.01 o                         
   9   9   7         17.36         21.64         6.37 o                         
 -13  10   7         39.80         38.84         6.63 o                         
 -12  10   7        276.31        290.73        11.12 o                         
 -11  10   7        285.25        322.38        12.15 o                         
 -10  10   7         69.83         69.86         6.30 o                         
  -9  10   7        334.79        347.45        10.60 o                         
  -8  10   7        490.18        467.88        11.09 o                         
  -7  10   7        222.03        236.90        11.84 o                         
  -6  10   7         78.10         84.39         4.75 o                         
  -5  10   7          2.82         -2.21         2.21 o                         
  -4  10   7        565.09        519.62        10.74 o                         
  -3  10   7         10.88         12.75         2.63 o                         
  -2  10   7        631.46        575.66         7.85 o                         
  -1  10   7         48.06         44.13         2.80 o                         
   0  10   7        382.25        363.03         6.53 o                         
   1  10   7       1470.16       1366.91        15.54 o                         
   2  10   7         32.44         37.40         4.48 o                         
   3  10   7        532.29        509.08        10.53 o                         
   4  10   7          0.82         -0.57         3.78 o                         
   5  10   7          3.99          5.88         4.11 o                         
   6  10   7         85.92         92.39         7.35 o                         
   7  10   7         46.31         39.01         6.30 o                         
   8  10   7        159.57        160.63        10.19 o                         
   9  10   7        300.08        254.77        14.64 o                         
 -13  11   7          8.32          3.59         6.52 o                         
 -12  11   7        109.76        106.85         8.31 o                         
 -11  11   7         10.87          9.16         4.86 o                         
 -10  11   7         19.65         13.64         4.33 o                         
  -9  11   7         67.11         66.03         6.35 o                         
  -8  11   7         95.51         72.63         5.74 o                         
  -7  11   7          8.92         12.31         3.37 o                         
  -6  11   7         83.41        102.46         5.98 o                         
  -5  11   7        495.24        511.40         8.52 o                         
  -4  11   7        588.79        605.69         9.14 o                         
  -3  11   7        849.17        852.66        10.68 o                         
  -2  11   7        268.15        284.54         5.37 o                         
  -1  11   7        101.92         98.45         3.84 o                         
   0  11   7          7.90         10.53         2.23 o                         
   1  11   7        112.73        142.25         5.36 o                         
   2  11   7        244.35        222.26         7.35 o                         
   3  11   7         43.81         46.41         4.82 o                         
   4  11   7        133.28        136.19         7.99 o                         
   5  11   7         24.78         21.70         4.86 o                         
   6  11   7        108.09        122.36         9.82 o                         
   7  11   7         19.43         10.20         5.15 o                         
   8  11   7         22.19         40.82         7.74 o                         
   9  11   7         20.85         22.33         7.15 o                         
 -13  12   7          4.15          6.26         6.09 o                         
 -12  12   7        115.36        125.99         8.15 o                         
 -11  12   7          5.11          2.13         4.42 o                         
 -10  12   7        445.57        460.43        13.85 o                         
  -9  12   7          0.27         -0.77         4.03 o                         
  -8  12   7        152.01        140.52         7.86 o                         
  -7  12   7         18.98         24.62         3.85 o                         
  -6  12   7         95.97        111.70         5.69 o                         
  -5  12   7        100.50        111.54         5.70 o                         
  -4  12   7        110.02        124.03         5.45 o                         
  -3  12   7         32.48         35.32         3.46 o                         
  -2  12   7          5.12          3.07         2.21 o                         
  -1  12   7        594.87        617.66         8.72 o                         
   0  12   7         99.91        110.58         6.41 o                         
   1  12   7         10.96         12.89         2.88 o                         
   2  12   7        661.04        640.21        11.53 o                         
   3  12   7         46.06         59.39         5.19 o                         
   4  12   7        187.66        184.16         7.48 o                         
   5  12   7         36.15         46.65         7.19 o                         
   6  12   7          6.36          4.26         4.15 o                         
   7  12   7         95.40         94.44         7.21 o                         
   8  12   7         88.95         73.46         7.31 o                         
   9  12   7          6.03         -5.11         5.95 o                         
 -13  13   7         39.02         49.51         7.16 o                         
 -12  13   7         16.18         16.14         6.73 o                         
 -11  13   7          9.22         10.20         5.35 o                         
 -10  13   7         33.25         28.18         5.81 o                         
  -9  13   7        143.33        157.12         7.95 o                         
  -8  13   7          1.13          2.02         3.52 o                         
  -7  13   7         26.26         33.20         4.64 o                         
  -6  13   7         47.36         59.06         5.27 o                         
  -5  13   7        143.08        156.43         5.32 o                         
  -4  13   7        328.67        348.02         7.29 o                         
  -3  13   7        110.44        119.27         4.33 o                         
  -2  13   7        384.53        387.81         6.96 o                         
  -1  13   7          6.29         10.96         3.38 o                         
   0  13   7        142.10        144.70         5.89 o                         
   1  13   7         26.43         24.67         3.27 o                         
   2  13   7         33.62         40.67         4.23 o                         
   3  13   7         64.95         82.83         6.83 o                         
   4  13   7         71.55         81.46         5.63 o                         
   5  13   7         87.92         92.35         6.26 o                         
   6  13   7        194.46        188.91         9.12 o                         
   7  13   7        171.92        167.24         9.33 o                         
   8  13   7          0.01          0.40         7.74 o                         
 -13  14   7         99.23         73.23         9.70 o                         
 -12  14   7         12.15          3.95         4.83 o                         
 -11  14   7         51.13         49.54         7.22 o                         
 -10  14   7          3.38          6.84         4.62 o                         
  -9  14   7        536.57        519.61        12.49 o                         
  -8  14   7         46.87         36.38         5.74 o                         
  -7  14   7        231.61        250.17         8.74 o                         
  -6  14   7          9.61          3.50         3.02 o                         
  -5  14   7         46.92         42.75         4.77 o                         
  -4  14   7          5.50          5.91         2.53 o                         
  -3  14   7         40.77         45.45         3.21 o                         
  -2  14   7        189.71        188.89         5.64 o                         
  -1  14   7          3.34         -0.46         2.16 o                         
   0  14   7        110.24        140.38         5.32 o                         
   1  14   7        628.33        615.18         9.23 o                         
   2  14   7        152.53        147.14         6.30 o                         
   3  14   7          3.54          7.32         3.63 o                         
   4  14   7        232.77        229.96         8.00 o                         
   5  14   7         29.35         29.51         4.68 o                         
   6  14   7          0.06          2.45         4.21 o                         
   7  14   7        183.74        169.44        11.40 o                         
   8  14   7          0.53         -5.36         5.36 o                         
 -12  15   7          0.14         10.18         6.16 o                         
 -11  15   7         96.40         88.28         8.92 o                         
 -10  15   7          1.66         -1.46         4.56 o                         
  -9  15   7          2.85          1.78         4.34 o                         
  -8  15   7          2.26         -0.06         3.29 o                         
  -7  15   7        171.98        178.65         7.98 o                         
  -6  15   7         30.28         21.37         3.85 o                         
  -5  15   7        187.25        192.27         8.11 o                         
  -4  15   7         57.88         58.29         5.06 o                         
  -3  15   7       1094.95       1099.26        13.58 o                         
  -2  15   7          5.87          2.41         2.23 o                         
  -1  15   7         24.88         23.13         2.93 o                         
   0  15   7         73.42         78.37         4.82 o                         
   1  15   7         26.96         33.06         5.19 o                         
   2  15   7        748.20        687.39        12.31 o                         
   3  15   7          0.01         -1.91         3.65 o                         
   4  15   7         24.77         29.81         5.60 o                         
   5  15   7         48.71         49.46         6.62 o                         
   6  15   7        147.92        164.05        10.00 o                         
   7  15   7         29.81         25.66         6.59 o                         
   8  15   7         65.91         57.19         7.89 o                         
 -12  16   7         37.96         32.43         6.56 o                         
 -11  16   7          0.10          1.40         9.47 o                         
 -10  16   7         21.94         24.88        10.07 o                         
  -9  16   7         58.04         56.84         6.89 o                         
  -8  16   7        270.02        264.13         9.17 o                         
  -7  16   7         25.81         40.46         4.93 o                         
  -6  16   7         74.84         64.05         5.21 o                         
  -5  16   7          1.84         -2.52         3.12 o                         
  -4  16   7        128.74        119.51         4.75 o                         
  -3  16   7        185.22        177.94         6.12 o                         
  -2  16   7        257.17        267.18         7.18 o                         
  -1  16   7         15.79         14.12         2.91 o                         
   0  16   7         34.29         42.13         4.01 o                         
   1  16   7         16.02         18.65         3.68 o                         
   2  16   7        413.51        407.53         9.35 o                         
   3  16   7        196.42        211.97         9.52 o                         
   4  16   7        107.50        103.85         7.56 o                         
   5  16   7         23.90         28.12         6.03 o                         
   6  16   7         12.98         11.78         6.56 o                         
   7  16   7         56.34         38.17         8.46 o                         
 -11  17   7          5.11         -4.68         6.15 o                         
 -10  17   7        123.17        127.03         9.40 o                         
  -9  17   7          3.95          9.18         5.16 o                         
  -8  17   7          9.23          8.30         4.41 o                         
  -7  17   7         63.78         78.93         6.05 o                         
  -6  17   7        109.39        112.07         5.97 o                         
  -5  17   7         16.44         10.86         3.80 o                         
  -4  17   7        459.35        426.39         9.24 o                         
  -3  17   7         36.47         48.15         4.30 o                         
  -2  17   7        312.62        318.62         8.66 o                         
  -1  17   7         43.25         51.42         4.00 o                         
   0  17   7          1.64         -1.84         3.31 o                         
   1  17   7          0.08          0.27         2.85 o                         
   2  17   7         34.88         28.38         3.66 o                         
   3  17   7        421.31        444.24        11.94 o                         
   4  17   7         19.76         17.74         6.13 o                         
   5  17   7        405.63        413.50        13.01 o                         
   6  17   7         86.65         78.50         8.96 o                         
   7  17   7        180.26        162.45        10.32 o                         
 -11  18   7         12.82         17.70         6.16 o                         
 -10  18   7         52.15         41.71         7.78 o                         
  -9  18   7         13.75         29.01         6.62 o                         
  -8  18   7         28.22         28.32         6.09 o                         
  -7  18   7          1.51         -2.78         3.16 o                         
  -6  18   7         11.18          9.94         3.96 o                         
  -5  18   7         44.46         48.46         4.52 o                         
  -4  18   7         16.13         16.73         3.16 o                         
  -3  18   7        226.08        219.85         7.57 o                         
  -2  18   7        183.61        186.19         6.99 o                         
  -1  18   7        875.17        847.33        14.57 o                         
   0  18   7        116.52        118.68         6.04 o                         
   1  18   7        211.05        227.68         9.37 o                         
   2  18   7         73.14         71.63         5.07 o                         
   3  18   7        122.77        137.16         7.76 o                         
   4  18   7        122.49        140.83         8.25 o                         
   5  18   7          0.18         -5.32         5.32 o                         
   6  18   7         55.43         65.45         8.95 o                         
   7  18   7          4.29          3.90         7.93 o                         
 -11  19   7         14.90          3.80         8.65 o                         
 -10  19   7         21.32         11.20         6.40 o                         
  -9  19   7          4.42          1.33         4.87 o                         
  -8  19   7          0.00         -0.01         4.27 o                         
  -7  19   7         15.04         15.25         3.95 o                         
  -6  19   7        101.31        106.09         8.07 o                         
  -5  19   7        178.63        181.76         8.34 o                         
  -4  19   7          0.24         -2.06         2.99 o                         
  -3  19   7         23.12         27.87         4.02 o                         
  -2  19   7          0.12         -2.92         2.92 o                         
  -1  19   7        143.89        162.54         8.14 o                         
   0  19   7          0.80          1.29         5.81 o                         
   1  19   7         20.49         19.22         4.59 o                         
   2  19   7         41.22         38.70         4.81 o                         
   3  19   7         90.76        101.02         7.30 o                         
   4  19   7          0.68         -1.08         5.31 o                         
   5  19   7          2.53         -1.64         6.79 o                         
   6  19   7         12.30          6.76         6.34 o                         
 -10  20   7          0.04          8.57         5.48 o                         
  -9  20   7          2.97          3.24         6.28 o                         
  -8  20   7         42.62         51.91         8.07 o                         
  -7  20   7        100.01        106.69         8.66 o                         
  -6  20   7         35.32         40.85         4.59 o                         
  -5  20   7          1.84          0.11         4.14 o                         
  -4  20   7         66.98         81.95         5.25 o                         
  -3  20   7         12.87          9.55         3.47 o                         
  -2  20   7        159.01        173.98         8.78 o                         
  -1  20   7          0.49         -1.86         4.01 o                         
   0  20   7        188.45        200.53        10.37 o                         
   1  20   7        101.23        105.76         7.22 o                         
   2  20   7        196.79        201.00         8.52 o                         
   3  20   7         72.25         75.04         6.80 o                         
   4  20   7          0.42         -5.52         5.52 o                         
   5  20   7         96.90         97.63        10.13 o                         
   6  20   7          9.28          6.43         7.10 o                         
 -10  21   7         32.12         32.84        18.37 o                         
  -9  21   7          1.71         14.43         5.62 o                         
  -8  21   7         21.96         20.36         6.18 o                         
  -7  21   7          4.92          7.85         4.88 o                         
  -6  21   7          9.67          8.30         4.80 o                         
  -5  21   7          2.61          6.65         3.14 o                         
  -4  21   7        535.79        520.27        11.44 o                         
  -3  21   7        147.52        148.99         7.39 o                         
  -2  21   7         19.24         29.39         4.56 o                         
  -1  21   7          1.90          7.93         3.98 o                         
   0  21   7         21.26          9.73         5.05 o                         
   1  21   7         12.68         17.55         6.41 o                         
   2  21   7         71.74         69.01         6.79 o                         
   3  21   7          3.14         -4.51         4.51 o                         
   4  21   7          4.46         -0.25         5.56 o                         
   5  21   7         17.81         34.06         6.75 o                         
  -9  22   7         55.55         48.77         7.86 o                         
  -8  22   7         85.87         89.60         8.88 o                         
  -7  22   7         20.43         20.53         6.80 o                         
  -6  22   7        119.28        124.19         9.01 o                         
  -5  22   7         74.69         73.75         6.92 o                         
  -4  22   7          5.63         -2.39         3.58 o                         
  -3  22   7        479.78        472.57        11.33 o                         
  -2  22   7        153.06        164.97         8.75 o                         
  -1  22   7        361.25        392.73        10.90 o                         
   0  22   7         84.32         88.49         7.16 o                         
   1  22   7         29.95         27.35         6.07 o                         
   2  22   7        158.07        162.66         9.82 o                         
   3  22   7         18.88         27.72         7.48 o                         
   4  22   7         25.53         23.38         7.24 o                         
  -8  23   7          2.83          1.18         5.87 o                         
  -7  23   7         89.42         91.14         9.19 o                         
  -6  23   7          8.21          2.15         5.96 o                         
  -5  23   7         23.03         23.33         5.23 o                         
  -4  23   7         59.16         67.71         7.29 o                         
  -3  23   7          2.93          0.63         3.91 o                         
  -2  23   7          5.00          9.28         4.55 o                         
  -1  23   7          3.43          2.45         3.99 o                         
   0  23   7          0.05         -2.01         4.20 o                         
   1  23   7         24.53         24.79         5.11 o                         
   2  23   7         37.71         22.07         7.66 o                         
   3  23   7        170.45        169.18        13.61 o                         
   4  23   7          1.08         -4.16         6.12 o                         
  -7  24   7        302.97        310.98        13.61 o                         
  -6  24   7         14.86          5.53         6.28 o                         
  -5  24   7         31.65         37.77         6.27 o                         
  -4  24   7         91.18        114.00         9.62 o                         
  -3  24   7         28.29         25.98         4.81 o                         
  -2  24   7          0.20          0.46         4.08 o                         
  -1  24   7        137.31        128.49         8.09 o                         
   0  24   7         55.89         56.30         6.33 o                         
   1  24   7         12.59          8.72         5.37 o                         
   2  24   7          0.07         -1.97         4.75 o                         
   3  24   7          2.59          1.10         8.11 o                         
  -6  25   7        113.53        119.89        11.17 o                         
  -5  25   7          1.54         -2.89         6.42 o                         
  -4  25   7         35.61         20.12         8.64 o                         
  -3  25   7         25.77         18.29         6.65 o                         
  -2  25   7          0.35         -3.64         3.64 o                         
  -1  25   7          5.81         -0.20         4.51 o                         
   0  25   7        130.94        136.24         8.83 o                         
   1  25   7         27.14         19.79         6.11 o                         
   2  25   7        306.13        285.04        21.87 o                         
  -4  26   7          4.53         13.73         6.08 o                         
  -3  26   7          0.00         -3.38         5.76 o                         
  -2  26   7         45.47         28.50         6.27 o                         
  -1  26   7         19.21         16.45         5.17 o                         
   0  26   7          5.29          7.69         5.50 o                         
 -14   0   8         39.45         32.64         8.46 o                         
 -12   0   8        844.60        855.19        25.49 o                         
 -10   0   8        322.97        305.59        11.63 o                         
  -8   0   8       1593.49       1544.09        24.45 o                         
  -6   0   8        282.14        298.05         7.31 o                         
  -4   0   8       2782.13       2578.92        39.60 o                         
  -2   0   8       2834.34       2970.00        34.00 o                         
   0   0   8        328.98        308.71         9.05 o                         
   2   0   8       1568.16       1537.88        19.30 o                         
   4   0   8          0.59         12.90         5.49 o                         
   6   0   8         76.59         81.21         9.04 o                         
   8   0   8        532.85        551.48        21.08 o                         
 -14   1   8         33.47         34.69         5.69 o                         
 -13   1   8        168.91        176.66         9.22 o                         
 -12   1   8         14.97         16.55         4.96 o                         
 -11   1   8          0.03          5.83         4.21 o                         
 -10   1   8        164.89        148.95         6.59 o                         
  -9   1   8        626.35        612.77        11.46 o                         
  -8   1   8        202.98        190.13         5.10 o                         
  -7   1   8        291.08        309.34         5.93 o                         
  -6   1   8        180.08        198.51         4.23 o                         
  -5   1   8        182.50        189.95         4.32 o                         
  -4   1   8        840.59        805.88         7.40 o                         
  -3   1   8       3878.61       3868.15        26.57 o                         
  -2   1   8        114.04        116.19         3.79 o                         
  -1   1   8         35.45         48.82         2.81 o                         
   0   1   8        130.73        121.80         4.94 o                         
   1   1   8       2323.87       2108.95        21.60 o                         
   2   1   8        373.30        368.34         6.42 o                         
   3   1   8        620.02        630.73         9.18 o                         
   4   1   8        149.17        142.34         5.17 o                         
   5   1   8         59.98         52.52         3.89 o                         
   6   1   8         32.28         35.06         5.20 o                         
   7   1   8        462.48        453.67        12.41 o                         
   8   1   8         69.02         95.87         7.98 o                         
   9   1   8         44.01         37.12         6.47 o                         
 -14   2   8         11.65         15.89         5.91 o                         
 -13   2   8         53.21         52.41         6.56 o                         
 -12   2   8         59.77         53.96         7.42 o                         
 -11   2   8        144.44        141.28         7.77 o                         
 -10   2   8        337.11        322.11         8.78 o                         
  -9   2   8       1129.86       1033.75        13.16 o                         
  -8   2   8         14.13         12.30         2.49 o                         
  -7   2   8       1904.76       1842.89        16.31 o                         
  -6   2   8       1635.48       1627.83        15.40 o                         
  -5   2   8       2556.33       2392.17        17.48 o                         
  -4   2   8          0.24          3.12         1.40 o                         
  -3   2   8       1017.70        924.96         8.60 o                         
  -2   2   8       2139.00       2070.60        16.88 o                         
  -1   2   8        110.75        115.33         3.82 o                         
   0   2   8       1018.85        993.61        12.37 o                         
   1   2   8        583.38        580.12         9.99 o                         
   2   2   8        247.68        238.13         5.24 o                         
   3   2   8        163.20        173.59         4.77 o                         
   4   2   8        295.00        305.60         8.35 o                         
   5   2   8        117.00        128.43         7.14 o                         
   6   2   8        483.00        490.42        11.88 o                         
   7   2   8         27.42         19.36         5.77 o                         
   8   2   8         22.30         12.00         5.74 o                         
   9   2   8        103.75        124.42         8.45 o                         
 -14   3   8          8.61         15.70         6.22 o                         
 -13   3   8         12.26          4.65         5.35 o                         
 -12   3   8          7.10          7.37         4.92 o                         
 -11   3   8        300.78        323.54        10.03 o                         
 -10   3   8         23.19         21.38         3.57 o                         
  -9   3   8         12.54         17.02         3.23 o                         
  -8   3   8          4.21          6.72         2.32 o                         
  -7   3   8         28.59         20.62         2.58 o                         
  -6   3   8        148.94        146.79         4.55 o                         
  -5   3   8       2731.47       2563.19        17.29 o                         
  -4   3   8          1.94          5.92         1.47 o                         
  -3   3   8         72.41         68.78         2.58 o                         
  -2   3   8        190.54        180.62         3.44 o                         
  -1   3   8       2284.70       2073.74        23.59 o                         
   0   3   8         21.81         26.28         2.36 o                         
   1   3   8         66.53         94.58         2.78 o                         
   2   3   8        537.82        505.39         6.47 o                         
   3   3   8          0.89          3.62         2.89 o                         
   4   3   8        200.35        213.95         9.40 o                         
   5   3   8        679.30        685.87        13.08 o                         
   6   3   8          1.21          0.21         4.13 o                         
   7   3   8         24.73         31.33         6.37 o                         
   8   3   8          1.38         -4.74         4.74 o                         
   9   3   8        359.56        391.29        13.51 o                         
 -14   4   8         15.51         13.14         6.42 o                         
 -13   4   8         15.27         19.81         7.75 o                         
 -12   4   8         14.50         20.15         5.32 o                         
 -11   4   8        114.16        118.77         7.23 o                         
 -10   4   8        502.48        491.84        10.52 o                         
  -9   4   8         70.14         64.38         4.31 o                         
  -8   4   8         35.16         32.56         3.46 o                         
  -7   4   8        100.56        107.07         4.20 o                         
  -6   4   8        447.07        442.38         7.06 o                         
  -5   4   8        931.27        937.71         9.64 o                         
  -4   4   8         84.59         79.79         2.89 o                         
  -3   4   8        218.10        213.04         3.85 o                         
  -2   4   8        273.25        249.33         4.25 o                         
  -1   4   8        223.29        208.42         4.68 o                         
   0   4   8       1404.53       1291.82        19.12 o                         
   1   4   8         49.73         51.05         2.23 o                         
   2   4   8         58.48         66.46         2.61 o                         
   3   4   8          2.01          3.60         3.15 o                         
   4   4   8        996.10        969.78        13.75 o                         
   5   4   8          0.45         -3.59         3.59 o                         
   6   4   8        151.85        182.20         8.99 o                         
   7   4   8        307.02        326.22        10.81 o                         
   8   4   8          0.05         -1.37         4.76 o                         
   9   4   8          3.28          7.04         5.29 o                         
 -14   5   8          0.26         -5.49         5.49 o                         
 -13   5   8          0.09          6.11         5.51 o                         
 -12   5   8         96.36        104.49         8.02 o                         
 -11   5   8        115.21        113.47         6.71 o                         
 -10   5   8         51.76         48.78         4.56 o                         
  -9   5   8        279.54        285.62         7.12 o                         
  -8   5   8         24.97         23.38         2.97 o                         
  -7   5   8        366.33        387.18         6.66 o                         
  -6   5   8        651.70        650.41         8.94 o                         
  -5   5   8         92.49         96.87         3.98 o                         
  -4   5   8       2935.66       2860.26        19.54 o                         
  -3   5   8        694.91        679.75         8.32 o                         
  -2   5   8        911.05        845.09        10.31 o                         
  -1   5   8        487.04        441.55         6.89 o                         
   0   5   8        139.11        112.81         4.45 o                         
   1   5   8        260.39        246.59         4.87 o                         
   2   5   8        173.93        188.23         6.24 o                         
   3   5   8       1058.74       1034.09        17.36 o                         
   4   5   8        147.56        143.06         6.89 o                         
   5   5   8        580.97        599.87        13.56 o                         
   6   5   8        172.13        173.19         9.28 o                         
   7   5   8          4.21          4.92         4.49 o                         
   8   5   8          3.50          5.92         7.79 o                         
   9   5   8        155.38        141.00         8.74 o                         
 -14   6   8          6.19          8.75         6.19 o                         
 -13   6   8        211.93        193.94        10.90 o                         
 -12   6   8        298.36        313.65        11.44 o                         
 -11   6   8          1.93          0.68         3.60 o                         
 -10   6   8         10.32         16.38         3.91 o                         
  -9   6   8          3.94          6.67         2.82 o                         
  -8   6   8        809.23        782.60        10.77 o                         
  -7   6   8         53.44         68.84         3.45 o                         
  -6   6   8        724.98        766.42         8.73 o                         
  -5   6   8         52.12         57.55         3.57 o                         
  -4   6   8       1832.89       1722.58        15.21 o                         
  -3   6   8        277.04        261.64         5.17 o                         
  -2   6   8        162.90        178.51         5.25 o                         
  -1   6   8       1126.04       1145.87        12.46 o                         
   0   6   8        618.55        609.56         7.95 o                         
   1   6   8        683.50        705.60         9.92 o                         
   2   6   8       1373.75       1350.22        18.29 o                         
   3   6   8        180.08        199.80         7.71 o                         
   4   6   8         45.28         51.87         4.88 o                         
   5   6   8        406.58        406.98        10.46 o                         
   6   6   8        194.26        213.12        11.87 o                         
   7   6   8          2.88          6.19         4.78 o                         
   8   6   8        420.43        458.23        16.97 o                         
   9   6   8         20.78         22.17         5.70 o                         
 -14   7   8         16.87          5.01         5.86 o                         
 -13   7   8        350.68        338.07        13.18 o                         
 -12   7   8          0.07         -3.05         4.63 o                         
 -11   7   8         15.75         11.33         4.53 o                         
 -10   7   8        219.70        228.91        10.00 o                         
  -9   7   8        873.73        849.73        13.20 o                         
  -8   7   8        395.48        386.86         8.16 o                         
  -7   7   8        703.18        711.71         9.32 o                         
  -6   7   8          5.21          2.86         2.40 o                         
  -5   7   8        296.48        302.21         6.70 o                         
  -4   7   8        562.14        527.51         9.92 o                         
  -3   7   8        694.03        707.73         8.75 o                         
  -2   7   8        249.04        232.86         4.71 o                         
  -1   7   8         24.56         25.50         2.56 o                         
   0   7   8          6.08         10.03         2.63 o                         
   1   7   8       2410.15       2367.40        21.44 o                         
   2   7   8        141.70        164.02         7.17 o                         
   3   7   8       1500.84       1431.41        19.84 o                         
   4   7   8         25.79         29.20         3.80 o                         
   5   7   8         34.60         34.59         5.35 o                         
   6   7   8         33.10         40.03         5.42 o                         
   7   7   8        859.70        823.31        17.01 o                         
   8   7   8         34.59         56.28         6.41 o                         
   9   7   8          9.73         13.69         5.39 o                         
 -14   8   8         46.23         41.82         7.26 o                         
 -13   8   8          0.90         -3.69         5.73 o                         
 -12   8   8        141.35        156.71         8.51 o                         
 -11   8   8          0.01         -3.34         4.01 o                         
 -10   8   8        117.28        113.08         7.07 o                         
  -9   8   8         67.67         75.65         5.31 o                         
  -8   8   8        860.84        873.72        11.39 o                         
  -7   8   8          0.47          1.78         2.76 o                         
  -6   8   8        389.56        411.46         7.92 o                         
  -5   8   8         50.12         59.69         3.93 o                         
  -4   8   8        231.35        224.76         5.03 o                         
  -3   8   8        589.62        552.63         7.94 o                         
  -2   8   8        960.72        975.66         8.97 o                         
  -1   8   8       2158.35       2069.42        17.43 o                         
   0   8   8        600.32        569.92         8.33 o                         
   1   8   8        272.03        255.47         7.01 o                         
   2   8   8        279.19        282.21         8.63 o                         
   3   8   8         19.07         17.67         4.19 o                         
   4   8   8       1243.03       1222.58        19.02 o                         
   5   8   8          0.14         -1.65         4.28 o                         
   6   8   8        259.23        275.75         9.44 o                         
   7   8   8         37.72         40.11         5.85 o                         
   8   8   8        236.34        247.57        14.16 o                         
   9   8   8          0.14         -6.18         6.18 o                         
 -14   9   8         55.83         48.65         8.23 o                         
 -13   9   8         89.29         97.64         8.76 o                         
 -12   9   8        119.47        127.86         8.19 o                         
 -11   9   8          0.56          3.81         4.34 o                         
 -10   9   8        108.86        104.43         6.99 o                         
  -9   9   8        834.80        841.48        14.65 o                         
  -8   9   8          8.77         19.18         3.52 o                         
  -7   9   8        308.02        300.85         8.22 o                         
  -6   9   8         17.22         14.64         2.88 o                         
  -5   9   8        284.94        279.98         5.82 o                         
  -4   9   8        490.19        494.06         7.88 o                         
  -3   9   8       2063.06       2045.03        19.00 o                         
  -2   9   8        240.67        230.68         5.74 o                         
  -1   9   8         74.81         76.58         3.85 o                         
   0   9   8        493.32        453.35         7.73 o                         
   1   9   8        503.32        559.93         9.96 o                         
   2   9   8        129.17        123.23         6.64 o                         
   3   9   8        163.43        158.58         7.49 o                         
   4   9   8         47.90         50.17         5.78 o                         
   5   9   8        365.45        373.53        11.35 o                         
   6   9   8        196.49        212.85        10.16 o                         
   7   9   8         68.07         56.67         7.22 o                         
   8   9   8         21.64          8.11         5.60 o                         
   9   9   8          7.02         -0.79         7.71 o                         
 -13  10   8          1.04          5.14         4.96 o                         
 -12  10   8          5.63         -4.67         4.67 o                         
 -11  10   8        133.44        134.88         8.05 o                         
 -10  10   8        512.11        511.07        11.32 o                         
  -9  10   8         68.82         85.96         6.41 o                         
  -8  10   8         17.82         19.56         4.03 o                         
  -7  10   8         14.80         12.33         3.31 o                         
  -6  10   8       1302.23       1286.19        15.73 o                         
  -5  10   8         65.46         78.33         3.81 o                         
  -4  10   8        113.40        109.57         4.90 o                         
  -3  10   8          0.32         -0.37         2.37 o                         
  -2  10   8        466.50        460.17         7.02 o                         
  -1  10   8        369.38        338.34         7.11 o                         
   0  10   8        870.50        906.75        11.27 o                         
   1  10   8         90.61         91.80         5.69 o                         
   2  10   8         43.14         46.39         5.21 o                         
   3  10   8          7.98         -1.30         3.24 o                         
   4  10   8       1345.33       1349.12        20.29 o                         
   5  10   8         84.08         95.04         7.36 o                         
   6  10   8          0.18          8.42         4.85 o                         
   7  10   8          1.28          2.16         5.58 o                         
   8  10   8         51.92         48.82         6.99 o                         
 -13  11   8          5.58         -3.49         5.23 o                         
 -12  11   8          0.32         -4.83         4.83 o                         
 -11  11   8         77.65         64.71         8.79 o                         
 -10  11   8         70.27         66.14         7.44 o                         
  -9  11   8        143.00        160.43         8.19 o                         
  -8  11   8        340.88        322.69         9.24 o                         
  -7  11   8         16.24         18.72         3.49 o                         
  -6  11   8         58.88         57.70         4.36 o                         
  -5  11   8        749.80        787.21        10.24 o                         
  -4  11   8          3.19          2.93         2.50 o                         
  -3  11   8        141.32        140.60         5.56 o                         
  -2  11   8         23.03         26.32         2.85 o                         
  -1  11   8        377.96        395.00         7.17 o                         
   0  11   8         27.67         34.20         3.22 o                         
   1  11   8        222.25        209.49         6.67 o                         
   2  11   8        385.87        394.43         9.13 o                         
   3  11   8         92.65        110.11         6.32 o                         
   4  11   8         77.48         82.91         6.16 o                         
   5  11   8        415.55        415.35        11.25 o                         
   6  11   8          8.28          2.25         4.72 o                         
   7  11   8         22.07         31.93         6.51 o                         
   8  11   8         73.80         59.94         7.34 o                         
 -13  12   8         85.63         67.56         6.71 o                         
 -12  12   8         49.57         45.59         5.90 o                         
 -11  12   8        315.29        321.05        12.55 o                         
 -10  12   8        108.73        105.62         7.24 o                         
  -9  12   8        463.85        483.92        12.19 o                         
  -8  12   8         10.50         12.70         4.30 o                         
  -7  12   8        915.95        911.68        14.00 o                         
  -6  12   8       1280.65       1245.95        17.25 o                         
  -5  12   8        313.03        309.32         6.61 o                         
  -4  12   8        337.84        351.80         8.44 o                         
  -3  12   8        243.48        250.81         6.98 o                         
  -2  12   8        207.38        221.51         5.18 o                         
  -1  12   8         57.40         59.57         3.75 o                         
   0  12   8       1133.62       1082.14        13.14 o                         
   1  12   8          1.32         -1.30         2.78 o                         
   2  12   8         12.31         16.00         3.58 o                         
   3  12   8        234.35        229.34         8.29 o                         
   4  12   8        130.74        131.65         8.50 o                         
   5  12   8          3.01         -2.85         4.02 o                         
   6  12   8          6.18          7.33         5.23 o                         
   7  12   8         12.84          8.44         6.71 o                         
   8  12   8         73.42         66.62         9.50 o                         
 -13  13   8         64.05         72.59         7.80 o                         
 -12  13   8        114.57        114.68         9.95 o                         
 -11  13   8         36.97         21.87         6.77 o                         
 -10  13   8         76.40         68.64         6.10 o                         
  -9  13   8         61.38         54.84         8.31 o                         
  -8  13   8          0.70         -3.45         3.45 o                         
  -7  13   8        311.86        350.34         9.51 o                         
  -6  13   8         48.52         44.87         4.62 o                         
  -5  13   8        195.93        188.50         5.99 o                         
  -4  13   8         82.23         80.41         4.72 o                         
  -3  13   8        454.27        445.85        10.65 o                         
  -2  13   8          1.72          0.94         2.51 o                         
  -1  13   8        228.98        262.08         6.76 o                         
   0  13   8        252.74        258.47         6.81 o                         
   1  13   8       1094.03       1022.40        14.72 o                         
   2  13   8         14.31         14.58         3.54 o                         
   3  13   8        299.37        308.70         9.17 o                         
   4  13   8         30.48         34.11         4.88 o                         
   5  13   8         42.65         45.78         5.61 o                         
   6  13   8        384.17        409.41        16.24 o                         
   7  13   8         92.54         92.48        13.95 o                         
   8  13   8        103.75         93.66         8.85 o                         
 -12  14   8        166.22        161.30        10.07 o                         
 -11  14   8         30.75         22.81         6.54 o                         
 -10  14   8         32.18         34.13         6.00 o                         
  -9  14   8          0.09          4.62         4.05 o                         
  -8  14   8        852.13        867.11        16.26 o                         
  -7  14   8          6.49         11.56         3.79 o                         
  -6  14   8          4.53          7.91         3.21 o                         
  -5  14   8        126.05        132.24         7.67 o                         
  -4  14   8       1186.50       1179.19        17.41 o                         
  -3  14   8         66.45         66.99         4.10 o                         
  -2  14   8       1166.08       1149.99        13.24 o                         
  -1  14   8          2.68          1.67         2.45 o                         
   0  14   8        130.01        123.12         6.70 o                         
   1  14   8        515.63        474.37        11.51 o                         
   2  14   8        607.92        592.53        11.23 o                         
   3  14   8        146.20        136.52         6.95 o                         
   4  14   8          0.81         -4.19         4.19 o                         
   5  14   8         58.10         48.65         5.76 o                         
   6  14   8        573.34        586.41        17.46 o                         
   7  14   8          1.69         -5.51         5.53 o                         
 -12  15   8         22.29         20.30         6.50 o                         
 -11  15   8         58.80         41.90         7.05 o                         
 -10  15   8         75.35         75.29         7.65 o                         
  -9  15   8         92.71         94.50         6.97 o                         
  -8  15   8          2.62          2.87         3.73 o                         
  -7  15   8        560.32        548.52        12.01 o                         
  -6  15   8         26.85         25.99         4.30 o                         
  -5  15   8         43.44         38.97         4.51 o                         
  -4  15   8         43.13         48.03         3.80 o                         
  -3  15   8       2309.43       2241.72        22.72 o                         
  -2  15   8         33.54         35.74         3.67 o                         
  -1  15   8        406.06        390.32         8.48 o                         
   0  15   8        421.22        436.48        10.18 o                         
   1  15   8        148.37        153.40         6.14 o                         
   2  15   8         91.21        102.81         5.80 o                         
   3  15   8        231.75        254.35         8.58 o                         
   4  15   8         20.14         16.20         4.44 o                         
   5  15   8          0.17          7.81         4.73 o                         
   6  15   8         20.39         18.14         6.08 o                         
   7  15   8        128.04        121.22        10.35 o                         
 -12  16   8         18.84         21.83         6.34 o                         
 -11  16   8        110.97        111.07         9.81 o                         
 -10  16   8        117.96        136.45         9.80 o                         
  -9  16   8        227.56        269.83        10.00 o                         
  -8  16   8         18.25         31.28         4.88 o                         
  -7  16   8         23.31         26.53         4.31 o                         
  -6  16   8        258.76        256.80        10.52 o                         
  -5  16   8          7.35          6.23         3.81 o                         
  -4  16   8         95.09        113.97         6.42 o                         
  -3  16   8        142.87        151.52         6.66 o                         
  -2  16   8        783.18        768.09        12.43 o                         
  -1  16   8          8.25         13.75         2.94 o                         
   0  16   8         18.70         19.85         4.20 o                         
   1  16   8        239.87        246.87         7.74 o                         
   2  16   8       1130.16       1088.81        15.13 o                         
   3  16   8          9.30         15.90         3.82 o                         
   4  16   8         19.05         20.21         4.44 o                         
   5  16   8         14.13         11.03         6.77 o                         
   6  16   8        309.94        324.30        16.77 o                         
   7  16   8          1.41         -3.23         5.71 o                         
 -11  17   8         80.47         77.36         9.43 o                         
 -10  17   8        240.39        242.91        14.21 o                         
  -9  17   8         39.11         46.54         5.92 o                         
  -8  17   8          0.95          2.65         4.22 o                         
  -7  17   8          7.60          6.02         3.67 o                         
  -6  17   8         62.64         70.37         6.64 o                         
  -5  17   8        444.40        448.85        12.55 o                         
  -4  17   8        230.89        214.88         8.81 o                         
  -3  17   8        105.04        116.77         6.55 o                         
  -2  17   8        354.32        346.62         8.79 o                         
  -1  17   8        539.76        531.23         9.74 o                         
   0  17   8        189.57        192.56         7.19 o                         
   1  17   8          1.59          9.55         3.80 o                         
   2  17   8          0.10         -1.90         3.09 o                         
   3  17   8         46.72         58.36         5.41 o                         
   4  17   8         25.52         14.74         5.49 o                         
   5  17   8        305.69        318.57        13.42 o                         
   6  17   8         36.93         25.37         8.62 o                         
 -11  18   8         52.68         41.59         7.27 o                         
 -10  18   8         47.37         52.97         8.73 o                         
  -9  18   8         27.24         32.75         6.90 o                         
  -8  18   8          7.07          9.52         3.97 o                         
  -7  18   8        144.92        150.41         8.23 o                         
  -6  18   8        444.14        446.30        11.17 o                         
  -5  18   8        290.02        291.89         9.83 o                         
  -4  18   8         64.59         75.27         6.21 o                         
  -3  18   8         44.69         31.92         4.58 o                         
  -2  18   8         16.15         20.07         3.71 o                         
  -1  18   8         61.14         62.89         5.43 o
[truncated: 185,815 more chars]
